# Supplementary material for: A modified TurboID approach identifies tissue-specific centriolar components in C. elegans
Source: PLoS Genet. 2022 Apr 20;18(4):e1010150. doi: 10.1371/journal.pgen.1010150 (PMC9020716; doi:10.1371/journal.pgen.1010150)
Supplement: S1 Table — Complete list of proteins identified by mass spectrometry in each direct/indirect TurboID run, including corresponding controls. Only the most relevant data rows and columns are displayed by default. The full processed MS data including excluded peptide groups, spectral counts and differential abundance analysis using missing value imputation by random drawing from a left-censored normal distribution (ND) can be found by expanding the collapsed rows and columns. In addition, the raw proteomics data have been deposited to the ProteomeXchange Consortium via the PRIDE partner repository (http://www.ebi.ac.uk/pride, [100]) with the dataset identifier PXD031970. (XLSX) [file pgen.1010150.s005.xlsx]

## Sheet: SPD-5 direct TurboID embryos
GFP:TurboID:SPD-5 (Embryos)
											Log2(raw intensity)						Log2(iBAQ intensity)						Log2(LFQ intensity)
Protein IDs	Protein names	Number of proteins	Peptides	Razor + unique peptides	Unique peptides	MS/MS count	Sequence coverage [%]	Mol. weight [kDa]	Q-value	Score	Control_1	Control_2	Control_3	SPD5_1	SPD5_2	SPD5_3	Control_1	Control_2	Control_3	SPD5_1	SPD5_2	SPD5_3	Control_1	Control_2	Control_3	SPD5_1	SPD5_2	SPD5_3	MS/MS count Control_1	MS/MS count Control_2	MS/MS count Control_3	MS/MS count SPD5_1	MS/MS count SPD5_2	MS/MS count SPD5_3	Peptide counts (all)	Peptide counts (razor+unique)	Peptide counts (unique)	Peptides Control_1	Peptides Control_2	Peptides Control_3	Peptides SPD5_1	Peptides SPD5_2	Peptides SPD5_3	Identification type Control_1	Identification type Control_2	Identification type Control_3	Identification type SPD5_1	Identification type SPD5_2	Identification type SPD5_3
P91349;REV__P91349	Spindle-defective protein 5	2	74	74	74	317	65.9	135.15	0	323.31	19.2653	NA	18.7928	30.4164	30.309	29.892	13.1155	NA	12.643	24.2667	24.1592	23.7422	14.9058	NA	NA	24.7132	24.6012	24.5591	0	0	0	114	106	97	74;1	74;1	74;1	2	0	1	73	72	70	By matching		By matching	By MS/MS	By MS/MS	By MS/MS
G5EFV3	Regulator of spindle assembly protein 2	1	49	49	49	155	54.4	107.77	0	323.31	18.0917	NA	17.5701	29.0215	28.9191	28.416	12.477	NA	11.9554	23.4069	23.3044	22.8013	NA	NA	NA	24.2196	24.0566	24.0648	0	0	0	53	55	47	49	49	49	1	0	1	49	49	47	By matching		By matching	By MS/MS	By MS/MS	By MS/MS
Q9BHK7	5-3 exoribonuclease 1	1	19	19	19	39	16.8	180.08	0	160.87	NA	18.3392	NA	26.2861	26.2352	25.5235	NA	12.0354	NA	19.9823	19.9314	19.2197	NA	NA	NA	22.0794	22.1442	22.0282	0	0	0	12	15	12	19	19	19	0	1	0	16	18	17		By matching		By MS/MS	By MS/MS	By MS/MS
H2KZG6	Acyl CoA DeHydrogenase	1	6	4	4	8	18.5	47.147	0	42.065	NA	NA	NA	24.6041	24.2738	23.8699	NA	NA	NA	20.1447	19.8144	19.4104	NA	NA	NA	22.1728	21.9167	21.7628	0	0	0	3	2	3	6	4	4	2	2	2	6	6	6	By matching	By matching	By matching	By MS/MS	By MS/MS	By MS/MS
Q21920	Ankyrin repeat and KH domain-containing protein R11A8.7	1	14	14	14	27	7.8	287.07	0	183.84	17.8849	NA	17.0928	25.5394	25.2404	24.7002	10.8405	NA	10.0484	18.495	18.196	17.6559	NA	NA	NA	22.0456	21.8535	21.8618	0	0	0	10	9	8	14	14	14	1	0	1	13	13	12	By matching		By matching	By MS/MS	By MS/MS	By MS/MS
P91870	Spindle-defective protein 2	1	14	14	14	36	28.4	91.53	0	178.11	19.0644	20.4535	NA	26.0186	25.934	25.4759	13.779	15.1682	NA	20.7332	20.6486	20.1905	NA	17.5798	NA	21.8343	21.9143	21.6837	0	0	0	12	13	11	14	14	14	1	3	0	14	12	13	By matching	By matching		By MS/MS	By MS/MS	By MS/MS
O17003	N-alpha-AcetylTransferase C complex subunit	1	14	14	14	34	23.5	91.473	0	105.9	NA	NA	NA	25.759	25.8243	25.344	NA	NA	NA	20.4015	20.4667	19.9865	NA	NA	NA	21.8338	21.7473	21.7089	0	0	0	12	13	9	14	14	14	0	0	0	13	14	14				By MS/MS	By MS/MS	By MS/MS
Q21463	Glutamine amidotransferase type-2 domain-containing protein	1	12	12	12	25	23.5	65.051	0	102.93	18.0212	19.5007	18.3141	25.2679	24.9926	24.4775	13.0212	14.5007	13.3142	20.268	19.9926	19.4775	NA	17.5018	NA	21.798	21.1789	20.9924	0	0	0	12	7	6	12	12	12	1	2	1	12	11	11	By matching	By matching	By matching	By MS/MS	By MS/MS	By MS/MS
O17287	Mitochondrial import receptor subunit TOM22 homolog	1	2	2	2	5	33	12.176	0	12.762	NA	21.7076	NA	23.1215	23.2372	23.2724	NA	18.9003	NA	20.3141	20.4298	20.465	NA	NA	NA	21.2191	21.1331	21.4945	0	1	0	1	2	1	2	2	2	0	1	0	2	2	2		By MS/MS		By MS/MS	By MS/MS	By MS/MS
O62071	PeriCentriolar MatriX Deficient	1	7	7	7	10	14.8	70.828	0	44.873	NA	NA	NA	24.1282	24.4483	23.8762	NA	NA	NA	18.8062	19.1263	18.5543	NA	NA	NA	20.9859	21.2837	21.1013	0	0	0	3	4	3	7	7	7	0	0	0	6	7	6				By MS/MS	By MS/MS	By MS/MS
Q9U1Y6	DeHydrogenases, Short chain	1	5	5	5	10	12.2	43.168	0	32.161	NA	20.0777	21.6818	22.6694	23.3449	23.6375	NA	15.9078	17.5119	18.4995	19.175	19.4676	NA	NA	NA	20.281	20.8474	21.0883	0	0	0	1	5	4	5	5	5	0	1	2	3	5	5		By matching	By MS/MS	By MS/MS	By MS/MS	By MS/MS
Q9TZQ3	P granule abnormality protein 1	1	4	4	3	8	4.8	78.453	0	22.969	NA	20.1437	NA	23.6709	23.6497	23.2585	NA	14.6518	NA	18.179	18.1577	17.7667	NA	NA	NA	20.6985	20.7595	20.6536	0	0	0	2	3	3	4	4	3	0	2	0	4	4	4		By matching		By MS/MS	By MS/MS	By MS/MS
H2KZA2	Uncharacterized protein	1	3	3	3	3	7.1	50.21	0	17.614	21.2668	21.7218	19.703	22.8962	23.0835	22.9623	16.8073	17.2623	15.2435	18.4367	18.624	18.5029	NA	NA	NA	20.4236	20.5647	20.9918	0	0	0	0	1	2	3	3	3	2	2	1	3	3	3	By matching	By MS/MS	By matching	By MS/MS	By MS/MS	By MS/MS
Q93540	SLC (SoLute Carrier) homolog	1	4	3	3	9	13.7	33.49	0	18.113	20.1621	21.4075	19.9512	22.6735	22.5683	22.8758	16.1622	17.4075	15.9513	18.6735	18.5683	18.8758	NA	NA	NA	20.6547	20.4745	20.7094	0	2	0	2	3	2	4	3	3	2	3	2	4	4	4	By matching	By MS/MS	By matching	By MS/MS	By MS/MS	By MS/MS
Q17411	Uncharacterized protein	1	6	6	6	8	7.7	105.14	0	34.804	NA	NA	NA	23.5246	23.2436	22.7619	NA	NA	NA	17.9098	17.6288	17.1472	NA	NA	NA	20.6514	20.4466	20.4521	0	0	0	3	3	2	6	6	6	0	0	0	5	5	4				By MS/MS	By MS/MS	By MS/MS
A0A0K3AS36	ITSN (Intersectin) family	1	5	5	5	9	5.2	120.77	0	31.569	NA	NA	NA	23.0605	23.1531	22.4201	NA	NA	NA	17.537	17.6296	16.8965	NA	NA	NA	20.3409	20.3396	20.1903	0	0	0	4	2	3	5	5	5	0	0	0	5	5	4				By MS/MS	By MS/MS	By MS/MS
O45181	RRM domain-containing protein	1	15	15	15	31	19	86.818	0	98.131	20.6618	21.8724	21.4378	25.0647	25.2369	24.687	16.0769	17.2874	16.8528	20.4797	20.6519	20.102	18.2057	19.0363	19.4058	22.3378	21.9516	21.9018	0	1	0	10	10	10	15	15	15	4	3	5	12	13	13	By MS/MS	By MS/MS	By MS/MS	By MS/MS	By MS/MS	By MS/MS
Q09237	GYF domain-containing protein C18H9.3	1	20	20	20	38	24.2	121.16	0	152.91	24.3758	22.6958	24.4102	26.4148	26.342	26.0277	18.6208	16.9409	18.6553	20.6599	20.5871	20.2729	22.0012	21.5619	22.043	24.1668	23.9	24.2246	0	0	0	12	18	8	20	20	20	5	6	6	19	20	19	By MS/MS	By matching	By MS/MS	By MS/MS	By MS/MS	By MS/MS
Q17602	Nuclear pore complex protein 14	1	16	16	16	38	15.7	147.97	0	193.5	21.7964	22.3699	21.1637	25.2865	25.3425	24.595	15.5869	16.1605	14.9542	19.0771	19.1331	18.3856	19.938	19.8118	19.4964	21.6843	21.6814	21.4683	0	0	0	11	15	12	16	16	16	5	8	4	14	15	14	By matching	By matching	By matching	By MS/MS	By MS/MS	By MS/MS
Q86G90	Nuclear Pore complex Protein	1	10	10	10	29	14.5	95.56	0	79.949	22.2435	23.4364	23.0402	25.1979	25.3219	24.6593	16.886	18.0788	17.6827	19.8404	19.9644	19.3017	20.0817	20.3073	20.2336	21.5972	21.5622	21.4171	0	0	1	9	9	10	10	10	10	6	8	9	10	10	10	By MS/MS	By MS/MS	By MS/MS	By MS/MS	By MS/MS	By MS/MS
C7FZU5	Uncharacterized protein	1	4	4	4	22	16	23.526	0	31.231	22.6699	24.2968	22.9815	25.0504	26.1004	25.8072	19.2105	20.8373	19.5221	21.591	22.641	22.3478	21.7647	22.3367	21.6895	22.6032	23.542	23.5591	3	2	3	4	5	5	4	4	4	2	3	3	4	4	4	By MS/MS	By MS/MS	By MS/MS	By MS/MS	By MS/MS	By MS/MS
P18948	Vitellogenin-6	1	115	115	115	791	67.8	193.32	0	323.31	28.4437	29.8333	29.1642	31.6279	31.5574	30.9437	21.9519	23.3414	22.6724	25.1361	25.0655	24.4519	23.6264	24.1112	23.9707	25.2591	25.1702	24.9689	58	97	94	191	188	163	115	115	115	86	96	91	113	111	109	By MS/MS	By MS/MS	By MS/MS	By MS/MS	By MS/MS	By MS/MS
O01683;P41848	FACT complex subunit ssrp1-B;FACT complex subunit SSRP1-A	2	5	5	5	9	9.3	77.751	0	29.758	21.1236	20.9767	18.9464	23.5867	23.8394	23.1364	15.9142	15.7673	13.7369	18.3773	18.63	17.927	19.7917	19.7206	NA	20.3955	20.9002	20.6868	0	0	0	2	4	3	5;3	5;3	5;3	3	2	1	5	5	4	By matching	By matching	By matching	By MS/MS	By MS/MS	By MS/MS
Q20713	Uncharacterized protein	1	4	4	4	13	17.6	33.77	0	48.465	22.7816	22.9649	22.2749	24.4364	24.7785	24.65	19.3222	19.5055	18.8155	20.9769	21.3191	21.1906	22.0237	21.5692	21.6721	22.7218	23.0205	23.1562	1	1	1	3	3	4	4	4	4	2	2	2	4	4	4	By MS/MS	By MS/MS	By MS/MS	By MS/MS	By MS/MS	By MS/MS
O45734	Cathepsin L-like	1	5	5	5	16	19.9	38.117	0	48.857	21.1164	23.4504	21.8961	24.3836	24.4468	24.059	17.1163	19.4504	17.8961	20.3836	20.4468	20.0589	20.2757	21.1453	20.5666	21.8242	21.9143	21.7773	0	3	1	4	5	3	5	5	5	3	5	3	5	5	5	By matching	By MS/MS	By MS/MS	By MS/MS	By MS/MS	By MS/MS
Q94216	DNaJ domain (Prokaryotic heat shock protein)	1	14	14	14	60	28.5	69.413	0	101.08	22.9633	24.0457	23.1974	26.1856	25.8341	25.421	18.0564	19.1388	18.2905	21.2787	20.9272	20.5141	20.8612	20.9071	20.9996	22.0802	21.9298	21.9754	1	4	3	20	17	15	14	14	14	8	11	9	14	13	12	By MS/MS	By MS/MS	By MS/MS	By MS/MS	By MS/MS	By MS/MS
O45669	Uncharacterized protein	1	3	3	3	6	13.6	32.443	0	27.201	21.0102	21.9886	20.3167	22.7998	23.1365	23.2301	17.4252	18.4036	16.7317	19.2148	19.5515	19.6451	19.7662	19.9952	19.8389	20.4305	20.9627	21.389	0	0	0	2	2	2	3	3	3	3	3	2	3	3	3	By MS/MS	By matching	By matching	By MS/MS	By MS/MS	By MS/MS
Q19746	Innexin-3	1	8	8	8	24	22.1	48.917	0	57.177	21.41	23.1807	21.6359	24.2815	25.2008	24.2366	16.6552	18.4258	16.8811	19.5266	20.4459	19.4817	20.2354	20.3778	19.8973	20.9601	21.4711	21.2492	0	2	0	6	9	7	8	8	8	3	5	4	6	8	7	By matching	By MS/MS	By matching	By MS/MS	By MS/MS	By MS/MS
Q9NAQ9	Mitochondrial import inner membrane translocase subunit tim-22	1	2	2	2	13	13.6	23.462	0	80.131	21.1012	22.0092	20.8773	23.3692	23.6972	23.3386	18.2939	19.2018	18.07	20.5618	20.8899	20.5313	20.7841	20.5714	20.3645	21.4654	21.7939	21.5828	1	3	1	3	3	2	2	2	2	2	2	2	2	2	2	By MS/MS	By MS/MS	By MS/MS	By MS/MS	By MS/MS	By MS/MS
P32744	Protein CLASP-2	1	23	23	23	49	30.9	112.28	0	255.37	23.2859	24.0534	23.9893	26.0086	26.3007	25.5775	17.3318	18.0992	18.035	20.0543	20.3465	19.6233	20.5428	20.4656	21.067	21.6877	21.7065	21.7752	1	2	4	14	16	12	23	23	23	14	14	16	21	21	20	By MS/MS	By MS/MS	By MS/MS	By MS/MS	By MS/MS	By MS/MS
P52717	Uncharacterized serine carboxypeptidase F41C3.5	1	3	3	3	5	6.6	53.646	0	16.664	20.1869	21.2363	19.602	29.9824	21.8627	21.5926	15.7274	16.7769	15.1425	25.5229	17.4032	17.1332	NA	NA	NA	28.6685	NA	24.1812	0	1	0	3	0	1	3	3	3	1	2	2	3	2	2	By MS/MS	By MS/MS	By matching	By MS/MS	By matching	By MS/MS
P27798	Calreticulin	1	3	3	3	3	10.4	45.616	0	18.082	20.2357	24.6478	24.2229	24.2373	24.4244	24.2811	16.0658	20.4779	20.053	20.0674	20.2545	20.1112	NA	NA	NA	22.6375	22.8674	NA	0	1	0	1	1	0	3	3	3	1	3	2	2	2	2	By matching	By MS/MS	By MS/MS	By MS/MS	By MS/MS	By MS/MS
Q22703	Transcription factor dpl-1	1	3	3	3	6	8.2	67.929	0	25.273	21.6606	21.4907	21.952	23.6116	24.0957	23.4201	16.7064	16.5365	16.9978	18.6574	19.1415	18.4659	NA	NA	21.4518	21.9079	22.0699	21.8476	0	1	0	2	2	1	3	3	3	1	1	2	3	3	3	By MS/MS	By MS/MS	By matching	By MS/MS	By MS/MS	By MS/MS
Q17871	Uncharacterized protein	1	2	2	2	4	7.9	46.127	0	22.7	19.6433	21.773	NA	22.7977	23.4477	23.15	16.0583	18.188	NA	19.2128	19.8628	19.5651	NA	20.7902	NA	20.9933	21.7909	21.3452	0	0	0	1	2	1	2	2	2	1	2	0	2	2	2	By matching	By matching		By MS/MS	By MS/MS	By MS/MS
G5EBL8	Uncharacterized protein	1	5	5	5	6	6.7	118.8	0	33.365	18.1748	NA	NA	22.766	22.6381	22.2143	12.2921	NA	NA	16.8833	16.7555	16.3316	NA	NA	NA	20.3429	20.0811	20.2952	0	0	0	1	2	3	5	5	5	1	0	0	4	5	3	By matching			By MS/MS	By MS/MS	By MS/MS
O45622	Tr-type G domain-containing protein	1	4	4	4	8	9	59.162	0	34.748	19.172	NA	20.7115	23.1654	22.7878	22.7285	14.4171	NA	15.9566	18.4105	18.0329	17.9737	NA	NA	19.8487	20.7098	20.2303	20.5509	0	0	0	4	3	1	4	4	4	1	0	2	4	4	3	By matching		By matching	By MS/MS	By MS/MS	By MS/MS
H2L0G8	Uncharacterized protein	1	2	2	2	3	12.2	26.769	0	16.762	NA	NA	NA	22.415	22.5911	21.7362	NA	NA	NA	18.6076	18.7838	17.9288	NA	NA	NA	20.0926	20.3888	19.9422	0	0	0	1	2	0	2	2	2	0	0	0	2	2	2				By MS/MS	By MS/MS	By MS/MS
O16521;O16522	NADH-cytochrome b5 reductase	2	3	3	3	5	8.4	34.75	0	17.327	18.1658	19.7174	NA	21.5889	21.6871	21.7417	13.9959	15.5475	NA	17.419	17.5172	17.5718	NA	NA	NA	20.0351	20.019	20.2212	0	0	0	1	2	2	3;1	3;1	3;1	1	1	0	2	3	2	By matching	By matching		By MS/MS	By MS/MS	By MS/MS
Q9N416	Uncharacterized protein	1	2	2	2	5	36	5.2581	0	12.683	NA	19.7239	NA	21.9743	22.0305	21.77	NA	18.7239	NA	20.9743	21.0305	20.77	NA	NA	NA	20.0633	20.0608	20.1495	0	1	0	1	2	1	2	2	2	0	1	0	2	2	2		By MS/MS		By MS/MS	By MS/MS	By MS/MS
Q21740	DFDF domain-containing protein	1	4	4	4	6	7.8	62.637	0	28.005	NA	20.256	18.8658	22.6571	22.8337	22.1587	NA	15.2116	13.8214	17.6127	17.7893	17.1143	NA	NA	NA	20.032	20.2354	19.914	0	0	0	2	2	2	4	4	4	0	2	1	4	4	4		By matching	By matching	By MS/MS	By MS/MS	By MS/MS
C0HLB4;C0HLB3	V-type proton ATPase 16 kDa proteolipid subunit 3	2	2	2	2	11	16.8	16.409	0	15.416	23.9497	24.8051	23.5348	25.1224	25.8184	25.5537	21.1423	21.9977	20.7274	22.315	23.011	22.7464	NA	23.953	NA	NA	24.2785	24.6974	2	2	1	1	2	3	2;2	2;2	2;2	1	2	1	1	2	2	By MS/MS	By MS/MS	By MS/MS	By MS/MS	By MS/MS	By MS/MS
Q93873	Probable NADH dehydrogenase [ubiquinone] iron-sulfur protein 2, mitochondrial	1	11	3	3	6	25.9	54.562	0	19.964	21.5123	23.5869	20.416	23.7618	23.6384	23.6976	16.8685	18.943	15.7721	19.118	18.9945	19.0538	NA	21.5053	NA	21.1697	21.1509	21.6055	0	1	0	1	1	3	11	3	3	6	10	7	11	11	11	By matching	By MS/MS	By matching	By MS/MS	By MS/MS	By MS/MS
A7DT45	Uncharacterized protein	1	2	2	2	3	17.9	17.864	0	24.615	21.9751	22.5004	22.5473	23.1829	22.7565	21.2677	18.8052	19.3305	19.3774	20.013	19.5866	18.0978	NA	NA	NA	21.1329	20.7264	NA	0	0	0	1	1	1	2	2	2	2	2	2	2	2	1	By MS/MS	By matching	By MS/MS	By MS/MS	By MS/MS	By MS/MS
G5EE04	TPR_REGION domain-containing protein	1	4	4	4	9	10.7	44.744	0	26.095	18.0974	20.9816	19.6528	23.5549	23.4215	22.6923	14.01	16.8942	15.5653	19.4673	19.3341	18.6049	NA	18.6514	19.263	20.6112	20.6475	20.2318	0	0	0	2	4	3	4	4	4	1	3	2	4	4	4	By matching	By matching	By matching	By MS/MS	By MS/MS	By MS/MS
Q9N3T2	Flap endonuclease 1	1	6	6	6	21	25.1	42.549	0	56.213	20.5177	22.7942	22.7236	23.8758	24.6493	23.5594	16.3477	18.6243	18.5537	19.7059	20.4793	19.3895	NA	20.6682	20.6011	21.4105	21.6808	21.7031	1	2	1	5	7	5	6	6	6	2	5	4	5	6	5	By MS/MS	By MS/MS	By MS/MS	By MS/MS	By MS/MS	By MS/MS
H2KZ07	C-type lectin domain-containing protein	1	4	4	4	11	20.2	28.9	0	45.055	19.9851	21.582	21.8164	24.022	23.8351	23.6772	16.2847	17.8815	18.1159	20.3216	20.1347	19.9767	NA	21.0617	20.7626	21.8765	21.5258	21.9323	0	1	1	3	2	4	4	4	4	1	2	2	4	4	4	By matching	By MS/MS	By MS/MS	By MS/MS	By MS/MS	By MS/MS
Q65ZJ0	Uncharacterized protein	1	3	3	3	4	8.6	54.262	0	21.736	20.1073	21.376	20.8458	22.5895	22.7296	22.1665	15.7854	17.0541	16.5238	18.2676	18.4077	17.8445	NA	NA	NA	20.6597	20.8317	NA	0	0	1	2	1	0	3	3	3	1	2	1	3	2	2	By matching	By matching	By MS/MS	By MS/MS	By MS/MS	By matching
Q9UAQ6;Q94148	RAB family	2	3	3	2	8	20.5	22.545	0	26.049	20.0506	22.8043	19.5163	21.5587	23.2429	22.9935	16.3501	19.1039	15.8159	17.8582	19.5425	19.2931	NA	21.0435	NA	20.842	21.1089	21.1051	1	2	0	1	2	2	3;1	3;1	2;0	1	3	1	2	3	3	By MS/MS	By MS/MS	By matching	By MS/MS	By MS/MS	By MS/MS
Q9XVQ2	Translocase, Inner Mitochondrial Membrane	1	3	3	3	11	12.4	25.066	0	21.677	21.4932	22.6394	21.2506	23.1279	23.9245	23.7615	18.3233	19.4695	18.0806	19.9579	20.7547	20.5916	NA	20.9796	20.9434	21.4807	21.672	21.9089	1	1	1	2	3	3	3	3	3	1	2	2	3	3	3	By MS/MS	By MS/MS	By MS/MS	By MS/MS	By MS/MS	By MS/MS
Q93561	Derlin-1	1	2	2	2	4	11.4	28.465	0	13.47	20.9285	21.5907	20.6689	22.1241	22.8628	22.4874	17.4691	18.1312	17.2094	18.6647	19.4033	19.0279	NA	NA	NA	NA	20.9661	21.001	0	1	0	0	1	2	2	2	2	1	1	1	1	2	2	By matching	By MS/MS	By matching	By MS/MS	By MS/MS	By MS/MS
Q09544	ATP synthase subunit delta, mitochondrial	1	2	2	2	6	16	16.927	0	20.538	21.9668	22.2182	22.9842	24.2989	22.7023	23.6834	18.7969	19.0483	19.8143	21.1289	19.5324	20.5135	NA	NA	22.0794	22.4319	NA	22.2411	0	0	1	2	1	2	2	2	2	1	1	2	2	1	2	By MS/MS	By matching	By MS/MS	By MS/MS	By MS/MS	By MS/MS
A7LPG5	ZnF_CDGSH domain-containing protein	1	3	3	3	6	20.9	14.601	0	20.804	19.9215	21.6407	21.1584	22.825	23.3054	23.1873	17.5996	19.3188	18.8365	20.5031	20.9834	20.8654	NA	20.0109	19.9905	20.2701	21.1425	21.4141	0	0	0	1	3	2	3	3	3	1	2	2	3	3	3	By matching	By matching	By matching	By MS/MS	By MS/MS	By MS/MS
Q9N3D0	Signal peptidase complex catalytic subunit SEC11	1	2	2	2	5	13.7	20.622	0	12.175	NA	18.7547	NA	21.722	22.1481	22.083	NA	15.4328	NA	18.4	18.8262	18.761	NA	NA	NA	20.2816	NA	20.8993	0	0	0	2	1	2	2	2	2	0	1	0	2	1	2		By matching		By MS/MS	By MS/MS	By MS/MS
Q93454	Nucleoporin-17	1	3	3	3	6	12.6	41.412	0	22.24	NA	21.6936	20.1287	21.9186	22.9252	21.6804	NA	17.7867	16.2218	18.0118	19.0184	17.7735	NA	20.1951	NA	20.3114	20.7655	20.5151	0	0	0	2	3	1	3	3	3	0	2	1	2	3	2		By matching	By matching	By MS/MS	By MS/MS	By MS/MS
O16366	Uncharacterized protein	1	5	5	5	6	8.7	70.693	0	27.86	NA	NA	NA	22.8706	22.6436	21.8378	NA	NA	NA	17.6226	17.3957	16.5899	NA	NA	NA	20.511	20.2806	NA	0	0	0	3	2	1	5	5	5	0	0	0	5	3	3				By MS/MS	By MS/MS	By MS/MS
O44895	Uncharacterized protein	1	3	3	3	5	15.6	30.512	0	21.349	17.3429	21.4641	18.3046	21.3202	22.4102	22.1358	14.021	18.1422	14.9827	17.9983	19.0882	18.8139	NA	NA	NA	NA	20.4181	20.9655	0	1	0	1	2	1	3	3	3	1	1	1	1	3	2	By matching	By MS/MS	By matching	By MS/MS	By MS/MS	By MS/MS
Q93761	Uncharacterized oxidoreductase F53C11.3	1	3	3	3	7	12.1	33.389	0	23.084	20.4734	22.506	21.934	23.4444	23.3433	23.0497	16.3859	18.4185	17.8466	19.357	19.2558	18.9623	NA	20.9634	20.979	21.5328	21.4083	21.3491	0	0	1	2	2	2	3	3	3	1	3	2	2	2	3	By matching	By MS/MS	By MS/MS	By MS/MS	By MS/MS	By MS/MS
Q9BL03	NADH dehydrogenase [ubiquinone] 1 alpha subcomplex subunit 8	1	2	2	2	9	12.6	20.965	0	13.448	19.0906	22.3328	19.9392	22.4375	22.4581	22.1221	15.9206	19.1629	16.7693	19.2675	19.2882	18.9521	NA	21.1639	NA	20.7147	20.7441	20.8244	1	1	1	2	2	2	2	2	2	1	2	1	2	2	2	By MS/MS	By MS/MS	By MS/MS	By MS/MS	By MS/MS	By MS/MS
Q8I4N3	Nucleoporin ndc-1	1	4	4	4	11	9.9	65.762	0	40.921	20.5266	22.0405	21.3577	23.2302	23.8112	22.82	15.7193	17.2331	16.5504	18.4229	19.0039	18.0127	NA	20.513	20.0763	20.7259	21.2172	20.8918	0	2	0	3	4	2	4	4	4	1	2	3	4	4	3	By matching	By MS/MS	By matching	By MS/MS	By MS/MS	By MS/MS
Q21925	ProstaGlandin E Synthase homolog	1	5	5	5	6	16.1	40.292	0	30.604	NA	21.7689	19.5772	22.4476	22.4687	23.0348	NA	17.447	15.2552	18.1257	18.1467	18.7128	NA	19.9787	NA	19.9459	20.0501	20.9993	0	0	0	0	2	4	5	5	5	0	4	1	4	4	5		By MS/MS	By matching	By MS/MS	By MS/MS	By MS/MS
O45948	NifU_N domain-containing protein	1	2	2	2	8	23.5	16.488	0	12.485	19.3	21.7218	19.8226	22.4233	22.7592	21.9255	16.1301	18.5519	16.6527	19.2534	19.5892	18.7556	NA	20.3587	NA	20.4968	20.4482	20.3587	1	1	1	3	1	1	2	2	2	1	2	1	2	2	2	By MS/MS	By MS/MS	By MS/MS	By MS/MS	By MS/MS	By MS/MS
O44477	Probable mitochondrial import inner membrane translocase subunit Tim17	1	2	2	2	9	19.3	19.096	0	27.568	21.4441	20.5522	20.2421	23.4515	23.3377	23.033	18.6368	17.7448	17.4349	20.6442	20.5303	20.2256	20.7946	NA	NA	21.252	21.4076	21.4964	2	1	1	2	2	1	2	2	2	1	1	1	2	1	1	By MS/MS	By MS/MS	By MS/MS	By MS/MS	By MS/MS	By MS/MS
Q21966	Aspartic protease 4	1	3	3	3	3	9.7	49.277	0	16.518	19.713	20.5944	20.404	22.0333	21.69	22.2187	15.2536	16.135	15.9445	17.5738	17.2306	17.7593	NA	NA	NA	19.887	NA	20.4474	0	0	0	0	1	2	3	3	3	1	1	2	2	2	2	By matching	By matching	By MS/MS	By matching	By MS/MS	By MS/MS
P34384	Uncharacterized protein F02A9.4b	1	3	3	3	6	10.9	44.38	0	24.467	NA	22.1196	20.4517	22.3554	22.1102	22.2644	NA	17.8717	16.2038	18.1074	17.8622	18.0165	NA	20.5582	NA	20.4052	20.2136	20.5702	0	2	0	3	1	0	3	3	3	0	2	1	3	2	2		By MS/MS	By matching	By MS/MS	By MS/MS	By MS/MS
P34264	Probable 39S ribosomal protein L11, mitochondrial	1	2	2	2	3	7.7	21.717	0.0040431	10.806	20.287	20.1217	19.4348	21.9759	21.9362	19.8998	17.1171	16.9519	16.2649	18.806	18.7663	16.7299	NA	NA	NA	20.0135	19.9732	NA	0	1	0	1	1	0	2	2	2	2	1	1	2	2	1	By matching	By MS/MS	By matching	By MS/MS	By MS/MS	By MS/MS
Q9U3H5	SPK domain-containing protein	1	2	2	2	3	3	113.67	0	18.975	NA	NA	NA	21.4465	21.3874	21.204	NA	NA	NA	15.7186	15.6595	15.4761	NA	NA	NA	19.2954	19.2622	19.4673	0	0	0	1	1	1	2	2	2	0	0	0	2	2	2				By MS/MS	By MS/MS	By MS/MS
Q95Y04	40S ribosomal protein S28	1	4	4	4	17	50.8	7.4365	0	33.935	18.9151	23.9389	24.2409	24.249	24.1334	23.9893	17.3301	22.3539	22.6559	22.6641	22.5484	22.4043	NA	22.1818	22.7895	22.1097	22.228	22.204	2	3	4	4	2	2	4	4	4	3	4	4	4	3	4	By MS/MS	By MS/MS	By MS/MS	By MS/MS	By MS/MS	By MS/MS
Q9XWW1	Probable signal peptidase complex subunit 2	1	4	4	4	11	23.3	20.596	0	25.336	20.466	22.208	22.178	23.2128	23.0936	23.2298	17.0066	18.7486	18.7186	19.7534	19.6342	19.7704	NA	21.0492	20.5703	20.7669	21.0497	21.2895	1	2	1	2	3	2	4	4	4	1	2	3	4	3	3	By MS/MS	By MS/MS	By MS/MS	By MS/MS	By MS/MS	By MS/MS
Q9U3Q0	Mitochondrial Ribosomal Protein, Small	1	3	3	3	7	7.4	48.281	0	18.338	NA	21.2382	18.2276	22.0755	21.6874	21.3787	NA	16.7788	13.7681	17.616	17.228	16.9193	NA	20.2612	NA	20.2348	20.1608	20.1875	0	2	1	4	0	0	3	3	3	0	3	2	3	2	2		By MS/MS	By MS/MS	By MS/MS	By matching	By matching
Q9U2F2	Carnitine Palmitoyl Transferase	1	4	4	4	7	6.3	89.366	0	27.46	19.5555	21.3455	20.4521	22.1652	23.2465	21.9827	14.468	16.258	15.3646	17.0778	18.1591	16.8952	NA	19.7229	19.4926	19.9421	20.6156	19.9368	0	0	0	1	4	2	4	4	4	1	2	2	4	4	4	By matching	By matching	By matching	By MS/MS	By MS/MS	By MS/MS
G5EC31	Multifunctional fusion protein	1	4	4	4	12	11	61.751	0	27.125	19.2982	22.9388	22.3433	22.851	22.6439	23.3832	14.4908	18.1314	17.5359	18.0437	17.8365	18.5759	NA	20.99	20.5244	21.1196	20.7312	20.9138	0	3	1	3	2	3	4	4	4	1	4	4	3	3	4	By matching	By MS/MS	By MS/MS	By MS/MS	By MS/MS	By MS/MS
Q7YWX7	Protein wntless homolog	1	3	3	3	8	6.6	63.305	0	20.782	19.7768	21.7177	21.0251	22.4222	22.7114	22.3523	15.3174	17.2582	16.5657	17.9627	18.2519	17.8929	NA	19.8457	19.809	20.0288	20.411	20.4619	0	0	0	2	3	3	3	3	3	1	3	3	3	3	3	By matching	By matching	By matching	By MS/MS	By MS/MS	By MS/MS
Q9N4J8	T-complex protein 1 subunit gamma	1	3	3	3	4	6.3	60.457	0	17.003	20.306	21.3487	21.1397	22.0705	22.2697	19.8858	15.306	16.3487	16.1397	17.0705	17.2697	14.8858	NA	NA	NA	19.9791	19.5068	NA	0	1	0	1	2	0	3	3	3	2	3	2	2	3	1	By matching	By MS/MS	By matching	By MS/MS	By MS/MS	By matching
P91495	Nuclear Pore complex Protein	1	4	4	4	4	2.7	199.64	0	23.711	20.8203	22.0516	20.9206	22.7473	22.847	22.1986	14.3125	15.5438	14.4128	16.2395	16.3392	15.6908	NA	20.2181	19.9415	20.2543	20.9219	20.139	0	1	0	0	3	0	4	4	4	1	3	3	4	4	3	By matching	By MS/MS	By matching	By matching	By MS/MS	By matching
O16517	ATP synthase subunit	1	5	5	5	20	43.4	13.957	0	42.008	20.0366	23.0497	22.5507	24.1037	23.4772	22.7088	17.0366	20.0497	19.5507	21.1037	20.4772	19.7088	NA	21.4512	21.4206	21.8516	21.3339	20.8314	1	3	3	6	3	4	5	5	5	1	3	3	5	4	4	By MS/MS	By MS/MS	By MS/MS	By MS/MS	By MS/MS	By MS/MS
G5EC23	HCF1 related	1	4	4	4	8	6.5	87.358	0	25.556	19.7995	21.4805	21.4836	22.1232	22.4123	21.95	14.2145	15.8956	15.8986	16.5382	16.8274	16.365	NA	NA	19.7864	20.3355	19.9723	NA	0	0	1	3	3	1	4	4	4	1	2	3	3	4	2	By matching	By matching	By MS/MS	By MS/MS	By MS/MS	By MS/MS
A0A163UT65	DeHydrogenases, Short chain	1	3	3	3	12	17.6	25.422	0	41.049	20.2292	22.7029	21.1087	23.0682	23.2807	23.0077	16.6443	19.1179	17.5237	19.4832	19.6957	19.4227	NA	20.6775	20.4159	20.5485	20.6807	20.8888	0	3	0	3	3	3	3	3	3	1	3	2	3	3	3	By MS/MS	By MS/MS	By matching	By MS/MS	By MS/MS	By MS/MS
O01504	60S acidic ribosomal protein P2	1	2	2	2	9	23.4	10.813	0	22.077	20.3442	23.038	22.1279	23.2304	23.4452	22.6351	18.0223	20.7161	19.806	20.9085	21.1233	20.3132	NA	21.5301	21.1702	21.2439	21.4242	21.0124	0	2	1	2	2	2	2	2	2	1	2	2	2	2	2	By matching	By MS/MS	By MS/MS	By MS/MS	By MS/MS	By MS/MS
P34388	Probable 40S ribosomal protein S9, mitochondrial	1	4	4	4	7	12	43.693	0	22.719	16.7909	21.2342	NA	21.8635	21.982	21.6444	12.2673	16.7106	NA	17.34	17.4584	17.1208	NA	19.8174	NA	19.7283	19.9323	19.8684	0	1	0	2	2	2	4	4	4	1	4	0	4	4	4	By matching	By MS/MS		By MS/MS	By MS/MS	By MS/MS
Q9N2W7	Probable NADH dehydrogenase [ubiquinone] 1 alpha subcomplex subunit 12	1	2	2	2	6	16.4	17.073	0	16.569	20.5245	23.0696	22.2518	23.2807	23.0394	22.8276	17.2026	19.7477	18.9299	19.9587	19.7175	19.5057	NA	21.3891	21.1896	21.1938	21.041	21.1632	0	1	1	2	1	1	2	2	2	1	2	2	2	2	2	By matching	By MS/MS	By MS/MS	By MS/MS	By MS/MS	By MS/MS
G5EDD1	Ubiquinol-Cytochrome c oxidoReductase complex	1	2	2	2	8	8	44.435	0	26.485	21.7754	23.5306	22.7481	23.504	23.3696	22.9508	17.1905	18.9457	18.1631	18.919	18.7847	18.3658	NA	22.2074	21.9018	21.6716	21.5702	21.6443	1	2	1	1	2	1	2	2	2	1	2	2	2	2	2	By MS/MS	By MS/MS	By MS/MS	By MS/MS	By MS/MS	By MS/MS
Q20799	Putative calcium-binding mitochondrial carrier F55A11.4	1	2	2	2	3	4.4	66.336	0	11.507	16.8774	18.3162	16.8957	21.2103	19.0715	21.0882	11.6294	13.0683	11.6478	15.9624	13.8236	15.8402	NA	NA	NA	19.4377	NA	19.7781	0	0	0	0	1	2	2	2	2	1	1	1	2	1	2	By matching	By MS/MS	By matching	By matching	By MS/MS	By MS/MS
O44782	Major sperm protein	1	2	2	2	5	9	26.851	0	12.065	NA	18.4577	17.6494	20.9199	19.1469	20.9164	NA	15.1358	14.3275	17.598	15.825	17.5945	NA	NA	NA	19.5112	NA	19.697	0	0	0	2	1	2	2	2	2	0	1	1	2	1	2		By matching	By matching	By MS/MS	By MS/MS	By MS/MS
Q19641	LIM zinc-binding domain-containing protein	1	2	2	2	9	34.1	9.4786	0	34.674	21.9618	21.2502	21.6516	23.0062	23.0375	23.1532	19.3769	18.6652	19.0666	20.4212	20.4526	20.5683	21.4254	NA	NA	20.8298	21.2743	21.4576	1	1	1	2	2	2	2	2	2	1	1	1	2	2	2	By MS/MS	By MS/MS	By MS/MS	By MS/MS	By MS/MS	By MS/MS
Q9XUR4	Uncharacterized protein	1	4	4	4	5	7.8	67.076	0	26.116	21.2534	21.5599	21.1948	22.5378	22.6407	22.188	16.446	16.7525	16.3875	17.7304	17.8334	17.3807	NA	19.8766	19.993	19.9661	20.4525	20.0936	0	0	0	2	2	1	4	4	4	2	3	3	4	3	3	By matching	By MS/MS	By matching	By MS/MS	By MS/MS	By MS/MS
Q965Q1	Uncharacterized protein	1	4	4	4	10	41.7	11.85	0	25.049	20.2848	23.2445	22.728	23.0808	22.856	23.3439	17.6998	20.6595	20.143	20.4958	20.271	20.759	NA	21.1655	21.1811	20.9683	20.7538	21.2616	0	1	1	3	3	2	4	4	4	1	3	3	3	3	3	By matching	By MS/MS	By MS/MS	By MS/MS	By MS/MS	By MS/MS
P34574	Probable clathrin heavy chain 1	1	4	4	4	9	2.9	191.54	0	24.156	20.2066	22.7722	22.7492	23.7714	22.4765	22.443	13.6066	16.1722	16.1493	17.1715	15.8766	15.8431	NA	20.782	21.045	20.8745	20.7953	20.7325	1	1	1	3	2	1	4	4	4	1	3	4	4	2	3	By MS/MS	By MS/MS	By MS/MS	By MS/MS	By MS/MS	By MS/MS
Q22641	LiPid Depleted	1	3	3	3	8	25.2	15.035	0	18.578	20.8738	22.5945	22.2987	23.355	23.4333	22.7295	17.7039	19.4246	19.1288	20.1851	20.2633	19.5596	NA	20.6001	21.0615	21.0022	20.7417	20.4353	0	2	2	3	0	1	3	3	3	1	3	3	3	3	3	By matching	By MS/MS	By MS/MS	By MS/MS	By matching	By MS/MS
Q9U3K5	Innexin-2	1	3	3	3	4	11	48.882	0	23.006	NA	22.4042	NA	22.435	23.7632	23.142	NA	18.0823	NA	18.1131	19.4414	18.8201	NA	21.0236	NA	NA	21.4649	21.4505	0	0	0	0	2	2	3	3	3	0	2	0	1	3	2		By matching		By matching	By MS/MS	By MS/MS
Q23381	Probable methylmalonyl-CoA mutase, mitochondrial	1	6	6	6	12	10.6	81.683	0	37.848	19.2338	23.1048	22.0402	22.9182	23.6527	23.5066	14.1894	18.0604	16.9958	17.8738	18.6084	18.4622	NA	21.0546	20.6797	20.7404	20.6171	20.848	0	4	2	1	3	2	6	6	6	1	5	4	4	6	6	By MS/MS	By MS/MS	By MS/MS	By MS/MS	By MS/MS	By MS/MS
Q9XVR5	Uncharacterized protein	1	2	2	2	6	19.6	23.14	0	19.45	21.3238	22.8174	20.537	21.723	23.0533	23.7264	18.1539	19.6475	17.3671	18.553	19.8834	20.5566	NA	20.8867	NA	NA	20.8856	21.8246	1	1	0	1	1	2	2	2	2	1	2	1	1	2	2	By MS/MS	By MS/MS	By matching	By MS/MS	By MS/MS	By MS/MS
Q9XWG2	L51_S25_CI-B8 domain-containing protein	1	4	4	4	10	27.2	10.205	0	24.197	20.6068	22.8158	22.6963	23.1702	22.8677	23.2191	17.6068	19.8158	19.6963	20.1702	19.8677	20.219	NA	20.816	20.6146	20.6497	20.3625	20.712	1	2	0	2	1	4	4	4	4	1	3	4	3	3	4	By MS/MS	By MS/MS	By MS/MS	By MS/MS	By MS/MS	By MS/MS
Q22053	rRNA 2-O-methyltransferase fibrillarin	1	4	4	4	7	13.4	36.383	0	24.271	21.5522	23.502	22.8051	23.3106	22.7107	22.4427	17.3042	19.2541	18.5572	19.0627	18.4628	18.1948	NA	21.4789	21.4492	21.1743	20.7124	21.1539	1	1	1	1	2	1	4	4	4	1	3	3	4	2	2	By MS/MS	By MS/MS	By MS/MS	By MS/MS	By MS/MS	By MS/MS
Q09218	Uncharacterized protein B0495.9	1	2	2	2	8	6	30.048	0	11.67	20.7233	20.6263	20.9699	22.5427	22.7826	22.715	16.7232	16.6263	16.9698	18.5427	18.7826	18.715	19.8492	NA	19.8682	20.5569	20.7844	21.0752	0	1	1	2	2	2	2	2	2	2	1	2	2	2	2	By matching	By MS/MS	By MS/MS	By MS/MS	By MS/MS	By MS/MS
P48727;Q27497;G5EC18	Serine/threonine-protein phosphatase PP1-beta;Serine/threonine-protein phosphatase PP1-alpha	3	3	3	3	5	10.2	37.791	0	19.927	20.1441	22.5652	21.5816	22.8367	22.9098	22.6488	15.9742	18.3953	17.4117	18.6667	18.7399	18.4789	NA	20.3926	20.4366	20.2731	20.2111	20.371	0	1	0	0	3	1	3;2;1	3;2;1	3;2;1	1	3	2	3	3	3	By matching	By MS/MS	By matching	By MS/MS	By MS/MS	By MS/MS
U4PFH6	AminoAdipate-Semialdehyde Synthase homolog	1	4	4	4	13	4.4	105.65	0	24.381	21.2611	23.376	22.3219	23.2823	22.9501	22.3116	15.6761	17.7911	16.737	17.6974	17.3652	16.7267	NA	21.2129	20.6986	20.7437	20.3667	20.6775	1	2	3	1	3	3	4	4	4	2	4	4	3	4	3	By MS/MS	By MS/MS	By MS/MS	By MS/MS	By MS/MS	By MS/MS
G5ECC9	Ig-like domain-containing protein	1	3	3	3	7	9	48.23	0	19.083	18.7219	22.3649	21.2071	22.6021	22.4731	22.1643	14.3999	18.0429	16.8851	18.2802	18.1512	17.8424	NA	20.626	19.9523	20.1348	20.1769	20.1229	0	2	1	2	0	2	3	3	3	1	3	3	3	3	3	By matching	By MS/MS	By MS/MS	By MS/MS	By matching	By MS/MS
Q22561	GPI inositol-deacylase	1	2	2	2	7	4.5	82.5	0	17.234	18.4159	20.6963	20.1972	21.0628	21.3837	20.691	13.509	15.7894	15.2903	16.1559	16.4769	15.784	NA	19.4421	19.5818	19.4064	19.8256	19.4657	1	1	1	1	2	1	2	2	2	1	2	2	2	2	2	By MS/MS	By MS/MS	By MS/MS	By MS/MS	By MS/MS	By MS/MS
Q09541	Tripeptidyl-peptidase 2	1	4	4	4	9	3.6	151.09	0	30.879	19.3077	23.075	21.5776	22.5545	22.9257	22.7009	12.9679	16.7352	15.2378	16.2147	16.5858	16.3611	NA	20.9454	19.8508	19.9952	20.0849	20.2664	0	4	1	1	1	2	4	4	4	1	4	3	3	4	4	By matching	By MS/MS	By MS/MS	By MS/MS	By MS/MS	By MS/MS
Q9BPN6	Ribosomal_L18e/L15P domain-containing protein	1	2	2	2	5	6.7	33.839	0	11.668	NA	22.0197	20.5685	22.4603	21.8462	19.8343	NA	18.2123	16.7611	18.653	18.0389	16.027	NA	20.793	NA	20.6107	20.3951	NA	0	2	1	1	1	0	2	2	2	0	2	1	2	2	1		By MS/MS	By MS/MS	By MS/MS	By MS/MS	By matching
Q94361	E3 SUMO-protein ligase gei-17	1	3	3	3	9	4.5	88.138	0	17.813	19.9334	21.8601	20.9831	22.365	22.5958	22.2685	14.846	16.7726	15.8957	17.2775	17.5083	17.181	NA	19.5457	20.0293	19.4047	19.8201	19.6664	1	0	1	2	2	3	3	3	3	2	3	2	3	3	3	By MS/MS	By matching	By MS/MS	By MS/MS	By MS/MS	By MS/MS
O44953	Probable signal peptidase complex subunit 1	1	3	3	3	15	41.9	11.777	0	31.84	22.6806	23.4438	21.8748	24.0357	24.3958	24.2319	21.0956	21.8589	20.2899	22.4508	22.8109	22.6469	21.96	21.9596	NA	22.1613	22.3278	22.6387	2	2	1	2	4	4	3	3	3	2	3	1	2	3	3	By MS/MS	By MS/MS	By MS/MS	By MS/MS	By MS/MS	By MS/MS
O16259	Stress-induced-phosphoprotein 1	1	4	4	4	4	17.2	36.962	0	41.669	19.4117	23.026	22.0289	23.1227	22.1062	21.6765	15.0897	18.7041	17.707	18.8008	17.7843	17.3546	NA	21.1255	20.8435	20.5146	20.3614	20.3133	0	3	1	0	0	0	4	4	4	1	4	2	3	2	2	By matching	By MS/MS	By MS/MS	By MS/MS	By matching	By matching
Q9XWV0	Transmembrane protein 33 homolog	1	2	2	2	9	11.1	29.615	0	15.879	21.5804	22.3634	20.7225	23.1818	23.9178	23.3097	18.4105	19.1935	17.5525	20.0118	20.7479	20.1398	20.7091	20.7352	NA	21.0821	21.8086	21.5883	1	2	1	2	2	1	2	2	2	2	2	1	2	2	2	By MS/MS	By MS/MS	By MS/MS	By MS/MS	By MS/MS	By MS/MS
O45713	RRM domain-containing protein	1	2	2	2	4	32.9	9.3961	0	19.26	20.2126	21.4236	21.8698	23.0656	19.4577	21.3315	18.6276	19.8386	20.2849	21.4806	17.8727	19.7465	NA	20.1067	20.849	21.817	NA	20.2796	0	1	1	2	0	0	2	2	2	1	2	2	2	1	2	By matching	By MS/MS	By MS/MS	By MS/MS	By matching	By matching
Q9XW16	Profilin-1	1	2	2	2	5	16.7	14.255	0	12.546	20.1171	22.2376	22.0951	22.5053	22.0453	21.905	16.7951	18.9157	18.7732	19.1833	18.7234	18.5831	NA	20.6297	21.1948	20.5343	20.0419	20.111	0	1	2	1	1	0	2	2	2	1	2	2	2	2	2	By matching	By MS/MS	By MS/MS	By MS/MS	By MS/MS	By matching
O02158	Uncharacterized protein	1	4	4	4	6	10.1	48.639	0	24.991	20.6297	22.7668	21.6432	21.9567	21.5798	20.9449	15.7717	17.9088	16.7852	17.0987	16.7217	16.0869	NA	20.529	20.0629	19.8386	19.675	19.7827	0	4	1	0	1	0	4	4	4	1	4	3	2	3	2	By matching	By MS/MS	By MS/MS	By matching	By MS/MS	By matching
Q9TYL2	Uncharacterized protein	1	2	2	2	4	7.4	32.975	0	12.544	NA	22.2512	21.2256	22.853	22.745	20.8939	NA	17.8588	16.8333	18.4607	18.3526	16.5016	NA	20.7525	20.5135	21.0371	20.7418	NA	0	0	0	2	1	1	2	2	2	0	2	2	2	2	2		By MS/MS	By matching	By MS/MS	By MS/MS	By MS/MS
Q18031	Nicotinamide Nucleotide Transhydrogenase	1	7	7	7	16	11.4	109.68	0	69.838	21.5157	22.0062	NA	24.0525	24.4866	24.0855	16.3062	16.7968	NA	18.843	19.2772	18.8761	20.3683	19.7917	NA	20.7152	20.9687	20.8811	0	0	0	2	6	8	7	7	7	3	4	0	6	7	7	By matching	By MS/MS		By MS/MS	By MS/MS	By MS/MS
Q19200;Q19958	Stomatin-1	2	5	5	5	10	21.8	35.838	0	37.494	21.1677	22.3488	18.7159	23.0566	24.0006	23.1033	16.9978	18.1788	14.546	18.8867	19.8306	18.9334	20.4666	20.149	NA	20.4617	21.2598	21.1	0	0	0	1	5	4	5;1	5;1	5;1	2	4	1	3	5	4	By matching	By matching	By matching	By MS/MS	By MS/MS	By MS/MS
H2KYZ8	Uncharacterized protein	1	4	4	4	9	21.5	34.024	0	40.698	22.0758	22.9883	20.4603	23.4382	23.4563	23.9423	18.1689	19.0814	16.5534	19.5313	19.5493	20.0354	20.904	20.8221	NA	21.1554	21.2646	21.4849	0	2	0	2	2	3	4	4	4	3	4	2	4	3	4	By matching	By MS/MS	By matching	By MS/MS	By MS/MS	By MS/MS
H2KYN3	Acyl CoA DeHydrogenase	1	3	3	3	8	5	67.991	0	18.065	19.4663	22.0123	19.657	20.8118	22.3024	21.7246	14.4219	16.9679	14.6126	15.7674	17.258	16.6802	NA	20.4395	NA	NA	19.576	20.4705	0	2	0	1	1	4	3	3	3	1	2	1	2	3	3	By MS/MS	By MS/MS	By matching	By MS/MS	By MS/MS	By MS/MS
Q93619	Transket_pyr domain-containing protein	1	6	6	6	13	32.5	40.052	0	68.425	21.8312	23.5229	21.8611	24.3698	23.9346	24.3859	17.9243	19.616	17.9542	20.4629	20.0278	20.479	20.9451	21.2375	NA	21.3952	21.1717	21.6522	0	3	0	2	4	4	6	6	6	3	4	2	3	4	4	By matching	By MS/MS	By matching	By MS/MS	By MS/MS	By MS/MS
O17735	ABC1 domain-containing protein	1	3	3	3	8	6.6	58.043	0	19.791	20.1143	21.3553	19.737	22.302	22.9469	22.7047	15.2563	16.4973	14.879	17.444	18.0889	17.8467	19.8148	19.8099	19.2597	20.1825	20.7822	20.8691	0	0	0	1	3	4	3	3	3	2	2	2	3	3	3	By matching	By MS/MS	By matching	By MS/MS	By MS/MS	By MS/MS
Q9N419	Neuronal SYmmetry	1	7	7	7	30	30	33.789	0	69.707	23.8398	24.4895	22.4993	25.0997	25.7393	25.5217	20.2549	20.9046	18.9144	21.5147	22.1543	21.9367	22.0738	21.7851	21.3562	22.3619	22.7917	22.9652	4	4	1	7	7	7	7	7	7	7	7	4	7	7	7	By MS/MS	By MS/MS	By MS/MS	By MS/MS	By MS/MS	By MS/MS
Q10949	Phosphatidylserine decarboxylase proenzyme;Phosphatidylserine decarboxylase alpha chain;Phosphatidylserine decarboxylase beta chain	1	6	6	6	22	24.9	42.487	0	75.28	22.468	23.9391	20.8359	24.4849	24.756	24.7809	17.883	19.3541	16.251	19.9	20.1711	20.1959	20.5337	20.9237	20.435	21.1551	21.6553	21.9172	0	3	0	4	6	9	6	6	6	5	6	3	6	5	6	By MS/MS	By MS/MS	By matching	By MS/MS	By MS/MS	By MS/MS
Q22020	Uncharacterized protein	1	7	7	7	26	32.9	24.131	0	61.384	23.3262	23.3624	22.4604	25.2558	25.405	25.2858	19.7413	19.7774	18.8754	21.6709	21.82	21.7009	21.4602	21.4651	21.2312	22.1767	22.2695	22.5375	2	2	2	6	7	7	7	7	7	5	5	4	7	7	7	By MS/MS	By MS/MS	By MS/MS	By MS/MS	By MS/MS	By MS/MS
A0A1T5HV05	Uncharacterized protein	1	5	5	5	7	10.8	67.028	0	32.38	18.8023	16.7259	20.4806	22.1649	21.9902	21.8132	13.995	11.9185	15.6733	17.3575	17.1828	17.0059	18.9756	NA	18.9705	19.5392	19.6401	19.0609	0	0	0	3	3	1	5	5	5	2	1	3	4	4	5	By matching	By matching	By matching	By MS/MS	By MS/MS	By MS/MS
G5EBW5	FErroChelatase-Like	1	2	2	2	4	9.9	42.679	0	16.41	19.7686	22.331	21.2318	21.1494	22.6601	22.2826	15.4467	18.009	16.9098	16.8274	18.3382	17.9607	NA	20.7988	20.5383	NA	20.7098	20.8525	0	0	0	1	1	2	2	2	2	1	2	2	1	2	2	By matching	By MS/MS	By matching	By MS/MS	By MS/MS	By MS/MS
G5EC91	Thioredoxin domain-containing protein	1	5	5	5	17	22.8	27.381	0	45.194	23.288	24.3657	22.9956	25.1854	25.5686	25.3226	19.7031	20.7808	19.4106	21.6004	21.9836	21.7376	21.8586	22.0998	21.3347	22.543	22.5967	22.8763	2	2	2	3	4	4	5	5	5	3	3	3	4	5	5	By MS/MS	By MS/MS	By MS/MS	By MS/MS	By MS/MS	By MS/MS
G5EDI2	Reticulon-like protein	1	9	9	9	43	3.4	362.48	0	126.06	23.4399	24.905	23.3396	26.0411	26.379	26.2771	16.5092	17.9743	16.4088	19.1103	19.4483	19.3464	22.0889	21.653	21.4042	22.3485	22.5612	22.8355	3	7	3	8	10	12	9	9	9	5	8	6	9	9	9	By MS/MS	By MS/MS	By MS/MS	By MS/MS	By MS/MS	By MS/MS
Q9XUU9	Protein jagunal homolog	1	2	2	2	11	12.7	22.146	0	23.452	21.3822	21.9208	20.7376	22.6182	23.4182	22.595	19.0603	19.5989	18.4156	20.2963	21.0962	20.2731	20.4913	21.0268	20.2862	21.0635	21.8093	21.4948	1	2	1	2	2	3	2	2	2	2	2	2	2	2	2	By MS/MS	By MS/MS	By MS/MS	By MS/MS	By MS/MS	By MS/MS
H2KYJ5	MiTochondrial Carrier Homolog	1	9	9	9	62	42.4	37.418	0	193.84	25.7328	26.5564	25.5399	27.6878	27.9346	27.824	21.9255	22.7491	21.7325	23.8804	24.1273	24.0167	23.3489	23.3789	23.1897	23.8399	24.1719	24.3773	6	10	8	12	13	13	9	9	9	8	9	7	9	9	9	By MS/MS	By MS/MS	By MS/MS	By MS/MS	By MS/MS	By MS/MS
Q10050	Uncharacterized protein	1	5	5	5	14	23.3	32.533	0	40.317	22.5775	23.4144	22.1763	24.2144	24.5581	24.1734	18.6706	19.5075	18.2694	20.3075	20.6511	20.2666	21.086	21.1666	20.4148	21.4975	21.6212	21.9557	0	3	0	3	5	3	5	5	5	4	4	4	4	5	4	By MS/MS	By MS/MS	By matching	By MS/MS	By MS/MS	By MS/MS
Q9U229	Worm AIF (Apoptosis inducing factor) Homolog	1	25	25	25	126	39.9	77.393	0	323.31	25.5781	26.3107	25.0728	27.2599	27.7055	27.501	20.4082	21.1408	19.9029	22.09	22.5355	22.331	22.219	22.26	21.7462	22.644	22.8921	23.0958	11	19	9	26	29	32	25	25	25	19	23	19	24	24	25	By MS/MS	By MS/MS	By MS/MS	By MS/MS	By MS/MS	By MS/MS
Q22505	MICOS complex subunit MIC60-1	1	23	23	23	66	40.9	75.996	0	213.28	23.5532	25.4089	24.1763	26.1987	26.632	26.6009	17.9987	19.8543	18.6217	20.6441	21.0774	21.0463	21.0944	21.5663	21.1299	21.749	22.0741	22.3685	1	10	2	12	18	23	23	23	23	10	19	18	21	22	23	By MS/MS	By MS/MS	By MS/MS	By MS/MS	By MS/MS	By MS/MS
O44955	Uncharacterized protein	1	5	5	5	15	33.9	20.103	0	35.236	22.496	23.2995	21.7807	23.9487	24.2096	23.8927	19.496	20.2995	18.7807	20.9486	21.2096	20.8927	21.2085	20.6454	20.3495	21.3371	21.6937	21.5485	2	2	0	3	4	4	5	5	5	4	5	4	5	4	5	By MS/MS	By MS/MS	By matching	By MS/MS	By MS/MS	By MS/MS
O01578	Probable mitochondrial pyruvate carrier 2	1	9	9	9	24	54.1	15.073	0	61.806	23.2531	24.0081	22.1943	24.3715	24.8911	25.4902	20.0832	20.8382	19.0244	21.2016	21.7211	22.3203	21.768	22.2177	21.4569	22.2236	22.6609	22.8878	1	5	1	4	7	6	9	9	9	5	8	4	7	8	8	By MS/MS	By MS/MS	By MS/MS	By MS/MS	By MS/MS	By MS/MS
Q9XTF3	Dual specificity tyrosine-phosphorylation-regulated kinase mbk-2	1	2	2	2	5	3.1	89.884	0	14.441	21.4981	21.3254	21.5478	22.6709	22.8115	21.7008	16.3688	16.1961	16.4185	17.5416	17.6822	16.5715	21.081	NA	NA	20.8097	20.8546	NA	1	1	0	1	1	1	2	2	2	2	1	2	2	2	1	By MS/MS	By MS/MS	By matching	By MS/MS	By MS/MS	By MS/MS
Q22308	DEAD boX helicase homolog	1	13	13	13	34	19.2	108.27	0	215.75	23.4929	24.3082	23.904	25.6842	25.8301	25.5617	17.586	18.4013	17.9971	19.7773	19.9232	19.6549	21.3076	20.8737	21.0308	21.799	21.8245	21.7763	3	2	2	8	11	8	13	13	13	9	11	11	12	12	12	By MS/MS	By MS/MS	By MS/MS	By MS/MS	By MS/MS	By MS/MS
P05690	Vitellogenin-2	1	120	120	45	899	69.9	187.72	0	323.31	29.0692	30.4286	29.8379	31.6323	31.5606	30.9584	22.5146	23.874	23.2833	25.0777	25.006	24.4038	24.0552	24.5922	24.5195	25.2347	25.1638	24.9501	83	129	116	203	197	171	120	120	45	101	106	106	120	116	116	By MS/MS	By MS/MS	By MS/MS	By MS/MS	By MS/MS	By MS/MS
Q9XXN2	MICOS complex subunit MIC60-2	1	26	26	26	84	46.9	72.622	0	201.01	24.4366	25.5127	24.4598	26.3572	26.6406	26.6091	19.1147	20.1908	19.1378	21.0353	21.3186	21.2871	20.8632	21.0519	20.6558	21.3083	21.599	21.8361	5	10	6	18	22	23	26	26	26	19	21	19	25	25	25	By MS/MS	By MS/MS	By MS/MS	By MS/MS	By MS/MS	By MS/MS
Q18090	Mitochondrial import receptor subunit TOM40 homolog	1	10	10	10	49	34.9	32.385	0	172.66	24.6664	24.9405	23.7579	26.1234	26.4076	26.2966	21.0814	21.3556	20.1729	22.5384	22.8226	22.7116	22.8456	22.4304	21.7279	22.7844	23.0638	23.3129	5	8	3	10	12	11	10	10	10	9	8	7	10	10	10	By MS/MS	By MS/MS	By MS/MS	By MS/MS	By MS/MS	By MS/MS
Q09591	Mitotic chromosome and X-chromosome-associated protein mix-1	1	6	6	6	10	5.2	140.34	0	37.854	19.423	19.8877	19.6511	22.6394	22.889	22.289	13.253	13.7177	13.4812	16.4695	16.7191	16.119	19.5315	19.3842	NA	20.3205	19.8192	19.7443	0	0	0	4	4	2	6	6	6	2	2	1	4	5	5	By matching	By matching	By matching	By MS/MS	By MS/MS	By MS/MS
Q18683	Uncharacterized protein	1	6	6	6	14	16.7	34.418	0	36.694	22.0494	22.5406	20.1138	23.2788	23.2554	23.5455	17.657	18.1482	15.7215	18.8865	18.8631	19.1532	20.2274	20.0351	19.7092	20.337	20.8034	20.9551	1	2	0	3	3	5	6	6	6	5	5	2	5	5	6	By MS/MS	By MS/MS	By matching	By MS/MS	By MS/MS	By MS/MS
P49049	Intramembrane protease 2	1	5	5	5	15	10.3	52.793	0	33.63	21.3274	22.8319	21.6759	23.3273	23.755	23.258	16.7424	18.2469	17.091	18.7424	19.1701	18.673	20.1441	20.5141	20.0257	20.6862	21.0915	21.0108	1	2	1	3	5	3	5	5	5	3	5	4	5	5	5	By MS/MS	By MS/MS	By MS/MS	By MS/MS	By MS/MS	By MS/MS
H2KZ70	Uncharacterized protein	1	10	10	10	29	29.4	37.979	0	94.132	23.1646	23.3965	21.9094	24.5671	24.797	24.647	19.0771	19.309	17.822	20.4796	20.7096	20.5595	21.4119	20.6029	20.2113	21.2994	21.3517	21.672	3	2	2	7	6	9	10	10	10	6	6	4	8	8	8	By MS/MS	By MS/MS	By MS/MS	By MS/MS	By MS/MS	By MS/MS
B1GRJ8	Uncharacterized protein	1	5	5	5	14	22.3	25.355	0	76.559	22.2153	22.7013	20.8227	23.4424	24.0115	23.8332	18.5149	19.0009	17.1222	19.7419	20.3111	20.1327	20.2964	20.5543	19.879	20.6364	20.9486	21.2351	1	2	0	3	4	4	5	5	5	3	3	2	3	5	4	By MS/MS	By MS/MS	By MS/MS	By MS/MS	By MS/MS	By MS/MS
O01836	ATP-dependent RNA helicase glh-3	1	3	2	2	4	5	79.727	0	12.387	NA	NA	NA	19.5172	19.899	18.2481	NA	NA	NA	13.9936	14.3754	12.7245	NA	NA	NA	17.4303	17.8388	NA	0	0	0	1	2	1	3	2	2	1	1	1	3	3	3	By matching	By matching	By matching	By MS/MS	By MS/MS	By MS/MS
Q95XT5	TRanslocon-Associated Protein	1	5	5	5	11	13.2	28.617	0	33.227	21.5775	22.9787	21.7708	24.41	23.7117	23.5951	18.9925	20.3937	19.1858	21.8251	21.1267	21.0102	20.2567	21.4627	20.6541	21.362	21.2176	21.8631	1	2	1	3	2	2	5	5	5	3	3	3	5	3	3	By MS/MS	By MS/MS	By MS/MS	By MS/MS	By MS/MS	By MS/MS
Q09216	Putative endoplasmic reticulum metallopeptidase 1-A	1	8	8	8	24	11.1	102.12	0	53.538	24.4983	25.1743	24.8163	25.6211	25.7193	25.4609	19.2888	19.9648	19.6069	20.4117	20.5098	20.2514	23.2626	23.5364	22.9918	23.6696	24.036	24.1402	1	4	1	5	6	7	8	8	8	6	6	8	8	7	7	By MS/MS	By MS/MS	By MS/MS	By MS/MS	By MS/MS	By MS/MS
Q9XWU8	Ectopic P granules protein 3	1	2	2	2	4	5.5	51.867	0	15.197	20.829	21.6044	18.9011	22.1465	22.4744	22.0348	17.1286	17.904	15.2006	18.446	18.7739	18.3343	20.2128	20.2879	NA	20.2967	20.6129	20.4752	0	2	0	0	2	0	2	2	2	2	2	1	2	2	2	By matching	By MS/MS	By matching	By matching	By MS/MS	By matching
O18236	NADH Ubiquinone Oxidoreductase	1	2	2	2	10	15.3	15.048	0.0014124	11.465	20.5072	22.0584	18.7594	22.2085	22.2626	21.7216	17.3373	18.8884	15.5895	19.0385	19.0927	18.5517	20.4037	20.8702	NA	20.7218	20.6814	20.7312	0	2	2	2	2	2	2	2	2	2	2	2	2	2	2	By matching	By MS/MS	By MS/MS	By MS/MS	By MS/MS	By MS/MS
Q9N5R9	FACT complex subunit spt-16	1	3	3	3	6	3.1	116.86	0	16.556	19.4865	21.4115	20.4986	21.2859	21.5732	20.9004	13.7316	15.6566	14.7437	15.531	15.8183	15.1455	NA	20.0581	20.0629	NA	19.8875	19.7267	0	1	1	2	1	1	3	3	3	1	3	2	3	3	3	By matching	By MS/MS	By MS/MS	By MS/MS	By MS/MS	By MS/MS
G5EE96	Oxoglutarate/malate carrier protein	1	4	4	4	11	14.1	32.022	0	24.441	22.1827	22.9954	21.7612	23.6241	24.0466	23.6318	18.0953	18.9079	17.6738	19.5366	19.9591	19.5443	20.896	20.7938	20.5255	21.1664	21.5727	21.4917	0	0	0	4	4	3	4	4	4	4	4	3	4	4	4	By MS/MS	By MS/MS	By MS/MS	By MS/MS	By MS/MS	By MS/MS
G5EFW8;G5EFU2	Adenine Nucleotide Translocator	2	13	3	2	12	35.5	34.384	0	18.738	21.1915	22.2383	20.7162	22.8941	23.5698	23.2458	16.7992	17.846	16.3239	18.5017	19.1775	18.8535	20.3777	20.3477	20.2381	20.4601	21.2047	21.2785	1	3	0	2	3	3	13;13	3;3	2;2	11	12	12	12	12	12	By MS/MS	By MS/MS	By matching	By MS/MS	By MS/MS	By MS/MS
Q22161	Sideroflexin	1	7	7	7	52	21.3	35.488	0	94.284	25.1561	25.7273	24.5537	26.7638	26.9637	26.6334	21.8342	22.4054	21.2318	23.4419	23.6417	23.3115	23.4386	22.9669	22.5444	23.4986	23.6539	23.7612	5	9	6	10	13	9	7	7	7	6	7	7	7	7	7	By MS/MS	By MS/MS	By MS/MS	By MS/MS	By MS/MS	By MS/MS
G5EBI0	4D656	1	6	6	6	27	33.8	24	0	89.835	24.3218	24.661	23.3938	25.541	26.1313	25.6181	20.8624	21.2015	19.9343	22.0816	22.6718	22.1587	23.6677	23.2873	22.7948	23.6921	24.0415	23.9761	4	4	3	2	8	6	6	6	6	4	4	2	4	6	6	By MS/MS	By MS/MS	By MS/MS	By MS/MS	By MS/MS	By MS/MS
Q20847	SLC (SoLute Carrier) homolog	1	4	4	3	12	11.3	33.797	0	23.809	22.3137	22.9825	21.8169	23.8766	24.1105	24.0147	18.5063	19.1752	18.0095	20.0693	20.3032	20.2073	21.8927	21.7396	21.6906	22.2698	22.3744	22.6163	1	1	0	3	3	4	4	4	3	3	3	2	3	3	4	By MS/MS	By MS/MS	By MS/MS	By MS/MS	By MS/MS	By MS/MS
O76687	Uncharacterized protein	1	3	3	3	8	7.6	44.477	0	17.197	20.0188	21.3544	19.9293	21.1376	22.5059	22.3109	15.6969	17.0325	15.6074	16.8157	18.1839	17.989	19.2671	19.0838	19.0545	19.1806	20.0135	20.1406	0	1	0	2	3	2	3	3	3	2	3	2	2	3	3	By matching	By MS/MS	By matching	By MS/MS	By MS/MS	By MS/MS
Q10123	Uncharacterized protein F52C9.3	1	6	6	6	9	16.4	49.973	0	35.735	21.9226	22.7098	21.2669	23.1244	23.4343	23.8905	17.3376	18.1248	16.682	18.5394	18.8493	19.3056	19.9798	20.0542	19.7359	20.0272	20.6614	20.9958	0	0	0	1	4	4	6	6	6	5	5	4	5	5	6	By matching	By matching	By matching	By MS/MS	By MS/MS	By MS/MS
H2KZV8	LIM zinc-binding domain-containing protein	1	6	6	6	26	73.5	12.235	0	66.437	22.6042	24.3725	24.402	25.5957	25.7573	25.1777	20.6042	22.3725	22.402	23.5957	23.7573	23.1777	21.8973	21.7467	22.4143	22.6505	22.779	22.543	1	4	4	5	7	5	6	6	6	3	6	6	6	6	6	By MS/MS	By MS/MS	By MS/MS	By MS/MS	By MS/MS	By MS/MS
Q18853	Cytochrome c domain-containing protein	1	4	4	4	15	23.5	30.967	0	62.732	23.3556	24.3588	23.3598	25.8533	25.4351	25.4482	19.6551	20.6583	19.6594	22.1529	21.7347	21.7478	22.3413	22.3183	22.3664	22.8519	23.0047	23.0664	0	2	1	5	3	4	4	4	4	4	4	4	4	3	4	By MS/MS	By MS/MS	By MS/MS	By MS/MS	By MS/MS	By MS/MS
Q22647	Mitochondrial import inner membrane translocase subunit TIM50	1	18	18	18	72	51.5	51.378	0	286.04	24.5939	25.6813	24.4859	26.2401	26.4348	26.5958	20.0089	21.0964	19.9009	21.6551	21.8498	22.0108	21.5605	21.6709	21.1375	21.8581	22.0471	22.3542	9	13	4	13	14	19	18	18	18	12	14	12	16	15	18	By MS/MS	By MS/MS	By MS/MS	By MS/MS	By MS/MS	By MS/MS
Q09450	Probable succinyl-CoA:3-ketoacid coenzyme A transferase, mitochondrial	1	4	4	4	11	10.6	56.113	0	27.295	20.6142	22.3316	20.8058	23.517	23.0154	22.9189	15.8594	17.5767	16.0509	18.7621	18.2605	18.1639	19.972	20.0325	19.7563	20.7299	20.5878	20.3251	0	2	0	4	3	2	4	4	4	2	3	2	4	3	4	By matching	By MS/MS	By matching	By MS/MS	By MS/MS	By MS/MS
O44509	Uncharacterized protein	1	7	7	7	36	40.3	21.256	0	63.936	23.6921	24.0439	23.1932	25.3598	25.3129	25.3299	20.2327	20.5844	19.7337	21.9004	21.8535	21.8705	21.4485	21.4719	21.0832	21.7865	21.8362	22.2354	5	4	3	7	8	9	7	7	7	6	6	6	7	7	7	By MS/MS	By MS/MS	By MS/MS	By MS/MS	By MS/MS	By MS/MS
Q9U238	TRanslocon-Associated Protein	1	7	7	7	39	67.3	17.416	0	220.59	24.5738	26.0525	24.7994	26.5116	26.9063	26.6351	21.4038	22.8826	21.6294	23.3418	23.7364	23.4651	23.3573	23.8894	23.2281	23.833	24.1882	24.3014	5	7	4	6	10	7	7	7	7	4	6	5	6	7	6	By MS/MS	By MS/MS	By MS/MS	By MS/MS	By MS/MS	By MS/MS
Q9UAV5	Malate dehydrogenase	1	3	3	3	8	10.7	35.806	0	23.396	20.5566	22.5763	22.858	23.0466	22.7858	21.3736	16.5566	18.5764	18.858	19.0465	18.7858	17.3736	NA	21.2685	21.8008	20.9681	20.778	NA	0	2	3	1	1	1	3	3	3	1	2	3	2	3	1	By MS/MS	By MS/MS	By MS/MS	By MS/MS	By MS/MS	By MS/MS
P34545	Protein cbp-1	1	10	10	10	17	6.1	222.41	0	64.085	21.8012	22.9137	22.4342	23.7671	24.2819	23.9879	15.3749	16.4874	16.0079	17.3408	17.8556	17.5616	20.3785	20.2704	20.2971	20.7761	21.063	20.9297	0	1	0	4	5	7	10	10	10	4	6	5	7	8	9	By matching	By MS/MS	By matching	By MS/MS	By MS/MS	By MS/MS
O02109	Uncharacterized protein	1	2	2	2	9	17.1	25.615	0	137.9	21.8479	22.8041	21.6604	23.4478	23.6111	23.223	18.2629	19.2192	18.0754	19.8629	20.0262	19.6381	20.9133	21.2574	20.5873	21.4161	21.5812	21.5534	1	2	0	2	2	2	2	2	2	2	2	2	2	2	2	By MS/MS	By MS/MS	By MS/MS	By MS/MS	By MS/MS	By MS/MS
Q09603	ACB domain-containing protein	1	9	9	9	31	29.4	42.104	0	80.678	21.858	25.032	22.6593	25.405	25.1317	25.2753	17.3345	20.5084	18.1357	20.8814	20.6081	20.7516	21.0006	22.2156	21.9092	22.2691	22.1395	22.4744	0	7	3	7	7	7	9	9	9	3	9	5	8	7	8	By matching	By MS/MS	By MS/MS	By MS/MS	By MS/MS	By MS/MS
Q94051	Caveolin-1	1	5	5	5	20	24.7	26.291	0	47.468	22.9024	24.7554	23.0653	25.0585	25.6301	24.8957	19.9024	21.7554	20.0653	22.0585	22.6301	21.8957	21.6675	21.7941	21.0687	21.9451	22.1495	22.1635	2	3	2	3	4	6	5	5	5	2	5	3	4	5	4	By MS/MS	By MS/MS	By MS/MS	By MS/MS	By MS/MS	By MS/MS
Q9BKU4	Mitochondrial prohibitin complex protein 1	1	12	12	12	79	48.4	29.988	0	135.11	26.0818	26.7948	25.9242	27.654	27.8166	27.5444	22.0818	22.7948	21.9242	23.6539	23.8166	23.5443	23.6739	23.6708	23.3671	24.0702	24.1505	24.2181	12	12	11	14	14	16	12	12	12	12	11	12	11	12	12	By MS/MS	By MS/MS	By MS/MS	By MS/MS	By MS/MS	By MS/MS
P91243	J domain-containing protein	1	4	4	4	14	8.3	63.886	0	32.822	21.0558	21.5357	20.0344	22.2614	22.808	22.3678	16.2485	16.7283	15.2271	17.454	18.0006	17.5605	20.0122	20.0625	19.2374	20.0289	20.4577	20.5491	0	3	0	3	5	3	4	4	4	3	3	2	4	4	4	By MS/MS	By MS/MS	By matching	By MS/MS	By MS/MS	By MS/MS
G5EDL3	Protein kinase domain-containing protein	1	9	9	9	30	28.8	37.121	0	59.328	22.5618	23.9994	23.5366	24.7834	24.7177	24.1787	18.4744	19.9119	19.4491	20.6959	20.6302	20.0912	20.3151	20.5948	20.8393	21.0491	21.2706	21.086	0	2	5	8	7	8	9	9	9	7	9	8	9	8	9	By MS/MS	By MS/MS	By MS/MS	By MS/MS	By MS/MS	By MS/MS
Q21525	Uncharacterized protein	1	7	7	7	31	41.6	18.288	0	96.86	23.3489	24.4266	23.2426	24.9842	25.2275	25.1084	20.027	21.1047	19.9207	21.6622	21.9056	21.7865	21.5983	21.7601	21.3445	21.8699	22.1024	22.3748	4	4	3	7	7	6	7	7	7	6	6	5	7	7	7	By MS/MS	By MS/MS	By MS/MS	By MS/MS	By MS/MS	By MS/MS
Q629J5	Uncharacterized protein R144.12	1	9	9	9	23	39.3	38.005	0	87.887	22.5884	24.0107	21.1637	24.6923	25.3732	25.2557	18.2665	19.6887	16.8417	20.3704	21.0513	20.9338	21.211	21.3938	20.6395	21.2288	21.5375	22.0992	1	3	1	3	8	7	9	9	9	5	6	2	7	8	8	By MS/MS	By MS/MS	By MS/MS	By MS/MS	By MS/MS	By MS/MS
Q8I4C9	Septin-type G domain-containing protein	1	4	4	4	9	7.5	60.733	0	23.254	20.6797	21.8608	21.093	22.3599	22.284	21.6239	15.8723	17.0535	16.2856	17.5525	17.4766	16.8165	20.1669	19.8647	20.3125	20.6718	20.7277	20.5639	0	1	0	4	2	2	4	4	4	3	4	3	4	3	3	By matching	By MS/MS	By MS/MS	By MS/MS	By MS/MS	By MS/MS
Q23098	NADH Ubiquinone Oxidoreductase	1	10	10	10	46	44.8	20.373	0	76.456	25.3109	25.982	25.2277	26.7057	27.0639	26.8813	21.989	22.6601	21.9057	23.3838	23.742	23.5594	23.0169	23.1455	22.7569	23.2101	23.5297	23.7943	7	7	4	8	9	11	10	10	10	10	7	8	8	10	8	By MS/MS	By MS/MS	By MS/MS	By MS/MS	By MS/MS	By MS/MS
O45279	2-oxoacid_dh domain-containing protein	1	2	2	2	6	6.8	36.415	0	12.522	20.546	21.2737	18.3085	21.9274	21.584	21.7825	16.3761	17.1037	14.1385	17.7575	17.4141	17.6126	20.2994	20.4437	NA	20.3004	20.192	20.6929	1	1	0	1	1	2	2	2	2	2	2	1	2	2	2	By MS/MS	By MS/MS	By MS/MS	By MS/MS	By MS/MS	By MS/MS
Q18964	WD repeat and FYVE domain-containing protein 2	1	7	7	7	24	22.9	46.239	0	71.782	22.4773	23.2399	23.2118	24.5406	24.562	24.0273	17.9538	18.7163	18.6882	20.017	20.0385	19.5037	20.6434	20.4481	20.694	21.0682	21.107	21.2158	2	2	1	6	8	5	7	7	7	6	7	7	7	7	7	By MS/MS	By MS/MS	By MS/MS	By MS/MS	By MS/MS	By MS/MS
Q22021	Putative ATP synthase subunit f, mitochondrial	1	11	11	11	123	59.5	18.75	0	133.3	27.2786	28.0554	27.1325	28.6934	29.0119	28.8133	24.1087	24.8854	23.9626	25.5234	25.842	25.6433	25.2348	25.2268	24.8395	25.4055	25.6591	25.8315	15	18	17	23	26	24	11	11	11	10	10	10	11	11	11	By MS/MS	By MS/MS	By MS/MS	By MS/MS	By MS/MS	By MS/MS
Q965Y1	Methionine aminopeptidase 1	1	15	15	15	55	57.4	41.742	0	139.75	24.2473	24.5046	24.1113	26.3137	26.1951	25.8461	19.6623	19.9196	19.5263	21.7288	21.6102	21.2611	21.9999	21.3572	21.8567	22.2003	22.3496	22.2419	7	5	6	12	12	13	15	15	15	10	9	11	14	12	14	By MS/MS	By MS/MS	By MS/MS	By MS/MS	By MS/MS	By MS/MS
P46576	SAM50-like protein gop-3	1	7	7	7	13	17.3	47.126	0	45.405	22.4848	23.1652	21.8205	24.4416	24.228	24.1303	17.8998	18.5802	17.2355	19.8566	19.6431	19.5453	21.0208	20.5636	20.6058	21.1037	21.1154	21.5406	1	1	0	3	3	5	7	7	7	4	6	3	7	6	6	By MS/MS	By MS/MS	By MS/MS	By MS/MS	By MS/MS	By MS/MS
Q21154	MICOS complex subunit MIC27	1	5	5	5	24	28.9	22.082	0	46.843	24.5485	25.0112	24.1413	25.7649	26.0041	25.6727	21.0891	21.5518	20.6818	22.3054	22.5446	22.2132	23.0882	22.6988	22.4379	23.0689	23.3027	23.3973	4	4	2	5	4	5	5	5	5	5	5	4	5	5	5	By MS/MS	By MS/MS	By MS/MS	By MS/MS	By MS/MS	By MS/MS
P24896	NADH-ubiquinone oxidoreductase chain 5	1	3	3	3	25	6.8	61.155	0	37.31	23.296	24.3676	23.757	25.1503	25.2691	25.0906	19.9741	21.0457	20.4351	21.8283	21.9471	21.7687	22.3897	22.9228	22.4854	22.9602	23.0341	23.3412	2	4	4	4	6	5	3	3	3	3	3	3	3	3	3	By MS/MS	By MS/MS	By MS/MS	By MS/MS	By MS/MS	By MS/MS
O02207	OXA mitochondrial inner membrane insertase homolog	1	6	6	6	25	15.8	40.502	0	110.1	23.8709	24.9111	23.7436	25.4239	25.757	25.5598	20.2859	21.3261	20.1586	21.8389	22.1721	21.9748	23.3083	22.7144	22.4698	23.0678	23.3407	23.6131	4	2	2	7	3	7	6	6	6	5	6	5	6	6	6	By MS/MS	By MS/MS	By MS/MS	By MS/MS	By MS/MS	By MS/MS
Q9U2Q9	Glycogen synthase kinase-3	1	11	11	11	50	39	40.882	0	76.134	23.2221	24.7724	24.5462	26.0352	26.4657	25.9259	18.9742	20.5245	20.2983	21.7872	22.2177	21.678	21.9176	21.9982	22.1708	22.3143	22.7265	22.5703	3	6	4	12	12	13	11	11	11	7	10	11	10	11	11	By MS/MS	By MS/MS	By MS/MS	By MS/MS	By MS/MS	By MS/MS
Q9N4G8	Receptor expression-enhancing protein	1	4	4	4	35	26.8	20.564	0	40.331	24.3464	24.1014	23.1677	25.3697	25.6557	25.0118	21.3464	21.1014	20.1677	22.3698	22.6557	22.0117	22.5328	21.486	21.5451	22.1695	22.5685	22.3494	3	5	3	8	8	8	4	4	4	4	4	3	4	4	4	By MS/MS	By MS/MS	By MS/MS	By MS/MS	By MS/MS	By MS/MS
Q20772	Probable glutaryl-CoA dehydrogenase, mitochondrial	1	2	2	2	9	6.6	44.964	0	14.033	20.7754	22.2581	21.5234	22.692	22.9973	22.6922	16.8685	18.3512	17.6165	18.7851	19.0904	18.7854	19.9869	20.6279	20.372	20.485	20.9652	21.0542	1	2	1	1	2	2	2	2	2	2	2	2	2	2	2	By MS/MS	By MS/MS	By MS/MS	By MS/MS	By MS/MS	By MS/MS
Q95XS1	TRanslocon-Associated Protein	1	2	2	2	13	6.2	19.702	0	13.719	22.8348	23.3961	22.449	24.0746	24.402	24.1018	21.8348	22.3961	21.449	23.0746	23.402	23.1018	21.8996	21.6951	21.2836	21.889	22.2108	22.2947	2	2	0	2	3	4	2	2	2	1	1	1	1	2	2	By MS/MS	By MS/MS	By MS/MS	By MS/MS	By MS/MS	By MS/MS
P54813	ATP-dependent zinc metalloprotease YME1 homolog	1	16	16	16	45	28.6	79.83	0	216.79	23.4565	24.4305	22.8842	25.4676	25.6304	25.6096	18.0302	19.0042	17.458	20.0413	20.2042	20.1833	21.6938	21.4702	21.0996	21.6365	21.8538	22.2832	2	6	1	10	12	14	16	16	16	8	11	8	15	14	15	By MS/MS	By MS/MS	By MS/MS	By MS/MS	By MS/MS	By MS/MS
Q9XU12	Kinesin-like protein	1	13	13	13	36	24.4	83.342	0	96.206	22.9064	23.8611	23.6406	25.0503	25.2367	24.9223	17.5141	18.4687	18.2483	19.658	19.8443	19.53	21.1524	20.8467	21.2172	21.3977	21.5952	21.7286	2	2	3	9	10	10	13	13	13	7	10	11	12	13	13	By MS/MS	By MS/MS	By MS/MS	By MS/MS	By MS/MS	By MS/MS
Q22251	Cytochrome OXidase assembly protein	1	7	7	7	38	16.7	44.97	0	69.152	24.5197	25.2878	24.1649	25.8834	26.2093	25.9309	20.3497	21.1179	19.9949	21.7134	22.0393	21.761	22.7863	22.8789	22.3618	22.9198	23.2453	23.3633	5	7	4	7	8	7	7	7	7	7	7	6	7	7	7	By MS/MS	By MS/MS	By MS/MS	By MS/MS	By MS/MS	By MS/MS
Q22799	Dynein light chain 1, cytoplasmic	1	2	2	2	10	27	10.344	0	16.783	21.5449	22.9953	22.3289	23.5141	23.9684	23.4641	19.2229	20.6734	20.007	21.1923	21.6465	21.1423	21.2079	21.1274	20.9827	21.3082	21.8642	21.6331	1	1	1	2	3	2	2	2	2	1	2	2	2	2	2	By MS/MS	By MS/MS	By MS/MS	By MS/MS	By MS/MS	By MS/MS
Q9U3H0	Uncharacterized protein	1	4	4	4	23	22.9	25.112	0	45.654	23.8419	24.2867	23.658	24.5694	25.07	25.3172	19.842	20.2867	19.6579	20.5693	21.07	21.3172	21.997	22.0343	21.6086	22.2037	22.2837	22.6308	3	5	0	4	6	5	4	4	4	4	4	4	4	4	4	By MS/MS	By MS/MS	By MS/MS	By MS/MS	By MS/MS	By MS/MS
P90795	Probable glycerol-3-phosphate dehydrogenase, mitochondrial	1	25	25	25	75	34.2	80.806	0	215.7	24.4354	25.7741	24.775	26.2355	26.6404	26.5855	19.226	20.5647	19.5656	21.026	21.4309	21.376	22.0037	22.2578	21.8689	22.2289	22.5384	22.8382	6	10	6	14	17	22	25	25	25	15	25	17	22	25	25	By MS/MS	By MS/MS	By MS/MS	By MS/MS	By MS/MS	By MS/MS
Q27257	Protein dif-1	1	17	17	17	95	48.1	33.134	0	174.43	27.2389	27.6812	26.7813	28.3769	28.7193	28.4576	23.332	23.7743	22.8744	24.47	24.8124	24.5507	25.3542	25.2578	24.8909	25.4054	25.7478	25.8124	9	14	10	20	19	23	17	17	17	14	14	13	16	15	17	By MS/MS	By MS/MS	By MS/MS	By MS/MS	By MS/MS	By MS/MS
Q09531	Uncharacterized protein F07F6.4	1	17	17	17	81	33.1	57.911	0	179.87	25.2485	25.7211	25.1723	26.9484	27.0202	26.5312	20.2943	20.7669	20.2181	21.9942	22.0661	21.577	22.6003	22.1142	22.4857	22.8223	22.9722	22.8677	6	10	7	19	21	18	17	17	17	16	16	14	17	17	17	By MS/MS	By MS/MS	By MS/MS	By MS/MS	By MS/MS	By MS/MS
Q9TXR7	Uncharacterized protein	1	4	4	4	30	17.8	24.091	0	29.714	22.6866	23.067	21.6575	23.8102	24.1093	23.9023	19.2272	19.6076	18.198	20.3508	20.6499	20.4429	21.1237	20.6914	20.2709	20.8931	21.2664	21.3876	4	6	4	5	6	5	4	4	4	4	4	4	4	4	4	By MS/MS	By MS/MS	By MS/MS	By MS/MS	By MS/MS	By MS/MS
Q9XTT4	Anillin-like protein 1	1	6	6	6	13	6.6	126.8	0	40.497	20.7317	22.058	21.6537	23.3848	23.7411	22.6376	15.0593	16.3856	15.9813	17.7124	18.0687	16.9652	19.7742	19.6752	19.8376	19.9931	20.4081	20.3277	0	1	1	1	5	5	6	6	6	3	5	4	6	6	5	By matching	By MS/MS	By MS/MS	By MS/MS	By MS/MS	By MS/MS
P91913	60S acidic ribosomal protein P1	1	2	2	2	12	45.9	11.284	0	29.185	22.4549	23.5378	22.9279	24.4529	24.0146	23.7203	20.4548	21.5378	20.9279	22.4529	22.0146	21.7203	21.9038	22.4098	22.1726	22.8664	22.478	22.557	2	2	2	2	2	2	2	2	2	2	2	2	2	2	2	By MS/MS	By MS/MS	By MS/MS	By MS/MS	By MS/MS	By MS/MS
P34559	Probable enoyl-CoA hydratase, mitochondrial	1	7	7	7	30	24.7	31.172	0	54.126	23.4595	24.4443	23.9068	25.4254	25.2195	24.8184	19.4595	20.4443	19.9068	21.4255	21.2195	20.8184	21.7018	22.165	22.0428	22.4623	22.3976	22.4644	2	5	4	8	5	6	7	7	7	5	6	5	7	7	7	By MS/MS	By MS/MS	By MS/MS	By MS/MS	By MS/MS	By MS/MS
Q17967	Protein disulfide-isomerase 1	1	3	3	3	9	6.6	53.435	0	17.892	20.2741	22.5733	20.434	22.8251	22.7218	22.4542	15.5193	17.8184	15.6792	18.0702	17.9669	17.6993	19.8752	20.4941	NA	20.1376	20.2501	20.2322	0	2	1	2	3	1	3	3	3	2	3	1	3	3	3	By matching	By MS/MS	By MS/MS	By MS/MS	By MS/MS	By MS/MS
P41956	Succinate dehydrogenase cytochrome b560 subunit, mitochondrial	1	3	3	3	18	14.3	19.981	0	19.468	25.3739	26.1037	25.1644	26.616	26.9594	26.773	22.204	22.9337	21.9945	23.4461	23.7895	23.6031	24.6504	24.6547	24.1771	24.6277	25.037	25.2304	3	4	2	3	3	3	3	3	3	3	3	3	3	3	3	By MS/MS	By MS/MS	By MS/MS	By MS/MS	By MS/MS	By MS/MS
Q21752	Probable voltage-dependent anion-selective channel	1	17	17	17	131	58	29.96	0	254.69	26.4088	27.313	26.6305	28.1544	28.274	28.0712	22.5019	23.4061	22.7235	24.2475	24.3672	24.1643	23.7196	23.8513	23.5609	24.0623	24.2107	24.2651	14	20	16	26	27	28	17	17	17	13	15	15	17	17	16	By MS/MS	By MS/MS	By MS/MS	By MS/MS	By MS/MS	By MS/MS
G4SRS5	ABC Transporter, Mitochondrial	1	18	18	18	67	28	77.456	0	123.11	25.1189	25.7545	24.5199	26.4414	26.683	26.5345	19.9489	20.5846	19.35	21.2714	21.513	21.3645	22.5655	22.2622	21.6874	22.363	22.6678	22.8577	5	10	5	12	16	19	18	18	18	14	15	14	15	17	17	By MS/MS	By MS/MS	By MS/MS	By MS/MS	By MS/MS	By MS/MS
Q17522	LIM zinc-binding domain-containing protein	1	2	2	2	13	44	9.0761	0	20.252	21.1676	21.1688	19.2995	22.6985	22.8369	22.2118	18.8457	18.8469	16.9776	20.3766	20.515	19.8898	20.6779	19.8129	20.6203	20.7507	20.8983	20.8314	1	2	1	3	3	3	2	2	2	2	2	1	2	2	2	By MS/MS	By MS/MS	By MS/MS	By MS/MS	By MS/MS	By MS/MS
Q21018	Conserved regulator of innate immunity protein 3	1	2	2	2	7	14	26.41	0	19.386	21.926	23.165	21.9346	23.939	24.0534	22.6479	18.7561	19.9951	18.7646	20.7691	20.8835	19.478	21.072	21.3895	20.9267	21.6801	21.7602	21.3096	0	1	0	2	2	2	2	2	2	2	2	2	2	2	2	By matching	By MS/MS	By matching	By MS/MS	By MS/MS	By MS/MS
P50093	Mitochondrial prohibitin complex protein 2	1	13	13	13	107	44.6	32.667	0	147.01	27.211	27.9603	26.7872	28.7237	28.93	28.6747	23.1235	23.8729	22.6997	24.6363	24.8425	24.5873	24.2078	24.0929	23.8149	24.3609	24.5182	24.5861	15	15	13	20	25	19	13	13	13	12	13	11	13	13	13	By MS/MS	By MS/MS	By MS/MS	By MS/MS	By MS/MS	By MS/MS
A3QMB9	Uncharacterized protein	1	4	4	4	7	18.5	34.569	0	38.515	21.7655	22.8038	21.6025	22.8285	23.5328	23.4285	17.678	18.7163	17.5151	18.7411	19.4453	19.341	20.9327	21.0255	20.677	21.0839	21.0994	21.7814	0	1	0	1	1	4	4	4	4	3	4	3	3	4	4	By MS/MS	By MS/MS	By matching	By MS/MS	By MS/MS	By MS/MS
Q93615	Probable electron transfer flavoprotein subunit alpha, mitochondrial	1	13	13	13	61	56.9	34.454	0	181	24.5238	26.2341	25.2386	26.8287	26.4934	26.3968	20.0643	21.7747	20.7792	22.3692	22.034	21.9374	22.3075	23.0277	22.5044	23.093	22.9257	23.1466	6	11	7	12	13	12	13	13	13	9	13	12	13	12	12	By MS/MS	By MS/MS	By MS/MS	By MS/MS	By MS/MS	By MS/MS
P52713	Probable methylmalonate-semialdehyde dehydrogenase [acylating], mitochondrial	1	11	11	11	35	27.2	56.461	0	94.57	23.8121	25.6359	24.4657	26.4274	26.2741	26.0066	19.2271	21.051	19.8808	21.8425	21.6891	21.4216	21.9613	22.4169	21.9885	22.6817	22.4685	22.5223	1	4	4	7	9	10	11	11	11	7	11	9	11	11	11	By MS/MS	By MS/MS	By MS/MS	By MS/MS	By MS/MS	By MS/MS
P52872	Dolichyl-diphosphooligosaccharide--protein glycosyltransferase subunit dad-1	1	3	3	3	17	23.9	12.747	0	18.132	24.1128	24.6881	23.4321	25.0675	25.4734	25.2218	21.7909	22.3662	21.1103	22.7456	23.1514	22.8998	23.2985	23.2199	22.5518	23.1161	23.5103	23.7485	1	3	1	4	4	4	3	3	3	3	3	3	3	3	3	By MS/MS	By MS/MS	By MS/MS	By MS/MS	By MS/MS	By MS/MS
O01815	Dihydroorotate dehydrogenase (quinone), mitochondrial	1	6	6	6	17	22.9	45.685	0	47.445	21.9269	23.1626	22.1854	23.8815	24.1152	24.1755	17.342	18.5777	17.6005	19.2965	19.5303	19.5906	20.7889	21.0906	20.6351	20.8881	21.2284	21.7021	1	2	1	3	5	5	6	6	6	3	4	3	6	6	6	By MS/MS	By MS/MS	By MS/MS	By MS/MS	By MS/MS	By MS/MS
Q9XUE5	NOmpA Homolog (Drosophila nompA: no mechanoreceptor potential A)	1	5	5	5	11	9.2	81.738	0	42.647	21.0663	21.9772	20.7326	22.7602	23.8966	22.9568	16.2083	17.1192	15.8745	17.9022	19.0386	18.0989	19.9118	20.061	19.7816	20.023	20.8112	20.2131	0	2	0	2	5	2	5	5	5	3	3	3	4	5	4	By matching	By MS/MS	By matching	By MS/MS	By MS/MS	By MS/MS
Q18864	Surfeit locus protein 4 homolog	1	3	3	3	11	7.9	31.812	0	19.084	21.5343	21.7919	21.7031	23.022	23.4923	23.022	18.0749	18.3325	18.2436	19.5626	20.0329	19.5626	20.4605	20.4922	20.2007	20.5764	20.9605	20.9031	1	2	0	2	3	3	3	3	3	3	2	3	3	3	3	By MS/MS	By MS/MS	By matching	By MS/MS	By MS/MS	By MS/MS
Q09422	Serine/threonine-protein phosphatase Pgam5, mitochondrial	1	8	8	8	34	32.7	32.49	0	52.492	23.6343	24.7302	23.6143	25.4698	25.7198	25.5389	19.5469	20.6428	19.5268	21.3824	21.6324	21.4514	22.1979	22.4283	21.9434	22.433	22.5856	22.8334	4	5	3	5	7	10	8	8	8	5	6	5	7	8	7	By MS/MS	By MS/MS	By MS/MS	By MS/MS	By MS/MS	By MS/MS
Q09461	Uncharacterized mitochondrial carrier C16C10.1	1	3	3	3	11	9.7	40.013	0	19.16	21.9744	22.6889	20.8845	22.8562	23.4573	23.2431	18.167	18.8815	17.0771	19.0488	19.6498	19.4358	20.923	20.7456	20.2445	20.7645	21.132	21.2868	2	2	0	2	3	2	3	3	3	3	3	2	3	3	3	By MS/MS	By MS/MS	By MS/MS	By MS/MS	By MS/MS	By MS/MS
Q19422	Uncharacterized protein	1	2	2	2	5	4.8	42.438	0.0013736	11.009	21.5974	21.9333	20.9087	22.6143	22.9899	22.6633	17.5099	17.8459	16.8213	18.5268	18.9024	18.5758	20.5656	20.2779	19.9535	20.4944	20.8742	20.6968	0	0	0	2	2	1	2	2	2	2	2	2	2	2	2	By MS/MS	By MS/MS	By MS/MS	By MS/MS	By MS/MS	By MS/MS
Q9XTB5	LEM protein 2	1	9	9	9	21	27.4	55.157	0	177.68	22.7269	23.6312	23.2741	25.243	25.0842	24.7131	18.2675	19.1718	18.8147	20.7836	20.6247	20.2537	21.7696	21.1454	21.3477	21.8566	21.8298	21.8292	2	2	1	5	5	6	9	9	9	6	7	6	9	8	9	By MS/MS	By MS/MS	By MS/MS	By MS/MS	By MS/MS	By MS/MS
Q17512	Uncharacterized protein	1	21	21	21	141	62.1	36.435	0	323.31	27.9753	28.4636	27.511	29.0469	29.5338	29.2301	23.8878	24.3761	23.4235	24.9594	25.4463	25.1426	24.8938	24.6466	24.2199	24.7218	25.0272	25.2544	20	21	16	23	29	32	21	21	21	18	18	19	19	21	19	By MS/MS	By MS/MS	By MS/MS	By MS/MS	By MS/MS	By MS/MS
G5EEG6	Carrier protein (C2)	1	5	5	5	18	11.7	42.128	0	28.834	21.9672	23.2305	22.3115	23.6495	24.0357	23.949	17.5749	18.8382	17.9192	19.2573	19.6433	19.5566	20.6596	20.6671	20.4949	20.6596	21.046	21.3516	1	2	2	4	4	5	5	5	5	3	5	4	5	5	5	By MS/MS	By MS/MS	By MS/MS	By MS/MS	By MS/MS	By MS/MS
O17895	HAlF transporter (PGP related)	1	17	17	17	94	31.5	73.083	0	160.42	25.3138	25.9811	24.7841	26.7588	27.0075	26.8696	20.2695	20.9368	19.7397	21.7143	21.9631	21.8252	22.7083	22.5286	22.0148	22.5367	22.8287	23.1197	12	16	12	17	19	18	17	17	17	13	14	12	17	17	17	By MS/MS	By MS/MS	By MS/MS	By MS/MS	By MS/MS	By MS/MS
Q9N356	Cytochrome OXidase assembly protein	1	5	5	5	25	21.1	35.213	0	63.223	24.0582	24.7337	23.6094	25.1148	25.5396	24.9234	20.8883	21.5637	20.4395	21.9449	22.3697	21.7534	22.642	22.4949	21.9582	22.4149	22.8207	23.0616	3	4	3	5	5	5	5	5	5	5	5	5	5	5	4	By MS/MS	By MS/MS	By MS/MS	By MS/MS	By MS/MS	By MS/MS
P91373	Uncharacterized protein	1	7	7	7	59	20.2	36.077	0	89.637	25.8708	26.2431	25.2408	26.9543	27.1974	26.8371	21.7834	22.1556	21.1533	22.8668	23.11	22.7497	24.0751	23.7432	23.2457	23.9121	24.1108	24.2276	9	9	6	11	12	12	7	7	7	7	6	6	7	7	7	By MS/MS	By MS/MS	By MS/MS	By MS/MS	By MS/MS	By MS/MS
P34255	Uncharacterized protein B0303.3	1	21	21	21	116	41.7	47.874	0	186.54	25.2009	26.9482	25.6845	27.5549	27.6075	27.5235	20.879	22.6262	21.3625	23.2329	23.2856	23.2016	23.0561	23.443	22.9434	23.3695	23.4868	23.7659	7	19	13	26	28	23	21	21	21	15	19	15	19	20	19	By MS/MS	By MS/MS	By MS/MS	By MS/MS	By MS/MS	By MS/MS
Q9N3T5	AFG3-like protein spg-7	1	37	37	37	166	47.7	87.468	0	323.31	26.6316	27.6308	26.3451	28.1081	28.3575	28.2709	21.3097	22.3088	21.0232	22.7862	23.0356	22.9489	23.3987	23.2425	22.7815	23.2462	23.5191	23.833	19	29	19	29	35	35	37	37	37	27	34	28	37	37	36	By MS/MS	By MS/MS	By MS/MS	By MS/MS	By MS/MS	By MS/MS
Q9XX11	ATP synthase subunit C lysine N-methyltransferase	1	4	4	4	18	21.6	20.492	0	25.302	21.8157	22.7384	20.7948	23.2763	23.3145	23.1525	18.6458	19.5685	17.6249	20.1064	20.1446	19.9826	20.3036	20.4021	19.9658	20.463	20.5687	20.8097	2	4	0	3	5	4	4	4	4	4	4	2	4	4	4	By MS/MS	By MS/MS	By matching	By MS/MS	By MS/MS	By MS/MS
O62198;O45901	Uncharacterized protein	2	21	21	21	91	58.6	35.523	0	250.83	27.0469	27.2641	26.4296	27.9933	28.3006	28.1941	22.6545	22.8718	22.0373	23.6009	23.9083	23.8018	25.1678	24.9183	24.4866	25.0291	25.2449	25.463	13	12	8	15	20	23	21;5	21;5	21;5	17	17	14	18	19	20	By MS/MS	By MS/MS	By MS/MS	By MS/MS	By MS/MS	By MS/MS
Q20412	Probable NADH dehydrogenase [ubiquinone] 1 beta subcomplex subunit 2, mitochondrial	1	5	5	5	24	29.4	18.485	0	47.143	23.3265	24.3778	23.4424	24.8543	25.0163	25.2277	20.7416	21.7929	20.8575	22.2694	22.4313	22.6427	21.6872	21.8162	21.3979	21.6731	21.9561	22.4363	3	3	2	5	6	5	5	5	5	5	5	5	5	5	5	By MS/MS	By MS/MS	By MS/MS	By MS/MS	By MS/MS	By MS/MS
O17214	Probable fumarate hydratase, mitochondrial	1	13	13	13	37	37.9	53.646	0	139.87	23.7604	25.544	24.3749	26.3009	26.1683	25.9577	19.0599	20.8436	19.6745	21.6005	21.4679	21.2573	22.0948	22.5083	22.0299	22.5265	22.6446	22.612	1	6	2	9	9	10	13	13	13	6	11	9	12	11	13	By MS/MS	By MS/MS	By MS/MS	By MS/MS	By MS/MS	By MS/MS
Q93714	Probable isocitrate dehydrogenase [NAD] subunit alpha, mitochondrial	1	18	18	18	84	56.1	38.466	0	250.16	24.8908	26.6089	25.4933	27.0884	26.7415	26.6144	20.5689	22.287	21.1714	22.7665	22.4195	22.2926	22.2252	22.8609	22.4593	22.9936	22.7459	22.9554	4	20	9	17	16	18	18	18	18	14	18	15	17	15	18	By MS/MS	By MS/MS	By MS/MS	By MS/MS	By MS/MS	By MS/MS
Q09601	Nucleoporin NUP53	1	6	6	6	19	19.2	40.786	0	44.563	22.2115	22.4167	21.8044	23.3824	24.0481	23.6487	18.2115	18.4167	17.8044	19.3825	20.0482	19.6487	20.7856	20.3187	20.5746	20.6586	21.1819	20.9839	1	2	1	4	6	5	6	6	6	4	5	3	5	5	6	By MS/MS	By MS/MS	By MS/MS	By MS/MS	By MS/MS	By MS/MS
H2KYV1	Uncharacterized protein	1	12	12	12	69	54.8	21.967	0	97.209	25.7582	26.216	25.2505	26.9383	27.2932	27.1322	22.5883	23.0461	22.0806	23.7684	24.1232	23.9623	24.5138	24.2718	23.766	24.4368	24.5221	24.72	8	8	7	12	17	17	12	12	12	9	11	10	10	12	12	By MS/MS	By MS/MS	By MS/MS	By MS/MS	By MS/MS	By MS/MS
Q9GRZ9	Transmembrane and Coiled-Coil protein	1	14	14	14	48	25	75.891	0	108.83	22.0804	24.1013	22.8854	25.1471	24.7963	24.6037	16.7228	18.7438	17.5279	19.7895	19.4388	19.2461	20.111	20.5385	20.213	20.6515	20.7564	20.5738	2	9	2	11	14	10	14	14	14	7	11	9	14	12	13	By MS/MS	By MS/MS	By MS/MS	By MS/MS	By MS/MS	By MS/MS
Q9XTV4	HTH cro/C1-type domain-containing protein	1	8	8	8	40	59.6	17.061	0	82.594	23.4331	24.0702	24.2256	25.3804	25.3177	24.8702	20.1112	20.7483	20.9037	22.0585	21.9958	21.5483	22.8974	22.6534	23.1764	23.2931	23.2763	23.2724	5	5	7	8	8	7	8	8	8	7	7	8	8	7	7	By MS/MS	By MS/MS	By MS/MS	By MS/MS	By MS/MS	By MS/MS
P34526	Uncharacterized protein K12H4.5	1	4	4	4	24	51.5	11.531	0	134.52	23.9108	24.2985	23.3377	24.855	25.2417	25.0061	21.3258	21.7135	20.7527	22.2701	22.6567	22.4211	22.546	22.3333	21.9795	22.3692	22.7658	22.8279	3	3	3	4	6	5	4	4	4	3	3	3	3	4	3	By MS/MS	By MS/MS	By MS/MS	By MS/MS	By MS/MS	By MS/MS
P34385	Probable methylcrotonoyl-CoA carboxylase beta chain, mitochondrial	1	16	16	16	54	33.4	66.523	0	226.82	23.6148	25.3467	24.1178	25.9541	26.1187	25.8255	18.7079	20.4398	19.2109	21.0473	21.2118	20.9186	21.6531	22.0308	21.6465	22.0298	22.1201	22.2757	4	9	4	13	11	13	16	16	16	9	14	11	15	15	14	By MS/MS	By MS/MS	By MS/MS	By MS/MS	By MS/MS	By MS/MS
Q22100	Acetyl-CoA acetyltransferase homolog, mitochondrial	1	16	16	16	77	51.6	42.442	0	148.52	24.5865	26.4844	25.3316	26.8935	26.9402	26.6141	20.3385	22.2365	21.0837	22.6456	22.6923	22.3663	22.5328	22.9815	22.5092	23.0677	22.9468	23.103	6	15	8	12	19	17	16	16	16	9	16	15	15	16	14	By MS/MS	By MS/MS	By MS/MS	By MS/MS	By MS/MS	By MS/MS
Q9U1V9	J domain-containing protein	1	3	3	3	10	4.5	86.536	0	20.279	19.8954	21.7974	20.0159	22.1616	22.3675	22.0976	14.5735	16.4755	14.694	16.8396	17.0456	16.7757	19.8602	20.3161	19.815	20.0379	20.6295	20.4118	0	2	1	2	3	2	3	3	3	2	3	2	3	3	3	By matching	By MS/MS	By MS/MS	By MS/MS	By MS/MS	By MS/MS
Q9N5Y2	Probable very-long-chain enoyl-CoA reductase art-1	1	6	6	6	20	22.1	35.109	0	42.43	22.973	23.9283	23.1626	24.6735	24.9872	24.5	19.6511	20.6064	19.8406	21.3516	21.6653	21.1781	21.8048	21.6411	21.3256	21.6927	22.1373	22.0223	1	4	1	3	6	5	6	6	6	5	6	6	6	6	6	By MS/MS	By MS/MS	By MS/MS	By MS/MS	By MS/MS	By MS/MS
Q9U2R7	Uncharacterized protein	1	2	2	2	8	32.9	8.0883	0	12.976	23.0005	23.6483	22.6145	23.9568	24.5205	24.2661	22.0005	22.6484	21.6145	22.9568	23.5205	23.2661	22.1064	22.0265	21.5039	21.8951	22.3058	22.5134	2	1	2	0	1	2	2	2	2	2	2	2	2	2	2	By MS/MS	By MS/MS	By MS/MS	By MS/MS	By MS/MS	By MS/MS
Q19766	Mitochondrial import receptor subunit TOM20 homolog	1	4	4	4	12	27.1	20.426	0	24.585	22.971	23.3469	22.5231	24.0566	24.6173	23.4767	20.1636	20.5396	19.7158	21.2493	21.81	20.6693	22.3153	21.9525	21.5918	22.1469	22.5798	22.2041	2	2	1	2	4	1	4	4	4	2	2	2	3	4	2	By MS/MS	By MS/MS	By MS/MS	By MS/MS	By MS/MS	By MS/MS
Q17770	Protein disulfide-isomerase 2	1	3	3	3	12	7.1	55.152	0	25.477	18.3831	21.2774	20.3678	21.8976	22.1824	22.1928	13.2132	16.1075	15.1979	16.7277	17.0125	17.0229	18.8135	20.0478	19.3366	19.5324	19.5419	20.1929	0	3	2	2	2	3	3	3	3	2	2	2	2	2	2	By matching	By MS/MS	By MS/MS	By MS/MS	By MS/MS	By MS/MS
Q9N4Z0	L-2-hydroxyglutarate dehydrogenase, mitochondrial	1	4	4	4	9	11.1	47.901	0	25.028	21.5073	22.9938	22.04	23.3608	23.6727	23.1782	16.7	18.1865	17.2327	18.5534	18.8654	18.3708	20.5075	20.9449	20.8484	20.949	21.2408	21.1753	1	0	0	3	2	3	4	4	4	3	3	3	4	4	4	By MS/MS	By MS/MS	By MS/MS	By MS/MS	By MS/MS	By MS/MS
Q18803	Probable ATP synthase subunit g 2, mitochondrial	1	9	9	7	54	51.9	14.834	0	63.878	25.2957	26.035	25.0069	26.6661	26.8203	26.5416	22.2957	23.035	22.0069	23.6661	23.8203	23.5416	24.0525	23.985	23.5518	24.0791	24.2529	24.3177	6	10	8	10	11	9	9	9	7	8	9	9	9	9	9	By MS/MS	By MS/MS	By MS/MS	By MS/MS	By MS/MS	By MS/MS
Q18040	Probable ornithine aminotransferase, mitochondrial	1	13	13	13	49	41.2	46.453	0	128.38	24.6758	26.102	25.0268	26.658	26.6299	26.2895	19.7689	21.1951	20.1198	21.751	21.723	21.3826	22.2868	22.9693	22.4624	22.8738	22.8886	23.0078	2	8	7	10	10	12	13	13	13	9	12	10	13	13	11	By MS/MS	By MS/MS	By MS/MS	By MS/MS	By MS/MS	By MS/MS
G5EDB6;G5EGR7	AAA domain-containing protein	2	7	7	7	19	9.2	82.812	0	44.467	22.0367	22.6141	22.2968	23.4364	23.8828	23.7832	16.7148	17.2921	16.9749	18.1145	18.5608	18.4612	20.0804	20.281	19.8079	20.1545	20.3663	20.6909	1	2	0	3	6	7	7;4	7;4	7;4	5	4	6	6	7	7	By MS/MS	By MS/MS	By MS/MS	By MS/MS	By MS/MS	By MS/MS
Q22347;Q21243	Probable medium-chain specific acyl-CoA dehydrogenase 10, mitochondrial	2	12	12	12	59	26.6	44.818	0	153.21	24.8231	26.4477	25.4175	26.9303	26.7798	26.7322	20.3637	21.9883	20.9581	22.471	22.3204	22.2728	22.956	23.477	22.9814	23.4515	23.4013	23.5992	5	11	9	12	10	12	12;5	12;5	12;5	10	12	10	12	10	12	By MS/MS	By MS/MS	By MS/MS	By MS/MS	By MS/MS	By MS/MS
P62784	Histone H4	1	12	12	12	134	58.3	11.369	0	138.59	27.5846	29.2649	28.39	29.9116	29.5975	29.1002	24.9996	26.6799	25.805	27.3266	27.0125	26.5152	25.5831	26.4619	26.027	26.621	26.3236	26.1564	14	23	19	29	28	21	12	12	12	10	12	12	12	11	12	By MS/MS	By MS/MS	By MS/MS	By MS/MS	By MS/MS	By MS/MS
Q21502	MOG interacting and ectopic P-granules protein 1	1	5	5	5	23	6.9	97.449	0	81.615	22.0216	22.7365	21.7467	23.576	23.6985	23.2928	16.7737	17.4886	16.4988	18.3281	18.4506	18.0448	19.931	19.9031	19.953	20.1309	20.3278	20.3281	2	3	1	7	6	4	5	5	5	4	5	3	5	5	5	By MS/MS	By MS/MS	By MS/MS	By MS/MS	By MS/MS	By MS/MS
O44512	Cytochrome b-c1 complex subunit Rieske, mitochondrial	1	9	9	9	34	30.1	29.709	0	64.812	22.9846	24.3498	23.856	25.1286	25.2895	24.9543	19.0777	20.4429	19.9492	21.2217	21.3826	21.0474	21.8323	22.1507	21.9259	22.0441	22.3242	22.5391	2	5	3	8	8	8	9	9	9	5	7	7	8	8	8	By MS/MS	By MS/MS	By MS/MS	By MS/MS	By MS/MS	By MS/MS
Q23597	Uncharacterized protein	1	10	10	10	65	48.1	24.358	0	98.566	25.5393	26.3434	25.3784	26.7321	26.9872	26.7984	21.6324	22.4365	21.4715	22.8252	23.0803	22.8915	22.9125	22.9841	22.4904	22.909	23.1286	23.3412	8	12	10	9	14	12	10	10	10	8	9	10	10	10	9	By MS/MS	By MS/MS	By MS/MS	By MS/MS	By MS/MS	By MS/MS
Q21059	Zinc metalloproteinase nas-34	1	5	5	5	20	8.8	66.258	0	31.449	20.8023	22.6599	22.8562	23.7033	23.8265	22.8508	16.4804	18.338	18.5343	19.3814	19.5045	18.5289	20.1264	20.7099	21.0657	21.0311	21.1397	20.7198	1	3	3	5	4	4	5	5	5	2	4	5	5	5	5	By MS/MS	By MS/MS	By MS/MS	By MS/MS	By MS/MS	By MS/MS
Q20748	ATPase family AAA domain-containing protein 3	1	32	32	32	168	53.3	67.146	0	271.8	26.74	27.47	26.5283	27.9445	28.2672	28.1779	21.6525	22.3825	21.4408	22.8571	23.1798	23.0904	23.4157	23.271	22.8311	23.2523	23.5054	23.7445	23	25	20	29	35	36	32	32	32	27	30	26	29	30	31	By MS/MS	By MS/MS	By MS/MS	By MS/MS	By MS/MS	By MS/MS
Q95QD5	Cytochrome OXidase assembly protein	1	3	3	3	15	21.2	29.526	0	33.44	23.0105	23.3288	22.3106	24.2639	24.2755	24.2343	19.6886	20.0069	18.9887	20.942	20.9536	20.9124	21.989	21.5315	21.0635	21.7779	21.7661	22.0189	2	2	2	2	3	4	3	3	3	2	2	2	3	3	3	By MS/MS	By MS/MS	By MS/MS	By MS/MS	By MS/MS	By MS/MS
O61708	Prion-like-(Q/N-rich)-domain-bearing protein	1	5	5	5	36	8.7	77.131	0	90.002	26.5909	26.8624	26.554	26.9545	26.704	27.2619	22.591	22.8624	22.554	22.9545	22.704	23.262	24.2659	23.4687	23.9377	24.3451	24.1785	24.1275	5	5	4	7	6	9	5	5	5	2	4	3	5	4	5	By MS/MS	By MS/MS	By MS/MS	By MS/MS	By MS/MS	By MS/MS
Q9TXI4	ETF domain-containing protein	1	10	10	10	52	56.9	27.64	0	107.47	23.4942	26.1692	25.1797	26.8013	26.3239	26.126	19.7938	22.4687	21.4792	23.1009	22.6235	22.4256	21.7986	22.6635	22.289	22.7901	22.4117	22.5203	2	10	7	11	11	11	10	10	10	6	10	10	10	10	10	By MS/MS	By MS/MS	By MS/MS	By MS/MS	By MS/MS	By MS/MS
P46561	ATP synthase subunit beta, mitochondrial	1	22	22	22	334	61.5	57.526	0	323.31	28.8291	30.0499	29.168	30.4964	30.5464	30.3434	23.9222	25.1429	24.2611	25.5895	25.6394	25.4365	25.7623	26.2293	25.8165	26.165	26.1949	26.4178	40	61	49	59	63	62	22	22	22	20	20	21	22	21	20	By MS/MS	By MS/MS	By MS/MS	By MS/MS	By MS/MS	By MS/MS
Q19293	Nuclear Envelope integral Membrane Protein homolog	1	2	2	2	4	4.3	64.239	0	13.879	20.4299	20.2471	17.7158	20.9644	21.4286	20.8315	16.108	15.9252	13.3938	16.6426	17.1068	16.5096	19.7448	19.3297	NA	19.3817	19.9356	19.5464	0	1	0	1	2	0	2	2	2	2	2	1	2	2	2	By matching	By MS/MS	By matching	By MS/MS	By MS/MS	By MS/MS
Q21828	Probable mitochondrial pyruvate carrier 1	1	3	3	3	13	23.4	15.832	0	45.076	22.6118	23.7062	22.0062	24.3445	24.0429	24.2261	19.8045	20.8989	19.1989	21.5372	21.2356	21.4187	22.1092	21.7182	21.4596	21.7263	22.0484	22.4633	2	1	1	3	2	4	3	3	3	2	3	2	3	2	3	By MS/MS	By MS/MS	By MS/MS	By MS/MS	By MS/MS	By MS/MS
Q18599	AcetylCoA_hyd_C domain-containing protein	1	10	10	10	43	32.3	50.753	0	76.8	24.8743	26.0704	25.1512	26.554	26.5342	26.3068	20.482	21.6781	20.7589	22.1617	22.1419	21.9145	23.2408	23.5965	23.1644	23.7609	23.5147	23.675	6	8	7	8	6	8	10	10	10	8	8	9	9	9	9	By MS/MS	By MS/MS	By MS/MS	By MS/MS	By MS/MS	By MS/MS
Q9GYT0;O17612	Enoyl-CoA Hydratase	2	37	37	37	253	52.9	84.848	0	323.31	27.8025	29.0959	28.0828	29.5479	29.5721	29.3004	22.3763	23.6697	22.6565	24.1216	24.1458	23.8742	23.8464	24.4158	23.9432	24.3348	24.34	24.4638	29	41	34	51	51	47	37;7	37;7	37;7	33	35	35	37	37	37	By MS/MS	By MS/MS	By MS/MS	By MS/MS	By MS/MS	By MS/MS
Q21153	Probable calcium-binding mitochondrial carrier K02F3.2	1	20	20	20	72	32.3	79.594	0	207.57	25.4356	26.229	25.3752	26.7142	26.8559	26.9182	20.2262	21.0196	20.1657	21.5047	21.6465	21.7088	22.4483	22.3808	22.1966	22.4436	22.6039	22.906	7	10	7	16	15	17	20	20	20	14	15	14	18	18	19	By MS/MS	By MS/MS	By MS/MS	By MS/MS	By MS/MS	By MS/MS
Q10663	Bifunctional glyoxylate cycle protein;Isocitrate lyase;Malate synthase	1	36	36	36	169	40.7	108.63	0	295.29	25.2089	27.1202	26.2432	27.9731	27.5383	27.4253	19.454	21.3654	20.4883	22.2182	21.7834	21.6704	22.0292	22.7887	22.6018	22.9256	22.6632	22.7559	12	32	18	37	33	37	36	36	36	21	31	29	34	31	35	By MS/MS	By MS/MS	By MS/MS	By MS/MS	By MS/MS	By MS/MS
Q20053	ATP Synthase B homolog	1	27	27	27	185	56.8	34.368	0	323.31	27.6393	28.4687	27.4603	28.9739	29.1839	28.9449	23.5518	24.3813	23.3728	24.8865	25.0964	24.8575	25.0701	25.1341	24.6837	25.0979	25.3024	25.41	25	31	21	35	34	39	27	27	27	23	23	21	23	24	25	By MS/MS	By MS/MS	By MS/MS	By MS/MS	By MS/MS	By MS/MS
O17732;REV__G5ECH1	Pyruvate carboxylase 1	2	125	125	125	4097	84.3	129.28	0	323.31	35.533	35.9559	35.1596	36.8129	36.7235	36.3136	29.4886	29.9116	29.1152	30.7684	30.6791	30.2692	30.8331	30.4982	30.2911	30.951	30.8079	30.7817	641	629	543	782	774	728	125;1	125;1	125;1	122	110	115	117	116	114	By MS/MS	By MS/MS	By MS/MS	By MS/MS	By MS/MS	By MS/MS
Q9N303	Uncharacterized protein	1	3	3	3	4	6.3	69.257	0	19.173	19.9557	20.1531	19.9904	21.4357	21.3958	20.7654	14.9558	15.1532	14.9904	16.4357	16.3958	15.7654	19.3114	19.0381	19.2262	19.4836	19.6662	19.3408	0	0	0	1	3	0	3	3	3	2	2	2	2	3	2	By matching	By matching	By matching	By MS/MS	By MS/MS	By matching
P09446	Heat shock 70 kDa protein A	1	29	29	24	189	46.7	69.722	0	304.42	26.6823	28.2883	27.2534	28.6846	28.8123	28.2735	21.5124	23.1184	22.0834	23.5146	23.6424	23.1035	23.3948	24.2187	23.6765	24.0656	24.1086	24.0304	22	33	27	36	38	33	29	29	24	22	28	26	28	29	28	By MS/MS	By MS/MS	By MS/MS	By MS/MS	By MS/MS	By MS/MS
K8ESK9	Uncharacterized protein	1	5	5	5	8	5.5	124.53	0	30.145	21.7903	22.3319	21.8129	23.0793	23.3148	21.9237	16.1179	16.6594	16.1405	17.4069	17.6424	16.2513	20.3481	20.2488	20.3481	20.6781	20.8211	20.3584	0	1	0	2	4	1	5	5	5	4	5	4	5	5	5	By MS/MS	By MS/MS	By MS/MS	By MS/MS	By MS/MS	By MS/MS
P34346	Adenylate kinase	1	6	6	6	14	27.5	27.925	0	35.501	20.4472	23.4624	22.9093	23.9055	23.5923	23.8928	16.2773	19.2925	18.7393	19.7356	19.4224	19.7229	19.8294	20.7008	20.6871	20.7956	20.5074	20.818	0	3	1	3	2	5	6	6	6	3	5	5	5	5	6	By matching	By MS/MS	By MS/MS	By MS/MS	By MS/MS	By MS/MS
G5EEE5	Elongation of very long chain fatty acids protein	1	3	3	3	12	6.6	33.561	0	18.482	20.4371	22.275	20.3317	22.8511	23.1886	22.4864	16.8521	18.6901	16.7468	19.2661	19.6036	18.9014	20.5463	20.4952	20.3164	20.7052	20.9945	20.56	1	2	2	2	3	2	3	3	3	2	3	3	3	3	3	By MS/MS	By MS/MS	By MS/MS	By MS/MS	By MS/MS	By MS/MS
P34519;Q9BKQ2	Putative tricarboxylate transport protein, mitochondrial	2	17	17	17	77	42.3	34.219	0	115.99	26.1708	26.6557	25.6655	27.1124	27.4134	27.091	21.6472	22.1322	21.142	22.5888	22.8899	22.5675	23.8544	23.4454	23.1225	23.6102	23.7789	23.9316	10	12	5	17	18	15	17;7	17;7	17;7	13	17	13	16	17	16	By MS/MS	By MS/MS	By MS/MS	By MS/MS	By MS/MS	By MS/MS
P41877	Chromatin-remodeling complex ATPase chain isw-1	1	9	9	9	26	8.7	116.67	0	59.106	22.3404	23.4018	22.4512	24.0716	24.1632	23.5755	16.5075	17.5689	16.6183	18.2387	18.3303	17.7426	20.1318	20.2861	20.3565	20.5366	20.6298	20.5033	0	4	4	7	6	5	9	9	9	7	7	6	9	9	8	By matching	By MS/MS	By MS/MS	By MS/MS	By MS/MS	By MS/MS
Q22781	Acyl CoA DeHydrogenase	1	9	9	9	37	28.6	44.617	0	108.59	24.4878	26.1672	25.1478	26.5835	26.5015	26.2605	20.3178	21.9972	20.9779	22.4135	22.3316	22.0906	22.6423	23.2947	22.8199	23.2123	23.1159	23.3236	3	7	4	7	6	10	9	9	9	7	9	8	9	9	8	By MS/MS	By MS/MS	By MS/MS	By MS/MS	By MS/MS	By MS/MS
K8ES01	Protoheme IX farnesyltransferase, mitochondrial	1	2	2	2	10	6.3	43.612	0	13.372	22.3429	23.1228	21.9337	23.3711	23.6059	23.722	19.173	19.9529	18.7638	20.2011	20.436	20.5522	21.7051	21.5729	21.1731	21.3419	21.758	22.2433	1	2	1	1	2	3	2	2	2	1	2	2	2	2	2	By MS/MS	By MS/MS	By MS/MS	By MS/MS	By MS/MS	By MS/MS
G5EEK8	Calcium-transporting ATPase	1	17	17	17	52	21.9	115.51	0	161.85	24.833	25.6625	24.5649	26.0938	26.5742	26.1355	19.3094	20.139	19.0414	20.5702	21.0506	20.612	21.7822	21.9344	21.5739	21.808	22.1744	22.1653	3	9	4	8	17	11	17	17	17	16	16	14	16	17	17	By MS/MS	By MS/MS	By MS/MS	By MS/MS	By MS/MS	By MS/MS
Q9N584	Uncharacterized protein	1	3	3	3	8	4.5	75.297	0	19.122	20.5316	21.3007	20.2305	22.7286	22.4312	22.3168	15.3221	16.0913	15.021	17.5191	17.2218	17.1073	19.6971	20.2552	20.0003	20.5116	19.9282	20.3622	0	2	0	2	2	2	3	3	3	2	3	2	3	3	3	By matching	By MS/MS	By matching	By MS/MS	By MS/MS	By MS/MS
Q9U237	DUF1279 domain-containing protein	1	3	3	3	6	11.8	30.834	0	17.854	19.9942	19.2716	NA	20.9277	21.8453	21.3471	16.6723	15.9497	NA	17.6058	18.5233	18.0251	19.1206	18.4089	NA	18.46	19.5733	19.1817	3	0	0	0	3	0	3	3	3	2	2	0	3	3	2	By MS/MS	By matching		By MS/MS	By MS/MS	By MS/MS
G5EDE7	TPX2 (Targeting Protein for Xenopus Klp2)-Like	1	6	6	6	15	15.2	54.168	0	46.591	21.2923	22.7637	22.7257	24.0897	23.8715	23.5034	16.5918	18.0633	18.0253	19.3893	19.1711	18.8029	21.434	21.0114	21.4399	21.5468	21.564	21.5995	0	1	2	4	6	2	6	6	6	4	6	6	6	6	6	By MS/MS	By MS/MS	By MS/MS	By MS/MS	By MS/MS	By MS/MS
Q21824	Probable peroxiredoxin prdx-3	1	4	4	4	24	22.1	24.932	0	32.707	22.913	24.339	23.9189	25.0322	24.937	24.6439	18.913	20.339	19.9189	21.0322	20.937	20.6439	21.9583	22.3522	22.5282	22.5735	22.5561	22.5309	3	4	3	5	4	5	4	4	4	3	3	3	4	3	4	By MS/MS	By MS/MS	By MS/MS	By MS/MS	By MS/MS	By MS/MS
Q19126	ATP Synthase B homolog	1	13	13	13	55	38.4	34.937	0	102.99	25.0015	26.0856	24.931	26.4642	26.6878	26.4958	20.7536	21.8376	20.683	22.2163	22.4398	22.2479	23.1572	23.2066	22.8379	23.1302	23.3815	23.511	8	7	7	11	10	12	13	13	13	8	11	7	12	10	13	By MS/MS	By MS/MS	By MS/MS	By MS/MS	By MS/MS	By MS/MS
A0A486WWC6	Uncharacterized protein	1	26	26	26	103	36.8	92.838	0	213.31	25.1571	26.74	25.6011	27.2274	27.232	26.9697	19.5721	21.1551	20.0162	21.6424	21.647	21.3847	22.2275	22.6418	22.272	22.6903	22.534	22.7089	10	20	6	21	22	24	26	26	26	18	25	21	22	25	26	By MS/MS	By MS/MS	By MS/MS	By MS/MS	By MS/MS	By MS/MS
G5ECS9	Calponin-homology (CH) domain-containing protein	1	12	12	12	48	22.4	72.533	0	102.14	24.1082	25.5285	24.6978	25.693	26.0954	25.6515	18.8228	20.2431	19.4124	20.4076	20.81	20.3661	21.6328	22.1888	21.7291	22.128	22.0786	22.1306	4	11	5	8	10	10	12	12	12	10	11	12	9	12	11	By MS/MS	By MS/MS	By MS/MS	By MS/MS	By MS/MS	By MS/MS
P24887	NADH-ubiquinone oxidoreductase chain 1	1	2	2	2	9	3.4	33.667	0	12.797	22.8366	22.9887	22.0687	23.7691	23.6185	23.2933	19.3771	19.5292	18.6093	20.3097	20.1591	19.8339	22.3434	21.8446	21.598	22.2443	22.1438	22.1756	1	1	1	2	2	2	2	2	2	2	2	2	2	2	2	By MS/MS	By MS/MS	By MS/MS	By MS/MS	By MS/MS	By MS/MS
O17694	RNAi-Induced Longevity	1	8	8	8	69	56.1	16.495	0	111.24	27.0837	27.6925	26.8624	28.2493	28.5961	28.2052	24.2763	24.8851	24.0551	25.4419	25.7887	25.3979	25.5742	25.4386	25.1247	25.4407	25.7205	25.7485	10	9	9	11	15	15	8	8	8	8	7	8	8	8	8	By MS/MS	By MS/MS	By MS/MS	By MS/MS	By MS/MS	By MS/MS
Q9BL33	Uncharacterized protein	1	5	5	5	23	36	16.268	0	31.934	23.8417	24.0891	23.6483	24.8136	24.9774	24.8903	21.0344	21.2817	20.841	22.0062	22.1701	22.0829	22.2663	21.7342	21.8407	22.0192	22.1104	22.4719	4	4	2	5	4	4	5	5	5	5	5	5	5	5	5	By MS/MS	By MS/MS	By MS/MS	By MS/MS	By MS/MS	By MS/MS
Q94360	Probable NADH dehydrogenase [ubiquinone] iron-sulfur protein 7, mitochondrial	1	6	6	6	24	31.2	21.912	0	64.802	24.0466	25.1142	24.2991	24.795	25.5844	25.3184	20.5872	21.6548	20.8397	21.3355	22.1249	21.8589	22.6375	22.9578	22.6741	22.8941	23.0063	23.1171	3	4	4	4	4	5	6	6	6	5	5	5	4	5	5	By MS/MS	By MS/MS	By MS/MS	By MS/MS	By MS/MS	By MS/MS
Q09508	Succinate dehydrogenase [ubiquinone] flavoprotein subunit, mitochondrial	1	21	21	17	121	43.7	70.397	0	217.09	26.1963	27.3851	26.1746	27.6246	27.822	27.5843	21.1519	22.3407	21.1301	22.5802	22.7776	22.54	23.5716	23.9669	23.4424	23.7342	23.9109	24.0772	12	22	15	22	25	25	21	21	17	17	21	17	20	19	21	By MS/MS	By MS/MS	By MS/MS	By MS/MS	By MS/MS	By MS/MS
Q23621	Glutamate dehydrogenase	1	32	32	31	247	64.6	58.794	0	323.31	27.7798	29.0413	27.8901	29.2858	29.3633	29.2184	22.5319	23.7933	22.6421	24.0379	24.1153	23.9705	23.8104	24.4207	23.8066	24.1045	24.1954	24.4723	31	45	31	46	45	49	32	32	31	30	30	28	32	32	32	By MS/MS	By MS/MS	By MS/MS	By MS/MS	By MS/MS	By MS/MS
Q22099	Lysine--tRNA ligase	1	2	2	2	4	3.1	65.136	0.0013661	10.964	19.2091	21.6502	21.3168	21.7735	20.9007	21.2398	14.4542	16.8953	16.5619	17.0187	16.1458	16.4849	NA	19.9752	20.0258	19.7446	NA	NA	0	1	1	1	1	0	2	2	2	1	2	2	2	2	2	By matching	By MS/MS	By MS/MS	By MS/MS	By MS/MS	By matching
P91390	Dolichyl-diphosphooligosaccharide--protein glycosyltransferase subunit 2	1	4	4	4	14	16.1	31.148	0	28.945	20.9803	23.3547	21.2123	24.1957	24.4562	23.7432	17.5209	19.8953	17.7529	20.7362	20.9968	20.2838	20.8974	21.0821	20.9003	20.9961	21.3091	21.3023	0	3	0	3	5	3	4	4	4	2	4	2	4	4	3	By MS/MS	By MS/MS	By MS/MS	By MS/MS	By MS/MS	By MS/MS
P34575	Probable citrate synthase, mitochondrial	1	17	17	17	139	36.5	51.54	0	209.14	27.1254	28.6375	27.6642	28.9952	29.0539	28.8139	22.666	24.1781	23.2048	24.5358	24.5945	24.3545	25.0466	25.7372	25.2532	25.5203	25.5535	25.6871	18	25	19	22	27	28	17	17	17	14	15	16	15	17	16	By MS/MS	By MS/MS	By MS/MS	By MS/MS	By MS/MS	By MS/MS
Q93382	Uncharacterized protein	1	4	4	4	12	6.9	90.356	0	36.365	20.4334	20.9757	20.3411	22.3604	22.649	22.5289	14.7054	15.2478	14.6133	16.6324	16.921	16.801	20.1669	19.8441	19.8612	20.0921	20.1969	20.3005	1	0	1	3	3	4	4	4	4	2	3	2	4	4	4	By MS/MS	By matching	By MS/MS	By MS/MS	By MS/MS	By MS/MS
Q3V5J4	SLC (SoLute Carrier) homolog	1	10	10	10	44	24.2	55.075	0	82.825	24.3058	24.9599	23.8748	25.419	25.6628	25.7514	19.662	20.3159	19.231	20.7751	21.019	21.1076	22.1066	21.9744	21.4067	21.8959	22.001	22.292	4	7	3	7	11	12	10	10	10	9	9	9	9	10	10	By MS/MS	By MS/MS	By MS/MS	By MS/MS	By MS/MS	By MS/MS
O44788	Transgelin	1	4	4	4	17	20.2	22.92	0	25.919	22.1003	22.9108	23.0445	23.9462	24.0998	23.4405	18.3998	19.2103	19.3441	20.2457	20.3994	19.7401	20.7351	20.3643	21.1675	20.9732	21.1449	20.8445	1	2	2	4	4	4	4	4	4	3	4	4	4	4	4	By MS/MS	By MS/MS	By MS/MS	By MS/MS	By MS/MS	By MS/MS
Q95YF3	ATP-dependent RNA helicase cgh-1	1	19	19	19	103	47.9	48.713	0	254.38	25.9488	26.7922	26.5459	27.44	27.6362	27.172	21.3049	22.1484	21.9021	22.7962	22.9923	22.5282	22.865	23.0125	23.3631	23.3127	23.3729	23.2445	8	16	16	21	24	18	19	19	19	17	18	18	19	19	19	By MS/MS	By MS/MS	By MS/MS	By MS/MS	By MS/MS	By MS/MS
Q17994	Aspartate aminotransferase	1	18	18	16	96	52.2	45.617	0	260.7	26.0354	27.589	26.4945	28.0198	27.9373	27.635	21.6431	23.1967	22.1022	23.6276	23.545	23.2427	24.0677	24.7465	24.2672	24.5878	24.5412	24.619	10	17	10	17	21	21	18	18	16	11	16	13	18	18	18	By MS/MS	By MS/MS	By MS/MS	By MS/MS	By MS/MS	By MS/MS
Q11067	Probable protein disulfide-isomerase A6	1	8	8	8	33	25.5	47.727	0	118.72	23.7352	24.7523	24.2773	25.4499	25.4651	25.2015	19.4133	20.4303	19.9553	21.1279	21.1432	20.8796	21.8148	22.0637	22.2086	22.1734	22.3852	22.1869	3	5	4	7	7	7	8	8	8	7	7	7	8	7	8	By MS/MS	By MS/MS	By MS/MS	By MS/MS	By MS/MS	By MS/MS
A9UJN7;P91859	Microtubule-Associated Protein Homolog	2	10	10	3	30	15	91.978	0	64.717	23.4912	24.1068	23.4319	25.0614	25.1077	24.4141	18.0317	18.6474	17.9725	19.602	19.6483	18.9546	21.0869	21.0559	21.1993	21.3236	21.4109	21.2547	3	4	4	6	8	5	10;1	10;1	3;0	9	8	8	10	10	10	By MS/MS	By MS/MS	By MS/MS	By MS/MS	By MS/MS	By MS/MS
V6CLI5	AMP-binding domain-containing protein	1	9	9	9	18	14.3	79.705	0	52.9	22.4779	23.6208	22.5598	24.3696	24.7044	24.5524	17.3079	18.4508	17.3899	19.1996	19.5344	19.3825	20.5239	21.2212	20.5579	20.6092	20.9689	21.3578	0	3	0	3	5	7	9	9	9	6	7	6	9	9	9	By matching	By MS/MS	By matching	By MS/MS	By MS/MS	By MS/MS
Q95ZS5	Uncharacterized protein	1	5	5	5	22	17.3	49.409	0	73.607	23.372	23.6886	23.0387	25.8572	25.9751	24.2944	19.1241	19.4407	18.7908	21.6093	21.7271	20.0465	22.8539	22.4975	22.1928	22.6503	22.7903	22.7318	2	2	1	5	6	6	5	5	5	4	4	5	5	5	5	By MS/MS	By MS/MS	By MS/MS	By MS/MS	By MS/MS	By MS/MS
P46548	Probable glycylpeptide N-tetradecanoyltransferase	1	7	7	7	23	20	50.888	0	45.3	22.9369	24.1013	23.6193	24.7517	24.9392	24.2404	18.2931	19.4574	18.9755	20.1078	20.2954	19.5965	21.2808	21.4342	21.8184	21.652	21.7933	21.7081	2	3	3	5	5	5	7	7	7	6	6	4	6	7	5	By MS/MS	By MS/MS	By MS/MS	By MS/MS	By MS/MS	By MS/MS
G5EEZ0	DUF155 domain-containing protein	1	11	11	11	31	30.7	42.898	0	89.859	23.9906	24.9212	22.7025	24.9247	25.6047	25.1594	19.8206	20.7512	18.5326	20.7547	21.4348	20.9895	21.8793	21.5513	20.9664	21.5739	21.5459	21.8963	2	6	3	5	7	8	11	11	11	7	10	6	8	11	10	By MS/MS	By MS/MS	By MS/MS	By MS/MS	By MS/MS	By MS/MS
O02640	Probable malate dehydrogenase, mitochondrial	1	20	20	20	117	62.8	35.119	0	228.1	26.7981	28.2227	27.2904	28.7918	28.4513	28.1789	22.4761	23.9009	22.9685	24.4699	24.1294	23.857	23.7726	24.5268	24.1798	24.5363	24.1928	24.3677	15	18	18	25	21	20	20	20	20	17	16	16	19	19	18	By MS/MS	By MS/MS	By MS/MS	By MS/MS	By MS/MS	By MS/MS
Q9N4K0	MICOS complex subunit Mic10	1	2	2	2	13	21.9	11.132	0	23.119	22.7728	23.2503	22.3098	23.8467	24.0979	23.8681	19.7728	20.2503	19.3098	20.8467	21.0979	20.8681	21.9897	21.5403	21.4475	21.6541	22.0146	21.9197	3	2	2	2	2	2	2	2	2	2	2	2	2	2	2	By MS/MS	By MS/MS	By MS/MS	By MS/MS	By MS/MS	By MS/MS
Q19102	Alcohol/Ribitol Dehydrogenase family	1	6	6	6	16	31.4	27.143	0	42.062	21.5288	23.3485	22.5647	24.0075	23.703	23.7295	17.7215	19.5412	18.7573	20.2002	19.8957	19.9222	20.6352	21.0538	21.0799	21.1547	20.8888	21.3345	0	2	3	3	2	6	6	6	6	2	5	4	6	5	6	By MS/MS	By MS/MS	By MS/MS	By MS/MS	By MS/MS	By MS/MS
O18239	Plug_translocon domain-containing protein	1	7	7	7	48	13.1	52.239	0	55.206	24.6784	25.732	24.8588	26.3689	26.8049	25.8156	20.6783	21.7319	20.8588	22.3689	22.8049	21.8156	22.8597	23.2135	22.9428	23.008	23.4233	23.1915	6	7	8	8	10	9	7	7	7	6	7	7	7	7	7	By MS/MS	By MS/MS	By MS/MS	By MS/MS	By MS/MS	By MS/MS
Q21481	SCP2 domain-containing protein	1	4	4	4	8	15.4	46.262	0	43.926	20.7377	22.7547	22.4012	23.4511	23.4909	23.0809	16.0938	18.1108	17.7573	18.8072	18.8471	18.4371	20.5635	20.5495	20.8846	21.1145	20.8541	20.6278	0	0	1	2	4	1	4	4	4	2	4	3	4	4	4	By matching	By matching	By MS/MS	By MS/MS	By MS/MS	By MS/MS
Q9U329	Cytochrome OXidase assembly protein	1	10	10	10	90	39.4	20.257	0	270	27.564	28.2572	27.3074	28.618	28.7404	28.6765	24.564	25.2572	24.3074	25.618	25.7404	25.6765	26.0667	26.2363	25.7326	25.9953	26.1496	26.483	16	13	13	15	17	16	10	10	10	10	10	10	10	10	10	By MS/MS	By MS/MS	By MS/MS	By MS/MS	By MS/MS	By MS/MS
Q9U2H9	Probable elongation factor 1-beta/1-delta 2	1	5	5	3	19	27.4	28.172	0	42.828	21.611	24.0627	22.369	24.0057	24.1673	23.6605	17.5235	19.9752	18.2815	19.9182	20.0799	19.573	20.8098	22.0797	21.0215	21.5591	21.6468	21.2934	0	5	1	5	5	3	5	5	3	3	5	4	5	5	5	By matching	By MS/MS	By MS/MS	By MS/MS	By MS/MS	By MS/MS
O16298;P34539	Uncharacterized protein	2	5	5	5	43	70.4	6.022	0	36.039	24.2663	24.926	24.7094	25.6614	25.7104	25.2204	22.6813	23.341	23.1244	24.0765	24.1255	23.6354	22.5566	22.4277	22.7156	22.725	22.844	22.6972	7	7	7	8	8	6	5;1	5;1	5;1	5	5	5	5	5	5	By MS/MS	By MS/MS	By MS/MS	By MS/MS	By MS/MS	By MS/MS
O76367	COX6C domain-containing protein	1	5	5	4	29	43.3	10.216	0	51.043	24.7379	25.3331	24.4959	25.5729	25.8606	25.7159	22.153	22.7481	21.911	22.988	23.2757	23.131	23.7713	23.8829	23.5176	23.5926	23.9727	24.1691	4	5	3	5	7	5	5	5	4	4	4	5	5	5	5	By MS/MS	By MS/MS	By MS/MS	By MS/MS	By MS/MS	By MS/MS
P10986;P0DM42;P0DM41;P10984	Actin-4;Actin-3;Actin-1;Actin-2	4	18	18	9	108	52.9	41.777	0	239.04	25.6295	27.0559	26.5923	27.1647	27.5665	27.3051	21.3076	22.7339	22.2704	22.8428	23.2445	22.9832	23.1706	23.715	23.7691	23.4166	23.9945	23.793	11	19	19	18	22	19	18;18;18;17	18;18;18;17	9;9;9;8	14	18	16	17	17	18	By MS/MS	By MS/MS	By MS/MS	By MS/MS	By MS/MS	By MS/MS
Q9N4G7	Phosphatidate cytidylyltransferase, mitochondrial	1	2	2	2	3	6.9	36.951	0	11.978	20.7578	21.6632	20.5062	22.1533	22.1041	22.0206	16.1728	17.0782	15.9212	17.5684	17.5191	17.4357	19.9189	19.9884	19.6698	19.979	20.0167	20.1172	0	0	0	0	2	1	2	2	2	2	2	2	2	2	2	By matching	By matching	By matching	By matching	By MS/MS	By MS/MS
Q22800	Complex1_49kDa domain-containing protein	1	12	12	4	55	30.2	53.838	0	178.86	24.854	26.0795	24.6568	26.3044	26.5321	26.2834	20.3304	21.556	20.1332	21.7809	22.0085	21.7598	22.4295	22.741	22.1606	22.441	22.6696	22.7548	6	10	6	10	11	12	12	12	4	9	11	8	12	12	12	By MS/MS	By MS/MS	By MS/MS	By MS/MS	By MS/MS	By MS/MS
Q8MNV0	Probable spastin homolog spas-1	1	5	5	5	7	12.3	56.901	0	31.527	21.0397	23.1999	22.0293	23.8572	23.9589	23.5277	16.1818	18.3419	17.1713	18.9992	19.1009	18.6697	20.8026	20.7035	20.759	20.9146	21.0413	20.8331	0	0	0	3	4	0	5	5	5	2	5	3	5	5	5	By MS/MS	By MS/MS	By MS/MS	By MS/MS	By MS/MS	By MS/MS
P40614;Q9XUR1;Q18390	Phosphate carrier protein, mitochondrial	3	25	25	25	464	58.8	36.673	0	323.31	30.7192	31.3487	30.3758	31.6583	31.9593	31.6233	26.2598	26.8893	25.9163	27.1988	27.4998	27.1638	27.7362	27.6666	27.2932	27.4972	27.8043	27.9179	77	75	65	75	91	81	25;1;1	25;1;1	25;1;1	25	24	22	24	24	21	By MS/MS	By MS/MS	By MS/MS	By MS/MS	By MS/MS	By MS/MS
P34496	Single-stranded DNA-binding protein, mitochondrial	1	3	3	3	14	20	19.181	0	21.475	NA	20.7718	21.1825	22.2158	20.5208	18.6469	NA	17.0714	17.482	18.5154	16.8203	14.9464	NA	20.3745	19.9791	19.873	NA	NA	1	3	1	3	3	3	3	3	3	1	3	3	3	3	3	By MS/MS	By MS/MS	By MS/MS	By MS/MS	By MS/MS	By MS/MS
P90860;Q19708	Uncharacterized protein	2	8	8	8	105	44.3	19.539	0	146.67	27.7044	28.4573	27.5125	28.8435	29.0376	28.8208	24.7045	25.4573	24.5125	25.8435	26.0376	25.8208	26.1478	26.0345	25.4949	25.8509	26.0775	26.2567	15	17	16	19	19	19	8;1	8;1	8;1	8	6	6	8	8	6	By MS/MS	By MS/MS	By MS/MS	By MS/MS	By MS/MS	By MS/MS
Q17880	NADH dehydrogenase [ubiquinone] flavoprotein 1, mitochondrial	1	14	14	14	60	24.6	52.456	0	118.02	24.8754	26.0516	24.686	26.3363	26.3987	26.121	20.3519	21.528	20.1624	21.8127	21.8752	21.5975	22.1538	22.5835	21.9187	22.2097	22.4141	22.5327	7	11	4	11	14	13	14	14	14	12	12	10	14	14	13	By MS/MS	By MS/MS	By MS/MS	By MS/MS	By MS/MS	By MS/MS
P31161;P41977	Superoxide dismutase [Mn] 1, mitochondrial	2	3	3	3	14	16.3	24.537	0	20.587	22.2401	23.6759	23.1064	24.2924	24.1684	23.3153	18.7807	20.2164	19.647	20.833	20.7089	19.8559	21.2933	21.9544	21.9175	22.016	21.7563	21.8889	1	2	2	4	3	2	3;1	3;1	3;1	3	3	3	3	3	2	By MS/MS	By MS/MS	By MS/MS	By MS/MS	By MS/MS	By MS/MS
P41938;O44608	Probable 3-hydroxyacyl-CoA dehydrogenase B0272.3	2	11	11	11	63	39.2	33.38	0	137.67	24.0833	25.7988	24.6668	25.991	26.0506	25.8203	19.8354	21.5508	20.4188	21.7431	21.8026	21.5724	21.9364	22.5178	22.1028	22.3174	22.2348	22.5007	5	11	8	12	15	12	11;1	11;1	11;1	9	11	9	11	11	11	By MS/MS	By MS/MS	By MS/MS	By MS/MS	By MS/MS	By MS/MS
G5EEH6	Isovaleryl-CoA dehydrogenase	1	8	8	8	41	26.3	45.642	0	76.935	24.5532	25.6618	24.878	26.173	26.1289	25.877	20.1609	21.2695	20.4856	21.7807	21.7366	21.4846	22.5749	23.1426	22.7788	22.9665	22.9784	23.0368	3	7	7	8	7	9	8	8	8	6	7	8	8	7	8	By MS/MS	By MS/MS	By MS/MS	By MS/MS	By MS/MS	By MS/MS
Q21215	Guanine nucleotide-binding protein subunit beta-2-like 1	1	18	18	18	98	65.5	35.83	0	323.31	26.423	27.7664	26.6858	27.572	28.3446	27.8172	22.0307	23.374	22.2935	23.1797	23.9522	23.4248	23.6771	24.1912	23.8427	23.7291	24.2832	24.1837	14	19	12	13	23	17	18	18	18	13	15	13	14	16	14	By MS/MS	By MS/MS	By MS/MS	By MS/MS	By MS/MS	By MS/MS
Q9GZH4	Dolichyl-diphosphooligosaccharide--protein glycosyltransferase subunit 1	1	18	18	18	64	42.3	65.736	0	192.12	24.2964	25.5427	24.9054	26.0167	26.2446	25.7078	19.1265	20.3728	19.7355	20.8468	21.0747	20.5379	21.6138	21.5228	21.2932	21.4137	21.7631	21.7377	5	12	5	13	17	12	18	18	18	13	17	17	17	18	16	By MS/MS	By MS/MS	By MS/MS	By MS/MS	By MS/MS	By MS/MS
P91374	60S ribosomal protein L15	1	13	13	13	106	42.2	24.125	0	160.72	27.1375	28.0298	26.9653	28.109	28.8121	28.5764	23.9676	24.8598	23.7954	24.9391	25.6421	25.4065	24.9535	24.9056	24.4801	24.4602	25.2156	25.1422	16	16	16	17	23	18	13	13	13	11	12	12	12	13	13	By MS/MS	By MS/MS	By MS/MS	By MS/MS	By MS/MS	By MS/MS
Q19057	Acyl CoA DeHydrogenase	1	25	25	25	119	39.8	66.171	0	212.63	25.4716	27.0507	26.2235	27.5049	27.4737	27.1936	20.2236	21.8028	20.9755	22.257	22.2258	21.9457	22.5921	23.0556	22.8149	22.9945	22.9115	23.0303	13	22	13	24	25	22	25	25	25	17	21	18	23	22	23	By MS/MS	By MS/MS	By MS/MS	By MS/MS	By MS/MS	By MS/MS
O44954	Succinate dehydrogenase [ubiquinone] flavoprotein subunit, mitochondrial	1	20	16	16	97	40.2	70.425	0	232.35	27.4355	27.8479	27.6622	28.1707	27.189	27.212	22.4355	22.8479	22.6622	23.1708	22.189	22.212	25.8808	26.1927	25.6603	25.9175	26.0314	26.253	11	17	12	20	18	19	20	16	16	18	19	19	20	19	19	By MS/MS	By MS/MS	By MS/MS	By MS/MS	By MS/MS	By MS/MS
D5MCR3	SUPpressor	1	2	2	2	3	4.6	52.41	0	11.552	20.5747	20.7029	20.8321	21.7884	21.4669	21.1492	16.8742	17.0025	17.1316	18.088	17.7665	17.4487	20.8055	NA	NA	19.8809	19.6625	NA	1	0	0	1	1	0	2	2	2	2	1	2	2	2	1	By MS/MS	By matching	By matching	By MS/MS	By MS/MS	By MS/MS
Q11190	Electron transfer flavoprotein-ubiquinone oxidoreductase, mitochondrial	1	10	10	10	43	23.8	65.334	0	86.3	24.0883	25.5674	24.3783	25.9978	25.9754	25.8828	19.4445	20.9235	19.7344	21.354	21.3315	21.2389	22.1798	22.653	22.2994	22.5039	22.4169	22.6651	4	6	5	10	9	9	10	10	10	6	9	7	10	10	10	By MS/MS	By MS/MS	By MS/MS	By MS/MS	By MS/MS	By MS/MS
P34455	Probable aconitate hydratase, mitochondrial	1	25	25	25	168	36.3	84.046	0	323.31	27.1769	28.6696	27.5828	28.9379	28.8269	28.6189	22.0477	23.5404	22.4535	23.8086	23.6976	23.4897	24.3968	25.0337	24.5725	24.8326	24.763	24.8532	18	34	20	35	29	32	25	25	25	21	23	24	24	24	23	By MS/MS	By MS/MS	By MS/MS	By MS/MS	By MS/MS	By MS/MS
Q27485;P09588	Histone H2A	2	3	2	2	13	18.1	13.418	0	11.785	24.0616	26.102	25.3166	26.669	26.1965	25.6571	21.7397	23.7801	22.9947	24.3471	23.8746	23.3352	24.6253	24.9252	24.9428	25.4758	24.7901	24.6714	2	2	2	3	2	2	3;3	2;2	2;2	3	3	3	3	3	3	By MS/MS	By MS/MS	By MS/MS	By MS/MS	By MS/MS	By MS/MS
Q93353	Probable isocitrate dehydrogenase [NAD] subunit beta, mitochondrial	1	6	6	6	18	19.8	41.552	0	36.957	22.0197	23.9097	22.8774	24.5785	24.2915	23.9232	17.6273	19.5173	18.4851	20.1862	19.8992	19.5308	21.1238	21.7413	21.4886	21.8781	21.5673	21.3507	2	3	3	3	3	4	6	6	6	4	5	4	6	6	6	By MS/MS	By MS/MS	By MS/MS	By MS/MS	By MS/MS	By MS/MS
P90921	Probable ATP synthase subunit g 1, mitochondrial	1	7	5	5	32	43.5	14.919	0	43.104	25.4953	26.0776	25.1944	26.3985	26.8275	26.7405	22.6879	23.2703	22.387	23.5912	24.0202	23.9331	25.231	25.0158	24.6267	24.8675	24.966	25.4815	4	5	4	6	7	6	7	5	5	6	6	6	7	7	6	By MS/MS	By MS/MS	By MS/MS	By MS/MS	By MS/MS	By MS/MS
P49041	40S ribosomal protein S5	1	6	6	6	31	33.8	23.154	0	68.094	23.4275	25.0018	23.726	25.2565	24.8746	24.56	20.1056	21.6799	20.4041	21.9345	21.5526	21.2381	21.6652	22.1196	22.4735	22.5712	22.2089	21.9187	4	4	6	5	8	4	6	6	6	6	6	5	5	6	5	By MS/MS	By MS/MS	By MS/MS	By MS/MS	By MS/MS	By MS/MS
O02101;Q21177	SWIB domain-containing protein	2	5	5	5	13	13.1	52.265	0	31.706	21.5362	22.5606	22.2834	23.3199	23.4325	22.3953	16.6782	17.7027	17.4254	18.462	18.5746	17.5373	19.9243	19.9445	20.3485	20.1683	20.411	20.0765	1	1	1	3	4	3	5;1	5;1	5;1	4	5	5	5	5	4	By MS/MS	By MS/MS	By MS/MS	By MS/MS	By MS/MS	By MS/MS
O45148	Lipoyl-binding domain-containing protein	1	3	3	3	14	8.4	49.813	0	22.76	21.392	23.3681	22.5419	23.8485	23.6672	23.3576	16.9326	18.9087	18.0824	19.3891	19.2077	18.8981	20.8513	21.4087	21.0382	21.2774	21.1924	21.2626	1	3	3	2	3	2	3	3	3	2	3	3	3	3	3	By MS/MS	By MS/MS	By MS/MS	By MS/MS	By MS/MS	By MS/MS
P52012	Peptidyl-prolyl cis-trans isomerase 4	1	13	13	13	62	32.7	58.533	0	154.02	24.02	24.8171	24.2669	25.4532	25.6105	25.3417	19.3761	20.1733	19.623	20.8093	20.9666	20.6979	21.8346	21.4064	21.6614	21.6914	21.8104	21.8346	8	11	8	10	15	10	13	13	13	10	13	9	13	12	12	By MS/MS	By MS/MS	By MS/MS	By MS/MS	By MS/MS	By MS/MS
P34669	Probable dolichyl-diphosphooligosaccharide--protein glycosyltransferase subunit 3	1	5	5	5	30	14.1	38.828	0	36.006	24.6532	25.0247	24.0351	25.4045	25.6994	25.5142	20.9527	21.3242	20.3346	21.7041	21.9989	21.8138	22.9258	22.409	22.0405	22.3573	22.6573	22.788	5	5	3	5	6	6	5	5	5	4	5	5	5	5	5	By MS/MS	By MS/MS	By MS/MS	By MS/MS	By MS/MS	By MS/MS
Q22038	Ras-like GTP-binding protein rhoA	1	2	2	2	13	14.1	21.635	0	14.52	20.3585	21.5495	20.9383	22.2316	22.2404	22.3569	17.1886	18.3795	17.7684	19.0617	19.0704	19.187	20.1407	20.2722	20.1669	20.0789	20.1193	20.8065	1	2	1	3	4	2	2	2	2	2	2	2	2	2	2	By MS/MS	By MS/MS	By MS/MS	By MS/MS	By MS/MS	By MS/MS
G5ED07	Protein disulfide-isomerase	1	10	10	10	43	23.6	54.92	0	77.185	23.7619	25.0637	24.4738	25.7406	25.641	24.7783	18.8551	20.1567	19.5669	20.8337	20.7341	19.8714	21.1832	21.8112	21.7352	21.8741	21.795	21.4648	2	8	6	9	10	8	10	10	10	9	9	9	10	10	10	By MS/MS	By MS/MS	By MS/MS	By MS/MS	By MS/MS	By MS/MS
Q95XJ0	Uncharacterized protein	1	15	15	15	107	46.5	32.382	0	274.79	26.2101	27.9016	26.9778	28.2216	28.0646	27.7435	22.1226	23.8141	22.8903	24.1341	23.9771	23.656	23.6777	24.4672	24.1333	24.3737	24.1237	24.1808	15	18	17	19	21	17	15	15	15	14	14	13	15	14	14	By MS/MS	By MS/MS	By MS/MS	By MS/MS	By MS/MS	By MS/MS
Q966I7	CCHC-type domain-containing protein	1	5	5	5	35	27.8	15.557	0	89.231	24.2303	24.4334	24.4699	25.5964	25.5697	24.8013	21.0604	21.2635	21.2999	22.4265	22.3998	21.6314	22.577	22.0807	22.5513	22.714	22.6507	22.2422	6	5	5	6	6	7	5	5	5	5	4	5	5	5	5	By MS/MS	By MS/MS	By MS/MS	By MS/MS	By MS/MS	By MS/MS
O44549;A0A0K3AQR2	Acyl CoA DeHydrogenase	2	16	16	14	100	40.3	45.776	0	166.12	25.7786	27.0784	25.9365	27.3424	27.2611	26.9366	21.255	22.5549	21.413	22.8188	22.7375	22.4131	23.1285	23.6275	23.109	23.4113	23.3868	23.4638	11	18	16	19	18	18	16;1	16;1	14;0	14	15	14	15	14	15	By MS/MS	By MS/MS	By MS/MS	By MS/MS	By MS/MS	By MS/MS
Q9XXK1;O45827	ATP synthase subunit alpha, mitochondrial	2	38	38	38	294	61.3	57.787	0	323.31	28.7374	30.3075	29.4729	30.5471	30.4805	30.1494	23.7375	25.3074	24.4729	25.5472	25.4805	25.1494	25.6884	26.3026	26.063	26.1281	26.1334	26.1743	36	50	52	54	49	53	38;1	38;1	38;1	31	35	37	36	34	35	By MS/MS	By MS/MS	By MS/MS	By MS/MS	By MS/MS	By MS/MS
O44952	Lon protease homolog, mitochondrial	1	11	11	11	38	9.9	108.21	0	65.919	22.8209	23.869	22.9468	24.3265	24.0626	23.9153	17.2359	18.284	17.3619	18.7416	18.4776	18.3304	20.3599	20.6825	20.5245	20.6888	20.6018	20.656	2	6	6	8	8	8	11	11	11	8	10	8	11	10	10	By MS/MS	By MS/MS	By MS/MS	By MS/MS	By MS/MS	By MS/MS
P24892	NADH-ubiquinone oxidoreductase chain 4	1	2	2	2	7	6.6	47.206	0	17.946	20.0051	21.4212	NA	21.9847	22.0016	19.5301	16.8353	18.2513	NA	18.8148	18.8317	16.3602	19.468	19.864	NA	20.2704	20.2182	NA	0	1	0	2	2	2	2	2	2	2	2	0	2	2	2	By matching	By MS/MS		By MS/MS	By MS/MS	By MS/MS
P90735	Sodium/potassium-transporting ATPase subunit alpha	1	16	16	16	35	18.1	111	0	108.46	23.4898	24.8299	23.7301	25.0826	25.283	24.9718	17.9663	19.3063	18.2065	19.559	19.7595	19.4482	20.6252	20.9863	20.7171	20.8282	20.9038	20.9699	1	7	2	5	12	8	16	16	16	11	15	12	15	15	15	By MS/MS	By MS/MS	By MS/MS	By MS/MS	By MS/MS	By MS/MS
Q27511	Histone H2A.V	1	4	4	3	20	25.7	14.669	0	30.356	25.8456	27.0679	26.4296	27.6871	27.2918	26.8771	23.0382	24.2606	23.6222	24.8797	24.4844	24.0698	25.6305	26.0618	26.0155	26.2791	26.0073	25.7872	2	2	3	5	4	4	4	4	3	3	4	4	4	4	4	By MS/MS	By MS/MS	By MS/MS	By MS/MS	By MS/MS	By MS/MS
Q9N4Y8	NADH Ubiquinone Oxidoreductase	1	30	30	30	142	45.4	79.356	0	323.31	26.3026	27.713	26.6796	27.9354	27.8461	27.6134	20.9103	22.3207	21.2874	22.5431	22.4538	22.2211	22.8071	23.234	22.7645	23.0425	22.9299	23.1735	14	28	17	29	29	25	30	30	30	22	29	27	27	28	27	By MS/MS	By MS/MS	By MS/MS	By MS/MS	By MS/MS	By MS/MS
P52009	Peptidyl-prolyl cis-trans isomerase 1	1	5	4	4	17	31.2	20.71	0	23.891	22.0376	23.6603	22.8801	24.2246	23.9236	23.2684	18.8677	20.4903	19.7102	21.0548	20.7537	20.0984	20.6271	21.0824	20.8493	21.1602	20.8369	20.8986	1	3	2	3	6	2	5	4	4	3	4	4	4	5	3	By MS/MS	By MS/MS	By MS/MS	By MS/MS	By MS/MS	By MS/MS
P45971	Probable dolichyl-diphosphooligosaccharide--protein glycosyltransferase 48 kDa subunit	1	3	3	3	11	6.3	48.759	0	18.082	21.3079	22.7128	21.8754	23.0173	23.2771	22.2238	16.7843	18.1892	17.3518	18.4937	18.7536	17.7003	20.4242	20.418	20.2567	20.3082	20.6615	20.4531	1	3	1	1	2	3	3	3	3	2	3	3	3	3	3	By MS/MS	By MS/MS	By MS/MS	By MS/MS	By MS/MS	By MS/MS
Q2L6Y6	HATPase_c domain-containing protein	1	8	8	8	20	16.1	76.593	0	60.709	22.4488	24.3401	22.8974	24.6818	24.8651	24.1812	17.1634	19.0548	17.6119	19.3964	19.5797	18.8957	20.6612	21.1708	21.0538	21.1164	20.9713	21.1217	0	6	3	5	2	4	8	8	8	4	7	4	7	8	6	By matching	By MS/MS	By MS/MS	By MS/MS	By MS/MS	By MS/MS
Q19749	Dihydrolipoyllysine-residue acetyltransferase component of pyruvate dehydrogenase complex, mitochondrial	1	8	8	8	27	17.8	53.466	0	77.821	23.4695	25.3714	24.4615	25.5895	25.4755	25.1719	18.6621	20.564	19.6542	20.7822	20.6681	20.3645	21.8899	22.8634	22.4758	22.593	22.3671	22.5689	2	6	3	6	5	5	8	8	8	6	8	7	7	8	7	By MS/MS	By MS/MS	By MS/MS	By MS/MS	By MS/MS	By MS/MS
O16249;G5ED87	Uncharacterized protein	2	6	6	6	23	5.8	121.99	0	36.423	21.5864	23.7452	22.4308	24.0341	23.8326	23.4767	15.7535	17.9123	16.5979	18.2012	17.9998	17.6438	20.5669	21.136	20.6284	21.0381	20.7985	20.7946	1	5	3	5	4	5	6;2	6;2	6;2	3	6	5	6	6	6	By MS/MS	By MS/MS	By MS/MS	By MS/MS	By MS/MS	By MS/MS
Q93831	Uncharacterized protein	1	6	6	6	23	25.8	31.242	0	37.427	20.1085	23.416	21.9088	23.7706	23.8095	23.7354	16.1085	19.4159	17.9088	19.7707	19.8095	19.7354	20.6363	20.7292	20.6097	20.6244	20.8219	20.8228	2	3	2	5	6	5	6	6	6	3	6	3	6	5	6	By MS/MS	By MS/MS	By MS/MS	By MS/MS	By MS/MS	By MS/MS
Q21732	Uncharacterized protein	1	3	3	3	16	46.7	12.303	0	36.777	21.0837	24.1671	23.185	24.5049	24.5188	24.3704	18.4987	21.5821	20.6	21.9199	21.9338	21.7854	21.6311	22.1127	22.0047	21.9281	21.9645	22.1447	1	3	3	3	3	3	3	3	3	2	2	2	3	2	2	By MS/MS	By MS/MS	By MS/MS	By MS/MS	By MS/MS	By MS/MS
Q86S66	Nascent polypeptide-associated complex subunit alpha	1	5	5	5	26	32	22.077	0	68.914	21.5417	24.9362	23.5869	25.0956	25.1841	24.6516	18.0823	21.4768	20.1275	21.6361	21.7247	21.1922	21.2497	22.3028	21.9259	21.9579	22.0447	21.7641	1	6	3	5	6	5	5	5	5	2	5	4	5	5	5	By MS/MS	By MS/MS	By MS/MS	By MS/MS	By MS/MS	By MS/MS
Q22412	RNA Binding Motif protein homolog	1	5	5	5	16	15.7	45.842	0	32.416	21.933	22.4025	21.8813	23.3889	23.8652	22.726	17.7631	18.2326	17.7114	19.219	19.6953	18.5561	20.5758	20.221	20.3005	20.3997	20.5367	20.4443	0	3	2	3	5	3	5	5	5	3	3	3	5	4	3	By matching	By MS/MS	By MS/MS	By MS/MS	By MS/MS	By MS/MS
Q21443	Lamin-1	1	12	12	12	30	27.2	64.083	0	120.92	22.677	25.1407	23.4838	25.0261	25.1202	24.5099	17.6326	20.0964	18.4394	19.9818	20.0757	19.4655	20.9309	21.5632	21.1892	21.5361	21.3387	21.0912	1	6	3	9	6	5	12	12	12	6	12	8	10	11	11	By MS/MS	By MS/MS	By MS/MS	By MS/MS	By MS/MS	By MS/MS
Q20780;Q9TXM0	Aldedh domain-containing protein	2	19	19	19	67	41.2	55.058	0	136.14	25.1814	26.6626	25.6118	26.9352	26.7521	26.5169	20.2745	21.7557	20.7049	22.0283	21.8453	21.61	23.0114	23.4666	22.9147	23.2236	23.2524	23.1975	5	13	7	16	14	12	19;2	19;2	19;2	11	16	17	17	16	15	By MS/MS	By MS/MS	By MS/MS	By MS/MS	By MS/MS	By MS/MS
O01804	Aspartate aminotransferase	1	4	2	2	5	9.8	46.615	0	14.621	20.0532	21.6203	20.8743	22.0078	22.0818	21.8302	15.5296	17.0967	16.3507	17.4842	17.5582	17.3067	19.688	20.331	19.9909	20.0099	20.0859	20.1717	0	2	0	1	1	1	4	2	2	3	4	3	4	4	4	By matching	By MS/MS	By matching	By MS/MS	By MS/MS	By MS/MS
Q9U296	Malic enzyme	1	12	12	12	47	24.5	69.535	0	126.45	23.5181	25.1086	24.0995	25.2428	25.2038	25.0477	18.3888	19.9794	18.9702	20.1135	20.0746	19.9185	21.3985	22.0161	21.4188	21.6743	21.6063	21.8034	4	10	4	11	9	9	12	12	12	10	12	11	12	12	12	By MS/MS	By MS/MS	By MS/MS	By MS/MS	By MS/MS	By MS/MS
Q20779	Probable cytochrome c oxidase subunit 6A, mitochondrial	1	3	3	3	18	31.2	14.743	0	30.322	22.2857	24.1984	23.5071	24.3983	24.3077	23.9668	19.2857	21.1983	20.5071	21.3983	21.3076	20.9669	20.7955	21.9233	21.6769	21.6049	21.4699	21.5575	2	2	4	3	3	4	3	3	3	2	3	3	3	3	3	By MS/MS	By MS/MS	By MS/MS	By MS/MS	By MS/MS	By MS/MS
P90992	Mitochondrial 2-oxoglutarate/malate carrier protein	1	17	17	17	83	54.2	33.308	0	186.44	26.4253	26.8291	25.7823	27.1134	27.4622	27.3117	22.1774	22.5811	21.5344	22.8654	23.2143	23.0638	23.6676	23.322	22.8755	23.0923	23.3746	23.634	13	15	10	12	18	15	17	17	17	14	14	12	14	15	14	By MS/MS	By MS/MS	By MS/MS	By MS/MS	By MS/MS	By MS/MS
O45865	Adenine Nucleotide Translocator	1	38	38	26	696	66.7	33.044	0	323.31	32.1179	32.8385	31.8122	33.0633	33.4645	33.1895	27.7256	28.4462	27.4199	28.671	29.0722	28.7971	28.95	28.6616	28.4642	28.6294	28.9241	28.7553	103	112	100	117	139	125	38	38	26	36	33	36	36	37	33	By MS/MS	By MS/MS	By MS/MS	By MS/MS	By MS/MS	By MS/MS
P24894	Cytochrome c oxidase subunit 2	1	3	3	3	46	12.1	26.549	0	31.177	28.317	28.826	27.7922	28.5068	29.3719	29.1106	25.732	26.241	25.2073	25.9219	26.7869	26.5256	27.2988	27.0616	26.562	26.7554	27.1498	27.2435	6	9	6	8	9	8	3	3	3	3	3	3	3	3	3	By MS/MS	By MS/MS	By MS/MS	By MS/MS	By MS/MS	By MS/MS
Q23670;G5ECQ8	Probable DNA topoisomerase 2	2	31	31	31	83	24.2	172.33	0	213.1	24.7444	26.1909	25.4034	26.4347	26.873	25.9825	18.4406	19.8871	19.0996	20.1309	20.5692	19.6787	21.5334	21.7676	21.5546	21.6634	21.9218	21.4961	5	15	10	16	26	11	31;8	31;8	31;8	20	28	26	27	30	30	By MS/MS	By MS/MS	By MS/MS	By MS/MS	By MS/MS	By MS/MS
Q9TXP0	40S ribosomal protein S27	1	7	7	7	86	49.4	9.347	0	81.54	28.0229	28.9096	27.6577	28.9258	29.6578	29.1193	26.0229	26.9096	25.6577	26.9258	27.6578	27.1193	27.0397	26.98	26.573	26.6893	27.2268	26.902	15	14	12	15	16	14	7	7	7	7	7	6	7	7	7	By MS/MS	By MS/MS	By MS/MS	By MS/MS	By MS/MS	By MS/MS
P11141	Heat shock 70 kDa protein F, mitochondrial	1	29	29	29	157	53.3	70.844	0	323.31	26.5194	28.0371	27.1176	28.4651	28.2925	27.9397	21.31	22.8277	21.9082	23.2557	23.083	22.7303	23.7067	24.2931	23.7296	24.0362	23.8875	24.0257	13	34	20	35	29	26	29	29	29	19	26	26	27	29	27	By MS/MS	By MS/MS	By MS/MS	By MS/MS	By MS/MS	By MS/MS
Q9GYI1	Uncharacterized protein	1	2	2	2	19	36.4	9.8894	0	36.54	24.4744	25.8835	25.0438	25.9981	26.0241	25.7706	22.1525	23.5616	22.7218	23.6762	23.7022	23.4487	23.7962	24.2379	23.8914	23.9357	23.9639	24.2407	3	3	3	3	3	4	2	2	2	2	2	2	2	2	2	By MS/MS	By MS/MS	By MS/MS	By MS/MS	By MS/MS	By MS/MS
O17953	Dihydrolipoyl dehydrogenase, mitochondrial	1	17	17	17	106	45.3	52.633	0	257.12	25.3484	26.9899	26.0527	27.1027	27.1878	26.8588	20.8249	22.4664	21.5291	22.5791	22.6642	22.3352	23.1835	23.4917	23.2876	23.4326	23.3448	23.3998	10	21	15	19	23	18	17	17	17	12	17	16	14	17	16	By MS/MS	By MS/MS	By MS/MS	By MS/MS	By MS/MS	By MS/MS
Q17557	SCO (Yeast Suppressor of Cytochrome Oxidase deficiency) homolog	1	7	7	7	27	24.4	35.649	0	51.18	22.691	23.2917	22.2909	24.2867	24.197	23.958	18.6035	19.2043	18.2034	20.1993	20.1096	19.8705	21.2234	21.0343	20.6504	20.7572	21.1432	21.2186	3	4	1	4	7	8	7	7	7	6	5	4	7	6	6	By MS/MS	By MS/MS	By MS/MS	By MS/MS	By MS/MS	By MS/MS
O02642	Succinate--CoA ligase [ADP/GDP-forming] subunit alpha, mitochondrial	1	14	14	14	81	55.5	33.366	0	176.8	25.4324	26.8324	25.9308	27.1978	27.1027	26.8957	21.1104	22.5105	21.6089	22.8759	22.7808	22.5738	22.892	23.3151	23.0705	23.1102	23.1708	23.2021	8	14	11	15	15	18	14	14	14	13	14	13	13	14	14	By MS/MS	By MS/MS	By MS/MS	By MS/MS	By MS/MS	By MS/MS
G5ED89	Deacetylase Complex Protein	1	6	6	6	23	9.4	79.469	0	47.082	21.0158	22.1693	21.8395	23.2884	23.4656	22.6871	16.0158	17.1693	16.8395	18.2885	18.4656	17.6872	20.3937	19.9863	20.3073	20.1519	20.578	20.1566	3	2	2	6	5	5	6	6	6	4	5	5	6	6	6	By MS/MS	By MS/MS	By MS/MS	By MS/MS	By MS/MS	By MS/MS
Q17474	Uncharacterized protein	1	4	4	4	13	6.3	69.151	0	25.721	21.264	22.8223	19.6861	22.7785	22.9176	22.7057	16.3571	17.9154	14.7792	17.8717	18.0107	17.7988	20.4874	20.8138	19.9228	20.5054	20.435	20.4823	0	3	0	3	3	4	4	4	4	3	4	2	4	4	4	By matching	By MS/MS	By matching	By MS/MS	By MS/MS	By MS/MS
Q20121	Fatty Acid CoA Synthetase family	1	13	13	13	29	21.6	81.252	0	81.319	22.9329	25.0554	23.9736	25.1232	25.5657	24.9081	17.8037	19.9261	18.8443	19.994	20.4364	19.7788	21.0992	21.4869	21.2689	21.1489	21.5753	21.3273	2	6	0	4	10	7	13	13	13	6	13	11	13	13	13	By MS/MS	By MS/MS	By MS/MS	By MS/MS	By MS/MS	By MS/MS
Q9XWJ5	Uncharacterized protein	1	3	3	3	15	20.9	25.491	0	19.041	20.0643	20.957	21.1983	22.3841	22.6729	22.6038	16.3639	17.2565	17.4979	18.6836	18.9725	18.9033	20.2105	19.7891	19.6374	19.8357	19.8736	20.1104	1	2	2	3	3	4	3	3	3	1	2	3	3	3	3	By MS/MS	By MS/MS	By MS/MS	By MS/MS	By MS/MS	By MS/MS
Q09657	AcetylCoA_hyd_C domain-containing protein	1	7	7	7	32	18.9	51.369	0	63.232	22.9101	24.5662	23.6881	24.8208	24.7667	24.6579	18.6622	20.3183	19.4402	20.5728	20.5187	20.4099	21.6348	21.8862	21.532	21.7663	21.5915	21.8769	3	6	3	6	6	8	7	7	7	5	6	6	6	6	7	By MS/MS	By MS/MS	By MS/MS	By MS/MS	By MS/MS	By MS/MS
P48152	40S ribosomal protein S3	1	19	19	19	97	77.3	27.313	0	184.24	25.2045	26.8243	25.9366	27.126	27.0226	26.4903	21.0346	22.6544	21.7666	22.9561	22.8527	22.3203	23.1488	23.7082	23.6	23.4705	23.586	23.5647	6	18	17	21	18	17	19	19	19	14	16	16	18	17	15	By MS/MS	By MS/MS	By MS/MS	By MS/MS	By MS/MS	By MS/MS
G5ECM6	Tr-type G domain-containing protein	1	24	24	24	141	53	54.634	0	235.69	26.0073	27.4615	26.4554	27.6167	27.5889	27.2044	21.1004	22.5547	21.5485	22.7098	22.682	22.2976	22.4016	23.1779	22.7406	22.8068	22.7439	22.9185	15	30	21	26	25	24	24	24	24	22	23	21	23	23	22	By MS/MS	By MS/MS	By MS/MS	By MS/MS	By MS/MS	By MS/MS
Q4TT88	Puromycin-sensitive aminopeptidase	1	6	6	6	19	7.3	107.15	0	42.804	21.1923	24.2215	22.743	23.6416	23.9659	23.7336	15.5198	18.549	17.0705	17.9692	18.2934	18.0611	20.19	21.2362	20.8583	20.8615	20.6419	20.9269	0	5	1	5	3	5	6	6	6	3	6	4	5	5	6	By matching	By MS/MS	By MS/MS	By MS/MS	By MS/MS	By MS/MS
Q22370	Ubiquinol-Cytochrome c oxidoReductase complex	1	5	5	5	15	12.1	44.212	0	30.828	21.2031	23.0899	22.042	23.2842	23.384	22.9139	17.0332	18.92	17.872	19.1143	19.2141	18.7439	20.4373	20.871	20.4976	20.6827	20.6681	20.5984	0	4	0	4	4	3	5	5	5	4	5	4	5	5	5	By MS/MS	By MS/MS	By matching	By MS/MS	By MS/MS	By MS/MS
O02161	Probable mitochondrial import inner membrane translocase subunit tim-44	1	4	4	4	10	11.5	49.398	0	26.076	20.1819	22.499	20.4078	22.8808	22.6093	22.4008	15.3746	17.6916	15.6004	18.0735	17.802	17.5935	20.0105	20.1235	19.9548	20.097	20.0242	20.1032	0	2	1	3	3	1	4	4	4	2	4	2	4	3	3	By MS/MS	By MS/MS	By MS/MS	By MS/MS	By MS/MS	By MS/MS
Q86NC2	Complex1_30kDa domain-containing protein	1	6	6	6	17	22.4	30.803	0	40.686	22.5365	23.9507	23.1398	24.1664	24.0311	23.9255	18.7292	20.1433	19.3325	20.3591	20.2238	20.1182	21.0793	21.4438	21.2782	21.2259	21.3009	21.4027	0	4	2	3	4	4	6	6	6	5	6	6	6	6	6	By matching	By MS/MS	By MS/MS	By MS/MS	By MS/MS	By MS/MS
O45552	ACetyl-CoA Acyltransferase 2 homolog	1	24	24	24	122	68.5	41.29	0	323.31	26.1311	27.1599	26.4592	27.6108	27.6572	27.1726	21.6075	22.6363	21.9356	23.0872	23.1336	22.6491	23.0097	23.2954	23.2011	23.1894	23.236	23.206	13	24	18	25	23	19	24	24	24	22	21	21	24	22	21	By MS/MS	By MS/MS	By MS/MS	By MS/MS	By MS/MS	By MS/MS
Q9TYR0	Uncharacterized protein	1	10	10	10	39	33.3	36.876	0	90.364	24.101	25.3433	24.6962	25.6924	25.638	25.461	20.0136	21.2559	20.6087	21.6049	21.5506	21.3736	22.0261	22.0805	22.1851	22.0289	22.1565	22.2312	4	7	6	6	10	6	10	10	10	9	10	9	10	8	9	By MS/MS	By MS/MS	By MS/MS	By MS/MS	By MS/MS	By MS/MS
O44175	AAA domain-containing protein	1	3	3	3	4	8.4	37.562	0	16.842	20.6571	20.634	21.7567	21.3841	22.4376	21.748	16.1976	16.1746	17.2972	16.9246	17.9781	17.2885	19.9526	19.8074	20.165	19.9479	20.2529	19.8465	0	0	1	0	3	0	3	3	3	2	2	3	2	3	3	By MS/MS	By matching	By MS/MS	By matching	By MS/MS	By matching
P52899	Probable pyruvate dehydrogenase E1 component subunit alpha, mitochondrial	1	16	16	16	88	46.1	43.791	0	160.33	24.9013	26.3606	25.2371	26.5096	26.4563	26.2812	20.3164	21.7756	20.6522	21.9247	21.8713	21.6963	22.0786	22.674	22.201	22.3373	22.2544	22.4831	11	18	10	19	14	16	16	16	16	13	15	12	16	15	15	By MS/MS	By MS/MS	By MS/MS	By MS/MS	By MS/MS	By MS/MS
P53589	Probable succinyl-CoA ligase [GDP-forming] subunit beta, mitochondrial	1	11	11	11	42	27.7	45.091	0	85.209	24.444	25.4046	24.64	25.7385	25.8063	25.5037	19.8002	20.7608	19.9962	21.0947	21.1624	20.8598	22.253	22.5663	22.2543	22.4083	22.2405	22.5457	4	7	6	8	11	6	11	11	11	9	10	10	9	11	9	By MS/MS	By MS/MS	By MS/MS	By MS/MS	By MS/MS	By MS/MS
P50140	Chaperonin homolog Hsp-60, mitochondrial	1	41	41	41	267	60.7	60.1	0	323.31	27.7936	29.1025	28.3332	29.4494	29.2565	29.0794	22.7493	24.0581	23.2887	24.405	24.2121	24.035	24.5674	25.0674	24.8346	24.9224	24.7261	24.94	36	45	41	52	49	44	41	41	41	36	39	38	38	39	39	By MS/MS	By MS/MS	By MS/MS	By MS/MS	By MS/MS	By MS/MS
P46975	Dolichyl-diphosphooligosaccharide--protein glycosyltransferase subunit STT3	1	11	11	11	55	13.9	85.121	0	80.672	23.729	24.7906	23.96	25.02	25.5414	24.9502	18.9742	20.0358	19.2052	20.2651	20.7865	20.1953	22.1702	22.028	21.7907	21.9026	22.2521	21.9481	8	10	7	10	11	9	11	11	11	8	9	9	10	10	10	By MS/MS	By MS/MS	By MS/MS	By MS/MS	By MS/MS	By MS/MS
Q9N4I3	Uncharacterized protein	1	5	5	5	23	22.9	32.186	0	50.977	23.0007	23.9498	23.6149	24.5866	24.4273	23.8041	19.1933	20.1425	19.8076	20.7792	20.6199	19.9967	21.4862	21.5157	21.7641	21.7589	21.6891	21.4227	5	4	4	4	4	2	5	5	5	5	5	5	5	5	5	By MS/MS	By MS/MS	By MS/MS	By MS/MS	By MS/MS	By MS/MS
Q9XTI0	Probable 3-hydroxyisobutyrate dehydrogenase, mitochondrial	1	7	7	7	33	30.8	31.217	0	80.519	23.4153	24.6286	23.7269	24.7532	24.7017	24.4077	19.4153	20.6285	19.7269	20.7533	20.7017	20.4077	21.1074	21.6246	21.1817	21.3939	21.2379	21.3863	2	6	4	7	7	7	7	7	7	7	7	7	7	7	7	By MS/MS	By MS/MS	By MS/MS	By MS/MS	By MS/MS	By MS/MS
Q95PZ1	KASH (Klarsicht/ANC-1/Syne Homology) Domain Protein	1	5	5	5	25	31.7	15.514	0	133.7	22.9626	24.5345	24.0253	24.8905	24.8378	24.5011	20.1552	21.7271	21.2179	22.0831	22.0304	21.6937	21.8066	22.4012	22.2034	22.203	22.1709	22.1389	2	3	3	6	5	6	5	5	5	4	5	5	5	5	5	By MS/MS	By MS/MS	By MS/MS	By MS/MS	By MS/MS	By MS/MS
Q21902	DNA replication licensing factor mcm-5	1	43	43	43	278	60.6	84.935	0	323.31	27.9196	28.1993	28.0879	28.9476	29.0317	28.6388	22.2472	22.5269	22.4154	23.2753	23.3593	22.9664	23.7788	23.3226	23.6872	23.5729	23.6727	23.6435	42	41	39	52	54	50	43	43	43	38	41	41	40	41	42	By MS/MS	By MS/MS	By MS/MS	By MS/MS	By MS/MS	By MS/MS
Q9N5S7	ThioredoXin Domain Containing protein homolog	1	22	22	22	400	54.5	30.205	0	323.31	30.8975	31.0779	30.7023	31.9085	31.7716	31.4683	27.5756	27.756	27.3804	28.5865	28.4496	28.1464	28.5595	27.9685	28.2184	28.4004	28.1922	28.248	64	61	58	76	75	66	22	22	22	22	19	19	20	20	20	By MS/MS	By MS/MS	By MS/MS	By MS/MS	By MS/MS	By MS/MS
Q20206	Ribosomal_S17_N domain-containing protein	1	9	9	9	81	54.8	17.745	0	70.153	26.5505	27.3749	26.3718	27.5018	27.9876	27.2785	23.3806	24.205	23.2019	24.3318	24.8176	24.1086	24.4634	24.6236	24.1391	24.2797	24.5866	24.4536	13	14	11	13	16	14	9	9	9	8	7	7	8	9	7	By MS/MS	By MS/MS	By MS/MS	By MS/MS	By MS/MS	By MS/MS
P49197	40S ribosomal protein S21	1	2	2	2	8	20.5	9.6748	0	13.162	21.4	22.1234	21.9368	22.468	22.9375	22.5141	19.4	20.1234	19.9369	20.468	20.9375	20.5141	20.6641	20.6053	20.8652	20.5315	20.9483	20.7482	1	2	1	1	2	1	2	2	2	2	2	2	2	2	2	By MS/MS	By MS/MS	By MS/MS	By MS/MS	By MS/MS	By MS/MS
Q8MXI1	Ubiquinol-Cytochrome c oxidoReductase complex	1	2	2	2	16	32.1	6.6577	0	13.828	23.486	23.9614	23.0127	24.5728	24.8652	24.5641	21.9011	22.3764	21.4277	22.9878	23.2802	22.9792	22.9956	23.0322	22.5312	22.6643	22.9841	22.9984	2	3	1	3	3	4	2	2	2	2	2	2	2	2	2	By MS/MS	By MS/MS	By MS/MS	By MS/MS	By MS/MS	By MS/MS
P04255;Q27894;Q27876;Q27484;Q22979	Histone H2B 1;Histone H2B 2;Probable histone H2B 4;Probable histone H2B 3	5	8	8	8	81	47.5	13.5	0	149.25	27.3903	28.8574	28.221	29.3011	29.129	28.6829	24.5829	26.0501	25.4137	26.4937	26.3216	25.8756	26.5891	27.279	27.2443	27.2625	26.942	26.9766	10	14	14	15	15	13	8;8;8;8;2	8;8;8;8;2	8;8;8;8;2	8	7	7	8	8	8	By MS/MS	By MS/MS	By MS/MS	By MS/MS	By MS/MS	By MS/MS
O44451	Pyruvate dehydrogenase E1 component subunit beta, mitochondrial	1	9	9	9	57	35.8	38.14	0	100.94	24.9172	26.606	25.416	26.7552	26.7153	26.4486	20.9171	22.6059	21.416	22.7552	22.7153	22.4486	22.5539	23.272	23.0067	22.9771	22.8506	23.0699	5	12	7	11	12	10	9	9	9	8	9	8	9	9	9	By MS/MS	By MS/MS	By MS/MS	By MS/MS	By MS/MS	By MS/MS
Q18095	Uncharacterized protein	1	5	5	5	19	40.8	12.087	0	31.855	22.0712	23.5395	21.7112	23.9289	24.5016	24.0343	18.9013	20.3696	18.5412	20.759	21.3317	20.8644	21.7062	21.7376	21.5035	21.4149	21.7586	21.8383	2	4	2	3	4	4	5	5	5	3	4	2	5	5	5	By MS/MS	By MS/MS	By MS/MS	By MS/MS	By MS/MS	By MS/MS
P98080	Cytochrome b-c1 complex subunit 1, mitochondrial	1	18	18	18	78	43.9	51.735	0	219.14	25.6374	27.3846	26.3191	27.0697	27.4318	26.9216	20.7794	22.5266	21.4611	22.2117	22.5739	22.0636	22.8182	23.603	23.0418	23.0613	23.1638	23.2888	6	15	12	14	17	14	18	18	18	15	17	18	17	17	16	By MS/MS	By MS/MS	By MS/MS	By MS/MS	By MS/MS	By MS/MS
G5EEY5	HMG box domain-containing protein	1	2	2	2	9	1.4	216.65	0	12.634	20.9801	21.5541	20.8773	22.0635	22.2661	21.6569	14.5044	15.0784	14.4016	15.5877	15.7903	15.1812	20.4462	20.4195	20.2091	20.3807	20.4278	20.3039	1	2	1	1	2	2	2	2	2	2	2	2	2	2	2	By MS/MS	By MS/MS	By MS/MS	By MS/MS	By MS/MS	By MS/MS
Q22666	Uncharacterized protein	1	8	8	8	25	24.5	38.338	0	77.145	22.9011	23.6804	23.6075	24.3775	24.5687	23.889	18.9011	19.6804	19.6075	20.3775	20.5688	19.889	21.6106	20.7996	21.5172	21.3884	21.3038	21.2706	0	3	4	5	7	6	8	8	8	6	8	8	7	8	7	By MS/MS	By MS/MS	By MS/MS	By MS/MS	By MS/MS	By MS/MS
P52652	Putative transcription elongation factor S-II	1	7	7	7	44	27.9	34.873	0	62.757	23.6024	24.2314	24.5684	25.3365	25.2951	24.477	19.515	20.144	20.4809	21.249	21.2076	20.3895	22.1439	21.9127	22.6685	22.3768	22.3664	22.0159	4	6	7	10	10	7	7	7	7	7	6	7	6	7	7	By MS/MS	By MS/MS	By MS/MS	By MS/MS	By MS/MS	By MS/MS
Q17763	ATP synthase subunit	1	13	13	13	76	78	21.797	0	140.16	24.9884	26.6672	25.9698	27.0814	26.8856	26.3599	21.529	23.2078	22.5104	23.622	23.4262	22.9005	22.3471	23.0846	22.9785	22.999	22.7907	22.6449	7	15	12	13	15	14	13	13	13	13	13	12	13	13	13	By MS/MS	By MS/MS	By MS/MS	By MS/MS	By MS/MS	By MS/MS
O45430	MethylCrotonoyl-Coenzyme A Carboxylase (Alpha)	1	77	77	77	2472	78.8	73.753	0	323.31	34.8752	35.1504	34.3414	35.7815	35.677	35.27	29.7459	30.0212	29.2121	30.6522	30.5477	30.1407	31.0038	30.4576	30.2375	30.7027	30.5381	30.4787	435	388	336	468	433	412	77	77	77	77	66	68	70	69	66	By MS/MS	By MS/MS	By MS/MS	By MS/MS	By MS/MS	By MS/MS
P49405	60S ribosomal protein L5	1	17	17	17	103	64.2	33.386	0	323.31	26.4352	28.0199	26.9022	28.1325	28.1887	27.5859	22.7347	24.3195	23.2017	24.4321	24.4883	23.8855	23.7656	24.392	23.9207	24.0838	24.0827	23.9088	11	23	15	18	19	17	17	17	17	13	16	16	15	17	16	By MS/MS	By MS/MS	By MS/MS	By MS/MS	By MS/MS	By MS/MS
Q20676	Propionyl Coenzyme A Carboxylase Beta subunit	1	29	29	29	209	56.9	58.494	0	323.31	27.2438	28.4121	27.5162	28.6871	28.6646	28.3189	22.5434	23.7117	22.8158	23.9867	23.9642	23.6184	24.1462	24.3315	24.013	24.152	24.1045	24.2254	27	38	34	36	37	37	29	29	29	26	29	29	29	29	27	By MS/MS	By MS/MS	By MS/MS	By MS/MS	By MS/MS	By MS/MS
O02209	Rtf2 domain-containing protein	1	3	3	3	8	15.7	33.065	0	24.358	21.4949	21.4654	21.3397	22.1987	22.6844	22.0995	18.0355	18.006	17.8802	18.7393	19.225	18.6401	20.7193	20.2558	20.5364	20.3523	20.6446	20.5049	1	1	2	1	2	1	3	3	3	3	3	3	3	3	3	By MS/MS	By MS/MS	By MS/MS	By MS/MS	By MS/MS	By MS/MS
Q9BHL9;Q52GY9	COX6C domain-containing protein	2	3	2	2	8	38.4	9.9203	0	11.787	21.1537	22.1222	21.6361	22.3029	22.5311	22.3005	18.8317	19.8002	19.3142	19.9809	20.2091	19.9785	20.9697	20.9651	20.9863	20.7064	21.0194	21.178	1	1	1	1	2	2	3;1	2;1	2;1	2	3	3	3	3	3	By MS/MS	By MS/MS	By MS/MS	By MS/MS	By MS/MS	By MS/MS
Q9N3D9	NADH Ubiquinone oxidoreductase Fe-S protein	1	3	3	3	12	41.3	14.007	0	37.394	22.2399	23.3233	23.0053	23.7373	23.7204	23.4482	19.2399	20.3233	20.0054	20.7373	20.7204	20.4483	21.2191	21.5502	21.7362	21.433	21.4068	21.6461	1	3	1	3	1	3	3	3	3	3	3	3	3	3	3	By MS/MS	By MS/MS	By MS/MS	By MS/MS	By MS/MS	By MS/MS
Q21233	NADH dehydrogenase [ubiquinone] 1 alpha subcomplex subunit 10, mitochondrial	1	13	13	13	44	38.1	50.861	0	112.29	23.4629	25.1365	23.6603	25.1483	24.8934	24.6917	18.7625	20.436	18.9598	20.4479	20.193	19.9912	21.3214	21.9083	21.4766	21.7308	21.5395	21.4122	3	8	5	13	6	9	13	13	13	10	13	8	13	10	11	By MS/MS	By MS/MS	By MS/MS	By MS/MS	By MS/MS	By MS/MS
Q966L6	Nkap_C domain-containing protein	1	5	5	5	9	12.9	59.043	0	30.241	22.8209	22.684	22.9735	22.9013	24.2874	23.5773	18.573	18.4361	18.7256	18.6533	20.0395	19.3293	21.6359	20.9896	21.2804	20.7787	21.6527	21.4453	2	0	2	0	3	2	5	5	5	3	3	4	3	5	4	By MS/MS	By MS/MS	By MS/MS	By MS/MS	By MS/MS	By MS/MS
Q9N3H3	NAD(P)-bd_dom domain-containing protein	1	17	17	17	63	35.3	48.254	0	205.11	24.8	26.274	25.1617	26.6295	26.4422	26.3068	20.2764	21.7504	20.6381	22.106	21.9186	21.7832	22.465	22.8562	22.5587	22.6218	22.4683	22.7478	4	12	7	13	16	11	17	17	17	11	16	12	17	16	17	By MS/MS	By MS/MS	By MS/MS	By MS/MS	By MS/MS	By MS/MS
Q9TZ33	Peptidase_M16 domain-containing protein	1	10	10	10	62	29.3	45.56	0	112.57	25.0911	26.2619	25.3004	26.2324	26.4719	26.2057	21.0036	22.1744	21.2129	22.145	22.3844	22.1182	22.979	23.3736	23.0296	22.9435	23.0859	23.287	8	11	10	11	11	11	10	10	10	9	9	8	8	9	9	By MS/MS	By MS/MS	By MS/MS	By MS/MS	By MS/MS	By MS/MS
Q09545	Succinate dehydrogenase [ubiquinone] iron-sulfur subunit, mitochondrial	1	9	9	9	57	31.5	32.891	0	83.882	24.8147	25.7952	24.9977	26.0581	26.0899	25.4309	20.6448	21.6252	20.8277	21.8881	21.9199	21.261	22.7513	22.8579	22.6426	22.7225	22.6481	22.8017	5	12	7	11	11	11	9	9	9	8	9	9	9	9	8	By MS/MS	By MS/MS	By MS/MS	By MS/MS	By MS/MS	By MS/MS
P15796;O16277	Histone H1.2	2	3	3	3	19	16.8	19.778	0	25.198	23.1268	24.1447	23.9037	24.4403	25.0768	23.9809	20.8048	21.8228	21.5818	22.1184	22.7549	21.6589	21.5449	21.8351	22.0442	21.6086	22.1832	21.5408	3	4	2	3	4	3	3;1	3;1	3;1	3	3	3	3	3	3	By MS/MS	By MS/MS	By MS/MS	By MS/MS	By MS/MS	By MS/MS
P49632;P0CG71	Ubiquitin-60S ribosomal protein L40;Ubiquitin;60S ribosomal protein L40;Polyubiquitin-A;Ubiquitin;Ubiquitin-related	2	4	4	4	39	31.2	14.651	0	35.267	23.4354	24.7963	24.4344	24.9597	25.2506	24.8672	20.8504	22.2114	21.8495	22.3748	22.6656	22.2822	22.6047	23.0809	23.0933	22.7263	22.9302	23.0282	4	5	8	8	8	6	4;3	4;3	4;3	4	4	4	3	4	4	By MS/MS	By MS/MS	By MS/MS	By MS/MS	By MS/MS	By MS/MS
P34690	Tubulin alpha-2 chain	1	5	5	1	14	14.7	49.913	0	40.362	23.5897	24.8569	24.517	25.2121	25.1391	24.7997	19.2677	20.535	20.1951	20.8902	20.8172	20.4777	22.1903	22.7686	22.7477	22.6018	22.486	22.5239	1	3	3	4	1	2	5	5	1	4	5	5	5	4	5	By MS/MS	By MS/MS	By MS/MS	By MS/MS	By MS/MS	By MS/MS
O01685	Aminotran_1_2 domain-containing protein	1	15	15	15	54	32.7	55.799	0	157.71	24.3454	25.6688	24.5115	25.806	25.8978	25.8092	19.5906	20.9139	19.7566	21.0511	21.1429	21.0544	21.9177	22.2872	21.802	21.82	21.985	22.0998	4	11	6	11	11	11	15	15	15	13	14	12	14	13	15	By MS/MS	By MS/MS	By MS/MS	By MS/MS	By MS/MS	By MS/MS
D0PV95	ATP-dependent RNA helicase laf-1	1	15	12	12	37	24.9	76.342	0	85.478	23.8048	24.4599	24.5271	25.3849	25.2627	24.8835	18.4125	19.0675	19.1348	19.9926	19.8703	19.4912	21.9731	21.6087	21.9007	21.7637	21.8838	21.7289	3	5	7	7	9	6	15	12	12	12	12	13	14	14	14	By MS/MS	By MS/MS	By MS/MS	By MS/MS	By MS/MS	By MS/MS
Q9XWZ2	Acyl-CoA dehydrogenase family member 11	1	4	4	4	15	6.5	68.291	0	26.177	21.4904	22.8808	22.4834	23.1575	23.3333	22.9678	16.1685	17.5589	17.1615	17.8356	18.0114	17.6459	20.0774	20.425	20.615	20.2221	20.4101	20.3653	0	3	2	3	4	3	4	4	4	3	4	4	4	4	4	By matching	By MS/MS	By MS/MS	By MS/MS	By MS/MS	By MS/MS
Q9XW17	Cytokinesis, Apoptosis, RNA-associated	1	7	7	7	20	27.6	37.61	0	63.011	22.1002	23.4893	22.8339	24.7301	24.8711	24.1009	17.7079	19.0971	18.4416	20.3378	20.4788	19.7085	21.0666	20.9663	21.0023	20.99	20.937	20.964	1	3	1	5	5	5	7	7	7	3	6	4	6	7	7	By MS/MS	By MS/MS	By MS/MS	By MS/MS	By MS/MS	By MS/MS
Q21755	Nitric oxide synthase-interacting protein homolog	1	6	6	6	14	19	33.973	0	37.069	21.7685	22.429	22.1007	23.5011	23.6232	23.0671	17.4466	18.107	17.7787	19.1792	19.3012	18.7451	20.6132	20.425	20.6821	20.4876	20.6282	20.4506	0	2	1	4	5	2	6	6	6	4	6	5	6	6	6	By MS/MS	By MS/MS	By MS/MS	By MS/MS	By MS/MS	By MS/MS
P47991	60S ribosomal protein L6	1	17	17	17	139	61.3	24.312	0	167.48	27.341	28.2921	27.3669	28.326	28.6487	28.1692	23.6405	24.5917	23.6664	24.6256	24.9482	24.4688	25.486	25.6779	25.3336	25.269	25.5884	25.4857	21	26	17	24	25	26	17	17	17	15	17	15	16	16	17	By MS/MS	By MS/MS	By MS/MS	By MS/MS	By MS/MS	By MS/MS
O45924	2-oxoisovalerate dehydrogenase subunit alpha, mitochondrial	1	5	5	5	19	18.1	49.02	0	56.133	20.3551	23.5622	22.0778	23.6555	23.8611	23.4791	15.7112	18.9184	17.434	19.0116	19.2172	18.8353	20.8026	21.3574	21.1852	20.8883	21.0766	21.2252	1	4	2	4	5	3	5	5	5	2	4	3	4	5	4	By MS/MS	By MS/MS	By MS/MS	By MS/MS	By MS/MS	By MS/MS
O16303	DNaJ domain (Prokaryotic heat shock protein)	1	9	9	9	42	32.3	47.514	0	76.952	23.9611	24.7115	24.5954	25.3085	25.3467	24.7303	19.8736	20.624	20.5079	21.221	21.2592	20.6429	21.8854	21.8635	22.2842	21.9652	21.9897	21.9195	5	7	6	9	10	5	9	9	9	8	9	9	8	9	9	By MS/MS	By MS/MS	By MS/MS	By MS/MS	By MS/MS	By MS/MS
Q09979;Q18639	SCP2 domain-containing protein	2	18	18	18	92	47.1	45.475	0	167.63	25.1376	26.5085	25.9733	26.983	26.8781	26.4672	20.2797	21.6505	21.1153	22.1251	22.0201	21.6092	22.5241	22.9076	23.0071	22.7381	22.6992	22.8317	7	16	14	19	19	17	18;2	18;2	18;2	15	17	17	17	18	17	By MS/MS	By MS/MS	By MS/MS	By MS/MS	By MS/MS	By MS/MS
O62512	Peptidase_M3 domain-containing protein	1	8	8	8	19	10.9	90.343	0	47.756	21.6393	23.2932	22.6624	23.5995	23.7395	23.5209	16.3174	17.9713	17.3405	18.2776	18.4176	18.1989	20.6136	21.0901	20.7471	20.5543	20.7539	20.9647	1	6	1	3	3	5	8	8	8	3	7	5	6	6	6	By MS/MS	By MS/MS	By MS/MS	By MS/MS	By MS/MS	By MS/MS
O01802	60S ribosomal protein L7	1	17	17	17	94	58.6	28.131	0	182.34	25.3462	27.1475	26.1769	27.3236	27.0599	26.552	21.6458	23.4471	22.4764	23.6232	23.3596	22.8516	22.8522	23.7384	23.3839	23.4689	23.2833	23.0353	9	19	16	20	16	14	17	17	17	15	16	16	16	16	16	By MS/MS	By MS/MS	By MS/MS	By MS/MS	By MS/MS	By MS/MS
Q9XVF7	60S ribosomal protein L8	1	17	17	17	112	65.4	28.203	0	197.81	26.7239	27.8526	27.0024	27.8976	28.3059	27.6502	23.2646	24.3932	23.543	24.4382	24.8464	24.1908	23.4889	24.0211	23.5873	23.4405	23.842	23.6231	14	21	17	19	24	17	17	17	17	15	15	16	15	16	15	By MS/MS	By MS/MS	By MS/MS	By MS/MS	By MS/MS	By MS/MS
Q20363	Stress-induced protein 1	1	9	9	9	81	80.5	17.839	0	150.8	25.2738	26.92	26.3899	27.3318	27.2053	26.7772	21.8143	23.4606	22.9304	23.8723	23.7458	23.3178	23.0695	23.7065	23.8821	23.5516	23.4225	23.4775	7	15	13	17	14	15	9	9	9	8	9	9	9	9	9	By MS/MS	By MS/MS	By MS/MS	By MS/MS	By MS/MS	By MS/MS
P53596	Probable succinyl-CoA ligase [ADP/GDP-forming] subunit alpha, mitochondrial	1	7	7	7	39	25.8	33.797	0	72.101	22.7879	24.8611	24.0692	24.9956	24.9334	23.8445	18.7879	20.8611	20.0692	20.9956	20.9334	19.8445	21.2951	21.8917	21.6411	21.6538	21.4392	21.5169	3	8	6	7	8	7	7	7	7	5	7	7	7	7	6	By MS/MS	By MS/MS	By MS/MS	By MS/MS	By MS/MS	By MS/MS
Q20049;Q95YD8	Isocitrate dehydrogenase [NAD] subunit, mitochondrial	2	10	10	10	38	26.5	43.581	0	79.991	23.5647	25.3649	24.588	25.5099	25.318	25.0283	19.2428	21.043	20.266	21.188	20.9961	20.7063	21.3963	22.1701	21.9112	21.7827	21.6349	21.8396	2	8	5	8	8	7	10;1	10;1	10;1	8	10	9	10	10	9	By MS/MS	By MS/MS	By MS/MS	By MS/MS	By MS/MS	By MS/MS
O01869	S10_plectin domain-containing protein	1	6	6	6	28	36.9	16.87	0	64.807	23.5557	24.9293	24.1508	25.2175	25.045	24.5368	21.2337	22.6074	21.8288	22.8956	22.723	22.2148	22.4802	22.9568	22.756	22.8079	22.7712	22.3833	2	6	3	7	5	5	6	6	6	3	6	6	6	6	6	By MS/MS	By MS/MS	By MS/MS	By MS/MS	By MS/MS	By MS/MS
K7ZUH9;P08898;Q9U281;Q10453	Histone H3;Histone H3.3 type 2;Histone H3.3 type 1	4	5	5	3	34	22.8	15.344	0	40.333	26.1081	27.3688	26.6525	27.6672	27.3697	27.2677	24.1081	25.3687	24.6525	25.6671	25.3697	25.2677	24.8389	25.2303	25.2308	25.1741	24.818	25.0739	4	6	6	6	6	6	5;5;4;4	5;5;4;4	3;3;2;2	5	5	4	4	5	4	By MS/MS	By MS/MS	By MS/MS	By MS/MS	By MS/MS	By MS/MS
Q20264;O16481	Fatty Acid CoA Synthetase family	2	2	2	2	6	3.8	55.735	0.0014006	11.359	20.2874	21.5654	20.5865	21.8361	21.6556	21.4096	15.7024	16.9805	16.0015	17.2512	17.0706	16.8246	19.5198	20.1187	19.5318	19.6844	19.5933	19.6563	0	2	1	1	1	1	2;1	2;1	2;1	2	2	2	2	2	2	By matching	By MS/MS	By MS/MS	By MS/MS	By MS/MS	By MS/MS
G5EEL9	HMG	1	3	3	3	17	29.2	14.046	0	22.535	22.1488	20.5767	21.4371	22.5162	22.8096	22.137	20.1488	18.5767	19.4371	20.5162	20.8096	20.137	20.8747	19.5791	20.1851	20.0242	20.3473	20.0292	3	3	2	3	3	3	3	3	3	3	2	3	3	3	3	By MS/MS	By MS/MS	By MS/MS	By MS/MS	By MS/MS	By MS/MS
Q9N4I4	60S ribosomal protein L10a	1	7	7	7	61	44	24.137	0	64.668	25.3002	26.8699	25.9487	27.0358	27.1407	26.3769	22.7153	24.2848	23.3637	24.4508	24.5557	23.7919	23.2139	23.6693	23.3306	23.3955	23.4476	23.1262	9	13	8	12	11	8	7	7	7	7	7	7	7	7	7	By MS/MS	By MS/MS	By MS/MS	By MS/MS	By MS/MS	By MS/MS
P27420	Heat shock 70 kDa protein C	1	11	9	6	21	23.4	73.022	0	57.448	22.0465	24.2539	22.5313	24.1204	24.2578	23.5015	17.1396	19.3471	17.6244	19.2136	19.351	18.5947	20.4793	20.8921	20.2488	20.3754	20.6095	20.3843	0	8	0	4	6	3	11	9	6	6	11	9	10	10	10	By matching	By MS/MS	By MS/MS	By MS/MS	By MS/MS	By MS/MS
Q94300;Q19162	60S ribosomal protein L11	2	7	7	7	41	35.2	22.714	0	60.078	24.6909	25.9229	25.2017	26.1804	26.3298	25.5382	21.8836	23.1155	22.3944	23.3731	23.5224	22.7308	23.6481	24.1908	23.8187	23.9313	23.9463	23.4814	7	9	7	6	6	6	7;4	7;4	7;4	6	7	7	7	7	7	By MS/MS	By MS/MS	By MS/MS	By MS/MS	By MS/MS	By MS/MS
H2L0M0	Uncharacterized protein	1	96	96	95	565	49.7	242.59	0	323.31	29.1918	30.2459	29.3938	30.6588	30.3231	30.1427	22.4104	23.4646	22.6124	23.8775	23.5418	23.3613	25.213	25.3714	25.0957	25.233	24.9596	25.1862	76	101	81	111	100	96	96	96	95	81	88	86	95	94	89	By MS/MS	By MS/MS	By MS/MS	By MS/MS	By MS/MS	By MS/MS
H2KYE0	Nicotinic receptor-associated protein 4	1	3	3	3	5	2.9	121.9	0	21.818	19.8478	22.0404	20.3604	21.8001	22.2538	21.1249	13.7394	15.9318	14.2519	15.6916	16.1453	15.0164	19.6665	20.1342	19.7964	19.6082	19.7996	19.8845	0	2	0	0	1	2	3	3	3	2	3	2	2	3	2	By matching	By MS/MS	By matching	By matching	By MS/MS	By MS/MS
P48154	40S ribosomal protein S3a	1	19	19	19	78	67.7	28.96	0	168.29	25.9494	27.2909	26.3977	27.4985	27.7193	27.0044	22.0425	23.384	22.4908	23.5916	23.8124	23.0976	23.3268	23.8562	23.6105	23.5304	23.6483	23.3092	9	12	11	17	16	13	19	19	19	15	17	14	18	19	16	By MS/MS	By MS/MS	By MS/MS	By MS/MS	By MS/MS	By MS/MS
Q21691	Nuclear RNAi defective-3 protein	1	4	4	4	3	4.5	119.71	0	24.982	20.7012	22.5026	21.931	21.9694	22.1163	22.1767	14.7943	16.5957	16.0241	16.0625	16.2094	16.2698	20.1375	20.279	20.3366	20.1502	20.2255	20.0604	0	0	0	1	2	0	4	4	4	2	3	3	3	2	3	By matching	By matching	By matching	By MS/MS	By MS/MS	By MS/MS
Q22968	Aminomethyltransferase	1	6	6	6	16	16.7	43.92	0	37.318	22.0126	23.5295	22.9249	24.1391	23.574	23.432	17.2577	18.7746	18.17	19.3842	18.8192	18.6771	20.4843	20.8905	20.8275	20.8495	20.3876	20.6361	1	5	2	4	2	2	6	6	6	4	5	6	6	5	5	By MS/MS	By MS/MS	By MS/MS	By MS/MS	By MS/MS	By MS/MS
Q9NEN6	40S ribosomal protein S6	1	12	12	12	49	39.8	28.135	0	95.227	24.7444	25.9474	25.0189	26.2265	26.1937	25.3166	21.2849	22.488	21.5595	22.7671	22.7343	21.8572	22.835	23.0898	23.0779	23.1742	22.9886	22.5099	4	8	8	10	11	8	12	12	12	9	12	9	11	12	11	By MS/MS	By MS/MS	By MS/MS	By MS/MS	By MS/MS	By MS/MS
O17730	Putative thiosulfate sulfurtransferase mpst-1	1	3	3	3	15	9.8	36.947	0	20.056	21.1718	22.3628	20.1733	20.9393	21.0862	20.8247	17.002	18.1929	16.0033	16.7694	16.9163	16.6548	19.6733	20.1347	19.8103	19.6569	19.7729	19.8515	2	3	1	3	3	3	3	3	3	3	3	2	3	3	3	By MS/MS	By MS/MS	By MS/MS	By MS/MS	By MS/MS	By MS/MS
P91277	Heterogeneous nuclear ribonucleoprotein K homolog	1	3	3	3	11	8.3	42.211	0	19.263	20.7518	22.4279	21.9233	22.7334	22.8455	22.3657	16.6643	18.3405	17.8358	18.646	18.7581	18.2783	20.2103	20.4196	20.4591	20.1648	20.3234	20.2589	1	2	3	2	2	1	3	3	3	2	3	3	3	3	3	By MS/MS	By MS/MS	By MS/MS	By MS/MS	By MS/MS	By MS/MS
P46769	40S ribosomal protein SA	1	13	13	13	73	56.2	30.702	0	235.41	26.491	27.4153	26.7738	27.5862	27.6102	27.3672	22.491	23.4153	22.7738	23.5862	23.6102	23.3672	24.1327	24.3225	24.1939	24.1174	24.0863	24.0976	10	12	10	13	13	15	13	13	13	13	13	13	12	12	13	By MS/MS	By MS/MS	By MS/MS	By MS/MS	By MS/MS	By MS/MS
Q9N3X2	40S ribosomal protein S4	1	22	22	22	127	67.6	29.044	0	167.03	26.36	27.9349	27.019	28.0571	28.0536	27.5324	22.2726	23.8475	22.9315	23.9697	23.9661	23.4449	23.8962	24.3779	24.0211	24.0372	24.0253	23.8756	15	26	17	25	24	20	22	22	22	19	21	19	21	22	20	By MS/MS	By MS/MS	By MS/MS	By MS/MS	By MS/MS	By MS/MS
P52819	60S ribosomal protein L22	1	10	10	10	48	63.1	14.946	0	120.38	23.6677	25.4502	25.0991	25.7218	25.6941	25.0292	21.3458	23.1283	22.7772	23.3999	23.3723	22.7073	22.1891	22.7565	22.9114	22.6522	22.5365	22.301	5	8	8	10	10	7	10	10	10	8	10	10	10	10	10	By MS/MS	By MS/MS	By MS/MS	By MS/MS	By MS/MS	By MS/MS
Q9N4H7	Coatomer subunit alpha	1	4	4	4	5	4.1	137.71	0	27.833	21.4976	22.4543	21.3258	22.0118	23.0063	22.9574	15.4315	16.3882	15.2597	15.9457	16.9403	16.8913	20.5641	20.4772	20.0499	20.0359	20.3694	20.3113	0	2	0	0	3	0	4	4	4	3	4	3	3	4	4	By matching	By MS/MS	By matching	By matching	By MS/MS	By MS/MS
Q9XU97	Uncharacterized protein	1	4	4	4	26	44.9	8.8682	0	28.264	24.5064	25.2165	24.5799	25.484	25.6736	25.5915	22.5064	23.2165	22.5798	23.4841	23.6737	23.5915	23.3819	23.2131	23.185	22.9739	23.1551	23.2755	3	4	4	4	6	5	4	4	4	4	4	4	4	4	4	By MS/MS	By MS/MS	By MS/MS	By MS/MS	By MS/MS	By MS/MS
Q9N5E4	Uncharacterized protein	1	3	3	3	9	25.4	15.12	0	19.213	20.0232	22.1097	21.4622	22.1357	22.3331	21.9679	16.8533	18.9398	18.2923	18.9658	19.1632	18.7979	19.6165	20.4197	20.4196	19.8018	20.0263	20.2519	0	2	2	1	1	3	3	3	3	2	3	3	3	3	3	By MS/MS	By MS/MS	By MS/MS	By MS/MS	By MS/MS	By MS/MS
P48158	60S ribosomal protein L23	1	11	11	11	63	55.7	14.954	0	110.33	25.557	26.7175	25.9648	26.8184	27.2237	26.5796	22.3871	23.5477	22.7949	23.6484	24.0538	23.4098	23.9259	24.2092	24.0253	23.7335	24.0973	23.9518	6	13	10	11	13	10	11	11	11	10	11	10	11	11	10	By MS/MS	By MS/MS	By MS/MS	By MS/MS	By MS/MS	By MS/MS
Q11174	Probable endochitinase	1	6	6	6	26	13.6	66.857	0	65.123	23.0201	23.6175	24.5574	25.0348	24.7611	24.0668	18.2652	18.8626	19.8025	20.2799	20.0062	19.3119	21.4373	21.0939	22.3721	21.8165	21.5176	21.1853	3	3	6	6	4	4	6	6	6	4	6	6	6	6	6	By MS/MS	By MS/MS	By MS/MS	By MS/MS	By MS/MS	By MS/MS
Q93572	60S acidic ribosomal protein P0	1	11	11	11	67	37.5	33.774	0	91.699	25.2111	26.6327	26.0854	26.9557	26.8964	26.4853	21.4037	22.8254	22.2781	23.1483	23.0891	22.6779	23.0312	23.5337	23.5793	23.3209	23.2637	23.1749	9	13	9	11	12	13	11	11	11	9	10	11	11	11	11	By MS/MS	By MS/MS	By MS/MS	By MS/MS	By MS/MS	By MS/MS
Q19278	3-hydroxyisobutyryl-CoA hydrolase, mitochondrial	1	3	3	3	11	9.1	42.694	0	19.649	21.248	22.1799	21.703	22.5703	22.3996	22.2558	16.7886	17.7204	17.2436	18.1109	17.9402	17.7964	20.5336	20.5948	20.5441	20.3969	20.2581	20.6307	2	2	2	2	2	1	3	3	3	3	3	3	3	3	3	By MS/MS	By MS/MS	By MS/MS	By MS/MS	By MS/MS	By MS/MS
Q9TW45	Serine/threonine-protein kinase par-1	1	7	7	7	25	9.2	126.35	0	70.121	23.2646	22.9795	23.1963	23.9651	24.0888	23.2374	17.6207	17.3357	17.5525	18.3212	18.4449	17.5936	21.0544	20.5718	21.1025	20.7125	20.8927	20.7367	3	3	4	5	7	3	7	7	7	7	7	7	7	7	6	By MS/MS	By MS/MS	By MS/MS	By MS/MS	By MS/MS	By MS/MS
O45110	Ribosomal_L2_C domain-containing protein	1	4	4	4	10	13.4	35.56	0	23.379	19.1985	21.3272	17.9208	20.9166	21.5346	21.1397	14.9506	17.0793	13.6729	16.6687	17.2866	16.8918	18.8753	19.0283	NA	18.7099	18.7863	18.8529	0	2	1	3	3	1	4	4	4	2	4	1	4	4	4	By matching	By MS/MS	By MS/MS	By MS/MS	By MS/MS	By MS/MS
Q27389	60S ribosomal protein L13a	1	11	11	11	56	47	22.994	0	93.054	25.2019	26.3346	25.5993	26.5707	26.6894	25.9935	22.032	23.1647	22.4294	23.4008	23.5194	22.8235	23.3357	23.6107	23.2636	23.3388	23.448	23.0226	7	10	9	11	12	7	11	11	11	11	11	11	11	11	11	By MS/MS	By MS/MS	By MS/MS	By MS/MS	By MS/MS	By MS/MS
O02056	60S ribosomal protein L4	1	25	25	25	147	64.3	38.659	0	243.72	26.2457	27.844	26.8371	28.1865	28.0253	27.1504	21.9978	23.5961	22.5892	23.9386	23.7774	22.9026	23.943	24.393	24.1282	24.2204	24.0746	23.7673	16	26	22	31	27	25	25	25	25	22	25	24	25	25	23	By MS/MS	By MS/MS	By MS/MS	By MS/MS	By MS/MS	By MS/MS
Q20719	Probable NADH dehydrogenase [ubiquinone] flavoprotein 2, mitochondrial	1	6	6	6	11	23.4	26.241	0	36.855	22.1324	23.2998	23.0449	23.426	23.5877	23.3265	18.2256	19.3929	19.138	19.5191	19.6809	19.4197	21.0304	21.0575	20.6624	20.6559	20.5978	21.0838	0	2	2	2	3	2	6	6	6	3	4	5	4	4	4	By MS/MS	By MS/MS	By MS/MS	By MS/MS	By MS/MS	By MS/MS
P34313	Protein BUD31 homolog	1	7	7	7	28	57.8	17.123	0	42.956	23.5778	24.3801	24.2525	24.869	25.0914	24.375	20.4079	21.2102	21.0826	21.6991	21.9214	21.2051	21.8105	21.6424	22.3357	21.7186	21.9083	21.7486	3	3	4	5	6	7	7	7	7	6	7	6	7	7	7	By MS/MS	By MS/MS	By MS/MS	By MS/MS	By MS/MS	By MS/MS
P41932	14-3-3-like protein 1	1	8	8	5	32	27.8	28.19	0	72.227	23.0219	24.8708	23.6464	24.7203	24.8497	24.1005	19.0219	20.8708	19.6464	20.7203	20.8497	20.1005	21.0092	22.0399	21.9762	21.6494	21.5657	21.3894	2	9	5	4	6	6	8	8	5	6	8	6	7	8	7	By MS/MS	By MS/MS	By MS/MS	By MS/MS	By MS/MS	By MS/MS
P55954	Cytochrome c oxidase subunit 5A, mitochondrial	1	6	6	6	26	31	20.111	0	55.274	23.9884	25.5406	24.7964	25.7197	25.6037	25.0494	20.8185	22.3706	21.6264	22.5498	22.4337	21.8795	22.048	22.8336	22.5894	22.5366	22.2834	22.2277	2	6	2	6	5	5	6	6	6	6	6	6	6	6	5	By MS/MS	By MS/MS	By MS/MS	By MS/MS	By MS/MS	By MS/MS
O16314	Uncharacterized protein	1	3	3	3	12	16	22.772	0	23.133	21.4168	22.5708	22.4917	23.1448	22.9156	22.5656	17.8319	18.9858	18.9067	19.5598	19.3306	18.9806	20.6816	20.8184	21.1461	20.8548	20.6568	20.7104	0	3	2	3	2	2	3	3	3	2	3	3	3	3	3	By matching	By MS/MS	By MS/MS	By MS/MS	By MS/MS	By MS/MS
O02155	Uncharacterized protein	1	8	8	8	84	28.1	36.425	0	135.66	26.8617	26.8149	26.4737	27.2151	27.7414	27.0826	23.2768	23.2299	22.8887	23.6302	24.1565	23.4977	24.9382	24.0724	24.3784	24.1028	24.6195	24.2377	15	13	14	12	16	14	8	8	8	8	8	8	8	8	8	By MS/MS	By MS/MS	By MS/MS	By MS/MS	By MS/MS	By MS/MS
Q7JNG1	ATP synthase subunit	1	16	16	16	100	54.4	24.947	0	169.88	26.5601	27.5777	26.8847	27.9018	27.8861	27.5116	22.5601	23.5776	22.8847	23.9018	23.886	23.5115	24.041	24.3341	24.249	24.1192	24.0671	24.007	10	15	20	20	18	17	16	16	16	14	14	15	16	16	16	By MS/MS	By MS/MS	By MS/MS	By MS/MS	By MS/MS	By MS/MS
G5EFG4	ABC transporter, class F	1	4	4	4	24	6.8	70.379	0	26.09	22.4653	23.4325	22.9531	23.7801	23.7563	23.2	17.4652	18.4326	17.9531	18.78	18.7563	18.2	20.9584	21.1489	21.1225	21.0224	20.9657	20.8007	4	4	4	4	4	4	4	4	4	4	4	4	4	4	4	By MS/MS	By MS/MS	By MS/MS	By MS/MS	By MS/MS	By MS/MS
Q27527	Enolase	1	2	2	2	6	5.3	46.616	0	13.947	21.101	22.0349	22.2698	22.6939	22.4731	21.9082	16.516	17.4499	17.6848	18.109	17.8881	17.3232	20.4372	20.492	21.0694	20.7182	20.4718	20.3663	0	2	1	2	1	0	2	2	2	2	2	2	2	2	2	By matching	By MS/MS	By MS/MS	By MS/MS	By MS/MS	By matching
P34563;Q20751	Eukaryotic translation initiation factor 5A-1	2	3	3	3	12	32.9	17.867	0	46.184	22.5255	24.1724	23.9948	24.8577	24.231	23.8737	19.5255	21.1724	20.9948	21.8577	21.2309	20.8737	22.2831	22.4217	23.3062	22.8959	22.3699	22.2908	1	1	4	3	2	1	3;1	3;1	3;1	2	3	3	3	3	3	By MS/MS	By MS/MS	By MS/MS	By MS/MS	By MS/MS	By MS/MS
Q19877	40S ribosomal protein S23	1	4	4	4	29	25.2	15.874	0	26.789	24.4857	25.8166	25.0345	25.7932	26.2301	25.7024	22.1637	23.4946	22.7126	23.4712	23.9082	23.3805	23.7469	24.202	24.1179	23.7384	24.1387	23.7301	5	6	4	5	5	4	4	4	4	3	4	3	3	4	4	By MS/MS	By MS/MS	By MS/MS	By MS/MS	By MS/MS	By MS/MS
Q20970	Methionine--tRNA ligase, cytoplasmic	1	4	4	4	11	4.9	101.71	0	29.485	20.877	22.1359	21.7412	22.3991	22.6672	21.5929	15.292	16.5509	16.1562	16.8142	17.0822	16.0079	20.2298	20.3233	20.3793	20.0674	20.2673	20.1358	1	3	1	1	3	2	4	4	4	3	4	4	4	4	3	By MS/MS	By MS/MS	By MS/MS	By MS/MS	By MS/MS	By MS/MS
Q965K2	Uncharacterized protein	1	7	7	7	12	9.5	109.9	0	42.102	24.888	25.1544	24.338	25.3829	25.684	25.3859	19.2442	19.5105	18.6942	19.7391	20.0402	19.7421	24.6774	23.9869	24.1924	23.7462	24.533	24.0948	2	2	4	0	2	2	7	7	7	3	6	4	4	6	7	By MS/MS	By MS/MS	By MS/MS	By MS/MS	By MS/MS	By MS/MS
P49196	40S ribosomal protein S12	1	5	5	5	25	45.7	15.069	0	47.48	23.8157	25.0573	24.582	25.3554	25.2952	24.5132	20.8157	22.0573	21.5821	22.3555	22.2952	21.5132	21.8421	22.5495	22.5968	22.3736	22.2554	21.8747	3	4	5	4	5	4	5	5	5	5	5	5	5	5	5	By MS/MS	By MS/MS	By MS/MS	By MS/MS	By MS/MS	By MS/MS
Q19052	Eukaryotic translation initiation factor 2A	1	19	19	19	78	43.3	64.019	0	152.19	24.9226	25.5408	25.6931	26.2804	26.2103	25.7607	19.8352	20.4533	20.6057	21.193	21.1228	20.6732	22.0791	21.8968	22.4926	21.9727	22.0297	21.9746	9	12	16	14	15	12	19	19	19	17	18	19	19	18	18	By MS/MS	By MS/MS	By MS/MS	By MS/MS	By MS/MS	By MS/MS
Q966C6	60S ribosomal protein L7a	1	20	20	20	92	59.6	30.174	0	161.86	25.156	26.6615	25.8214	26.7694	26.761	26.1521	21.3487	22.8541	22.014	22.962	22.9537	22.3447	23.5772	24.0527	23.8676	23.762	23.7535	23.4858	9	18	13	17	21	14	20	20	20	19	19	20	19	20	19	By MS/MS	By MS/MS	By MS/MS	By MS/MS	By MS/MS	By MS/MS
P46562	Putative aldehyde dehydrogenase family 7 member A1 homolog	1	9	9	9	24	19.2	57.012	0	54.948	22.103	24.575	23.5606	24.924	24.6388	24.2264	17.7107	20.1827	19.1682	20.5316	20.2466	19.8341	20.892	21.7799	21.3613	21.2697	21.1341	21.1312	1	4	3	6	6	4	9	9	9	4	7	8	8	8	7	By MS/MS	By MS/MS	By MS/MS	By MS/MS	By MS/MS	By MS/MS
O17915	GTP-binding nuclear protein ran-1	1	6	6	6	23	34.9	24.254	0	40.532	23.7419	24.7844	24.262	24.3996	25.1096	24.5446	20.0414	21.084	20.5615	20.6991	21.4092	20.8441	21.7603	22.2133	22.1093	21.7207	21.9362	21.924	3	4	3	6	3	4	6	6	6	6	6	6	6	6	4	By MS/MS	By MS/MS	By MS/MS	By MS/MS	By MS/MS	By MS/MS
O01868	60S ribosomal protein L24	1	7	7	7	39	28.9	17.78	0	49.952	24.5037	25.5296	24.9942	25.8671	25.9534	25.228	21.6964	22.7223	22.1868	23.0598	23.146	22.4206	22.8337	23.1326	23.1304	22.8525	23.0281	22.7033	6	8	6	7	6	6	7	7	7	6	7	6	7	7	7	By MS/MS	By MS/MS	By MS/MS	By MS/MS	By MS/MS	By MS/MS
O45494	HIstone Nuclear Factor p (P) homolog	1	3	3	3	5	5.5	62.707	0	19.967	21.9649	21.7545	21.9733	22.8335	22.8045	22.4221	17.38	17.1696	17.3884	18.2485	18.2196	17.8371	20.634	20.4164	20.4777	20.426	20.2087	20.3614	0	1	0	1	3	0	3	3	3	3	2	3	3	3	3	By MS/MS	By MS/MS	By matching	By MS/MS	By MS/MS	By matching
P19974;Q23240	Cytochrome c 2.1	2	6	6	6	27	56.8	12.233	0	52.642	22.6539	24.7944	24.1399	24.8276	25.158	24.9341	19.8465	21.987	21.3326	22.0202	22.3506	22.1268	22.1508	22.466	22.8275	22.3585	22.16	22.3924	2	6	3	5	6	5	6;1	6;1	6;1	4	6	5	5	6	6	By MS/MS	By MS/MS	By MS/MS	By MS/MS	By MS/MS	By MS/MS
Q18036	Uncharacterized protein	1	9	9	9	24	44.2	19.359	0	61.758	22.8094	24.1368	23.4308	24.5006	24.1185	23.9074	19.6394	20.9669	20.2609	21.3306	20.9486	20.7375	21.2508	21.5878	21.4102	21.1053	21.2382	21.3694	2	7	4	4	4	3	9	9	9	7	8	7	9	8	8	By MS/MS	By MS/MS	By MS/MS	By MS/MS	By MS/MS	By MS/MS
Q18885	Transcription factor BTF3 homolog	1	3	3	3	14	18	17.503	0	31.892	19.9392	21.8962	21.4637	22.3581	22.0343	21.4034	16.9392	18.8962	18.4638	19.3581	19.0343	18.4034	20.1057	20.4643	20.9942	20.5826	20.3976	20.0478	0	3	3	3	3	2	3	3	3	3	3	3	3	3	3	By matching	By MS/MS	By MS/MS	By MS/MS	By MS/MS	By MS/MS
Q22054	40S ribosomal protein S16	1	8	8	8	34	48.6	16.316	0	58.768	24.6038	25.9306	25.7743	26.5053	26.5946	25.867	21.1443	22.4711	22.3149	23.0459	23.1353	22.4075	22.7301	23.5192	23.3876	23.1958	23.0651	22.8394	4	7	7	6	5	5	8	8	8	6	6	7	7	6	7	By MS/MS	By MS/MS	By MS/MS	By MS/MS	By MS/MS	By MS/MS
O17218	Ribosomal Protein, Small subunit	1	10	10	10	34	56.9	14.733	0	71.889	23.6647	24.7415	24.3118	25.0704	25.1335	25.2215	20.8573	21.9342	21.5045	22.2631	22.3261	22.4142	22.1791	22.3033	22.1774	22.0127	21.9703	22.1364	4	7	4	6	7	6	10	10	10	6	8	8	9	9	8	By MS/MS	By MS/MS	By MS/MS	By MS/MS	By MS/MS	By MS/MS
P34331	Serine/threonine-protein kinase plk-1	1	12	12	10	56	27.7	73.633	0	145.93	24.866	25.2077	25.3631	25.8192	26.1333	25.5611	19.8216	20.1634	20.3186	20.7747	21.0889	20.5167	22.1795	22.0009	22.4141	21.9053	22.125	22.0226	7	7	13	9	11	9	12	12	10	11	11	11	12	12	12	By MS/MS	By MS/MS	By MS/MS	By MS/MS	By MS/MS	By MS/MS
P54412	Probable elongation factor 1-gamma	1	10	10	10	52	27.4	44.387	0	91.871	23.5194	25.4609	24.8269	25.6129	25.4615	24.9084	19.432	21.3734	20.7394	21.5254	21.374	20.8209	21.5351	22.4525	22.2005	21.9425	21.9023	21.8007	2	12	9	11	10	8	10	10	10	7	10	10	10	10	10	By MS/MS	By MS/MS	By MS/MS	By MS/MS	By MS/MS	By MS/MS
Q17832;O62360	ViGiLN homolog	2	41	41	41	202	39.3	134.34	0	323.31	26.2211	27.1495	26.7279	27.7586	27.7234	27.2405	20.155	21.0834	20.6618	21.6926	21.6573	21.1744	22.6319	22.724	22.7763	22.5416	22.605	22.44	18	38	34	40	39	33	41;1	41;1	41;1	32	37	39	40	37	40	By MS/MS	By MS/MS	By MS/MS	By MS/MS	By MS/MS	By MS/MS
P49180	60S ribosomal protein L35a	1	9	9	9	51	56.5	13.768	0	101.84	24.7507	26.0229	25.3047	25.9228	26.0604	25.7688	21.4288	22.7009	21.9827	22.6009	22.7385	22.4469	23.0927	23.6749	23.3484	23.2792	23.0536	23.2287	6	9	7	10	10	9	9	9	9	9	9	9	8	9	9	By MS/MS	By MS/MS	By MS/MS	By MS/MS	By MS/MS	By MS/MS
O45106	Enoyl-CoA Hydratase	1	6	6	6	23	20.9	31.455	0	38.947	23.3218	24.3357	24.0508	24.365	24.6968	24.1876	19.4149	20.4288	20.1438	20.4581	20.7899	20.2807	21.6732	21.9252	22.0499	21.6094	21.7117	21.7644	2	3	2	7	6	3	6	6	6	6	6	6	6	6	6	By MS/MS	By MS/MS	By MS/MS	By MS/MS	By MS/MS	By MS/MS
Q09345	Polyadenylation and cleavage factor homolog 11	1	4	4	4	7	7.5	91.141	0	34.243	20.8992	21.5806	21.2335	21.8625	22.0148	21.3651	15.3143	15.9957	15.6486	16.2775	16.4299	15.7802	20.3383	20.3414	20.5874	20.2823	20.3926	20.0033	1	2	0	1	2	1	4	4	4	4	3	3	3	3	3	By MS/MS	By MS/MS	By matching	By MS/MS	By MS/MS	By MS/MS
Q17607	mRNA-capping enzyme;Polynucleotide 5-triphosphatase;mRNA guanylyltransferase	1	7	7	7	28	14	72.128	0	57.102	22.0303	22.9582	22.8052	23.2613	23.6453	23.0151	16.9859	17.9137	17.7608	18.2169	18.6008	17.9707	21.0038	20.6106	21.2891	20.465	20.9958	20.826	1	4	2	5	7	9	7	7	7	4	6	5	7	7	6	By MS/MS	By MS/MS	By MS/MS	By MS/MS	By MS/MS	By MS/MS
P53588	Probable succinyl-CoA ligase [ADP-forming] subunit beta, mitochondrial	1	15	15	15	70	39.1	47.419	0	123.17	25.2939	26.8033	25.6249	26.5895	26.5667	26.4852	20.5934	22.1028	20.9244	21.8891	21.8662	21.7847	22.8265	23.3863	23.0314	22.865	22.787	22.9749	10	15	10	10	12	13	15	15	15	13	14	13	13	14	15	By MS/MS	By MS/MS	By MS/MS	By MS/MS	By MS/MS	By MS/MS
P50880	60S ribosomal protein L3	1	23	23	23	110	47.9	45.659	0	182.04	26.5127	27.7471	26.9467	27.8557	28.01	27.3376	22.0533	23.2877	22.4873	23.3964	23.5506	22.8782	23.621	23.9232	23.6094	23.5117	23.6759	23.3439	12	21	15	23	21	18	23	23	23	22	21	21	20	21	21	By MS/MS	By MS/MS	By MS/MS	By MS/MS	By MS/MS	By MS/MS
G5EFL5	ALP/Enigma encoding	1	5	5	5	15	5.3	157.44	0	31.36	21.3628	21.9941	21.6921	22.2755	22.882	22.3302	15.0229	15.6543	15.3522	15.9356	16.5421	15.9903	20.5591	19.9572	20.3356	19.9186	20.2129	20.0819	0	1	2	5	3	4	5	5	5	3	5	4	5	5	5	By MS/MS	By MS/MS	By MS/MS	By MS/MS	By MS/MS	By MS/MS
Q20647;P48162	60S ribosomal protein L23a 2	2	7	7	7	36	43.8	16.283	0	82.471	24.7526	26.3048	25.6095	26.4198	26.3294	25.8291	21.9452	23.4974	22.8021	23.6125	23.5221	23.0217	23.1861	23.8453	23.7526	23.5168	23.3766	23.2519	4	7	6	6	7	6	7;2	7;2	7;2	6	6	6	6	7	6	By MS/MS	By MS/MS	By MS/MS	By MS/MS	By MS/MS	By MS/MS
Q19842	Propionyl-CoA carboxylase alpha chain, mitochondrial	1	101	101	101	4614	86.5	79.761	0	323.31	36.3407	36.6577	35.8431	37.0842	37.0665	36.6944	31.0188	31.3358	30.5211	31.7623	31.7445	31.3724	32.1969	31.3945	31.3299	31.5519	31.42	31.3012	810	732	662	826	848	736	101	101	101	100	94	94	98	95	94	By MS/MS	By MS/MS	By MS/MS	By MS/MS	By MS/MS	By MS/MS
P54811;P54812;Q94392	Transitional endoplasmic reticulum ATPase homolog 1;Transitional endoplasmic reticulum ATPase homolog 2	3	3	3	3	5	4	89.784	0	17.955	NA	22.6683	21.8189	21.674	18.58	20.7298	NA	17.1765	16.327	16.1822	13.0881	15.238	NA	21.4067	20.8327	20.5959	NA	NA	0	2	2	1	0	0	3;3;1	3;3;1	3;3;1	0	3	2	2	1	2		By MS/MS	By MS/MS	By MS/MS	By matching	By MS/MS
Q22716	Ribosomal Protein, Large subunit	1	5	5	5	36	31.3	15.516	0	32.331	23.5249	25.1245	24.4581	25.2527	25.2621	24.396	20.5249	22.1245	21.4581	22.2527	22.262	21.396	22.2879	22.9654	22.8082	22.5802	22.6117	22.1986	3	7	6	7	8	5	5	5	5	4	4	4	5	5	4	By MS/MS	By MS/MS	By MS/MS	By MS/MS	By MS/MS	By MS/MS
H2KYR1	HABP4_PAI-RBP1 domain-containing protein	1	6	6	6	25	27.8	40.406	0	75.081	23.8515	24.6388	24.5687	25.5046	25.2491	24.2039	19.8515	20.6388	20.5687	21.5046	21.249	20.204	21.6596	21.9222	22.1544	21.9814	21.6447	21.4382	3	4	4	5	6	3	6	6	6	4	5	5	6	6	4	By MS/MS	By MS/MS	By MS/MS	By MS/MS	By MS/MS	By MS/MS
P52821	40S ribosomal protein S25	1	3	3	3	27	35.9	12.912	0	45.286	22.9731	24.6972	24.0398	24.9858	24.6371	24.2663	20.6512	22.3753	21.7178	22.6639	22.3152	21.9443	22.8281	23.327	23.3659	23.3151	22.8444	22.6603	3	6	5	5	4	4	3	3	3	2	3	3	3	3	3	By MS/MS	By MS/MS	By MS/MS	By MS/MS	By MS/MS	By MS/MS
O45012	Nop domain-containing protein	1	5	5	5	17	11.9	54.63	0	35.086	21.9171	23.4536	22.6548	23.4143	23.4449	22.8875	17.1622	18.6988	17.8999	18.6594	18.69	18.1327	20.6269	20.8866	20.7318	20.4603	20.5914	20.4853	2	3	3	4	3	2	5	5	5	3	5	5	5	5	4	By MS/MS	By MS/MS	By MS/MS	By MS/MS	By MS/MS	By MS/MS
Q95XR0	Tr-type G domain-containing protein	1	3	3	3	4	8.3	51.234	0	18.953	20.2949	21.9018	21.2267	21.7822	21.9229	21.4754	15.7713	17.3782	16.7031	17.2586	17.3993	16.9519	19.6466	20.5387	19.9717	19.7843	19.8322	19.8225	0	3	0	0	1	0	3	3	3	2	3	2	2	2	2	By matching	By MS/MS	By matching	By matching	By MS/MS	By matching
P48156	40S ribosomal protein S8	1	14	14	14	68	66.8	23.75	0	242.23	25.254	26.4125	26.0974	27.0294	26.9106	26.1528	22.0841	23.2425	22.9275	23.8595	23.7406	22.9829	22.942	23.7124	23.3919	23.3433	23.1611	22.8161	10	12	11	14	11	10	14	14	14	12	12	14	14	14	13	By MS/MS	By MS/MS	By MS/MS	By MS/MS	By MS/MS	By MS/MS
O02639	60S ribosomal protein L19	1	6	6	6	30	29.8	23.651	0	55.845	23.9302	25.3821	24.8933	25.5185	25.4504	24.7007	21.1229	22.5747	22.086	22.7111	22.643	21.8933	22.8885	23.5107	23.4758	23.1899	23.1471	22.8107	3	6	7	5	5	4	6	6	6	6	6	6	6	6	5	By MS/MS	By MS/MS	By MS/MS	By MS/MS	By MS/MS	By MS/MS
P61866	60S ribosomal protein L12	1	5	5	5	30	34.5	17.831	0	31.928	24.6198	25.7036	25.3502	26.1027	25.992	25.5958	22.0349	23.1187	22.7652	23.5177	23.407	23.0108	23.7987	23.8989	23.9625	23.7563	23.5998	23.5684	3	4	4	8	5	6	5	5	5	5	5	5	5	5	5	By MS/MS	By MS/MS	By MS/MS	By MS/MS	By MS/MS	By MS/MS
O45946	60S ribosomal protein L18	1	12	12	12	63	62.8	20.996	0	97.038	24.918	26.327	25.7299	26.8953	26.2118	25.9632	21.5961	23.0051	22.408	23.5733	22.8898	22.6413	23.2116	23.5932	23.6458	23.4288	23.3015	22.978	9	12	11	11	10	10	12	12	12	9	11	12	10	10	9	By MS/MS	By MS/MS	By MS/MS	By MS/MS	By MS/MS	By MS/MS
O44480	60S ribosomal protein L18a	1	12	12	12	57	55	20.959	0	104.89	25.5839	26.7021	26.0463	26.9076	26.8163	25.7951	22.414	23.5322	22.8763	23.7377	23.6464	22.6252	23.6137	23.7812	23.7081	23.5434	23.5446	23.2714	8	9	10	10	10	10	12	12	12	10	10	12	11	11	9	By MS/MS	By MS/MS	By MS/MS	By MS/MS	By MS/MS	By MS/MS
Q9U2A8	60S ribosomal protein L37a	1	5	5	5	37	49.5	10.102	0	36.534	24.2011	25.0955	24.1746	25.4726	25.6928	25.2509	22.201	23.0955	22.1746	23.4726	23.6929	23.2509	23.231	23.2679	23.3056	22.8643	23.089	23.1031	5	6	5	7	7	7	5	5	5	4	5	5	5	5	5	By MS/MS	By MS/MS	By MS/MS	By MS/MS	By MS/MS	By MS/MS
P48166	60S ribosomal protein L44	1	7	7	7	45	24.8	12.367	0	92.861	25.9013	26.3117	25.776	26.0972	26.9302	26.5285	24.3163	24.7267	24.1911	24.5123	25.3452	24.9435	25.0248	24.586	24.562	24.0448	24.7533	24.6131	6	7	8	7	9	8	7	7	7	7	6	7	6	7	7	By MS/MS	By MS/MS	By MS/MS	By MS/MS	By MS/MS	By MS/MS
Q18359	Probable NADH dehydrogenase [ubiquinone] 1 alpha subcomplex subunit 5	1	5	5	5	14	29.3	17.335	0	28.94	20.8191	23.2476	22.3863	22.8136	23.1166	22.1804	17.4972	19.9257	19.0643	19.4916	19.7947	18.8584	20.4911	21.0251	20.9718	20.702	20.5155	20.5004	1	2	3	3	3	2	5	5	5	2	5	4	4	5	3	By MS/MS	By MS/MS	By MS/MS	By MS/MS	By MS/MS	By MS/MS
Q19727	Protein kinase domain-containing protein	1	8	8	8	22	10.6	90.949	0	53.556	23.1729	23.1358	20.2501	23.4957	23.4104	22.7014	18.0436	18.0065	15.1209	18.3664	18.2812	17.5722	21.4878	20.5056	20.6706	20.4717	20.6752	20.7307	6	3	2	3	5	3	8	8	8	7	7	3	7	8	5	By MS/MS	By MS/MS	By MS/MS	By MS/MS	By MS/MS	By MS/MS
O17643	Isocitrate dehydrogenase [NADP]	1	6	6	6	32	15.4	49.045	0	38.792	25.7228	26.3726	25.0805	26.3462	26.1565	25.3158	21.0789	21.7288	20.4366	21.7023	21.5126	20.6719	24.3965	24.5718	24.0245	24.1945	24.0689	23.9345	4	8	3	6	5	6	6	6	6	5	6	4	5	5	5	By MS/MS	By MS/MS	By MS/MS	By MS/MS	By MS/MS	By MS/MS
Q1XFY9	Ribosomal Protein, Small subunit	1	5	5	5	22	39.7	14.872	0	33.222	23.9858	25.5019	24.8699	25.7522	25.487	24.8383	21.9858	23.5019	22.8699	23.7523	23.487	22.8383	23.1753	23.6559	23.7244	23.4266	23.3589	22.9708	1	7	3	3	4	4	5	5	5	4	5	5	5	4	3	By MS/MS	By MS/MS	By MS/MS	By MS/MS	By MS/MS	By MS/MS
Q93576	Nucleoside diphosphate kinase	1	5	5	5	30	41.2	17.116	0	49.389	22.8706	24.8388	24.2902	24.9446	24.7813	24.2158	20.0633	22.0314	21.4829	22.1372	21.9739	21.4084	20.8697	22.3876	22.1503	21.5956	21.5996	21.4065	1	7	6	6	5	5	5	5	5	5	5	5	5	5	5	By MS/MS	By MS/MS	By MS/MS	By MS/MS	By MS/MS	By MS/MS
Q9U302;Q19579	Polyadenylate-binding protein	2	23	23	23	103	46.1	71.647	0	259.7	25.5665	26.8357	25.7579	26.9661	26.8819	26.0761	20.5221	21.7913	20.7135	21.9217	21.8375	21.0317	22.598	22.8799	22.7638	22.6148	22.5069	22.2963	12	23	13	19	21	15	23;4	23;4	23;4	18	23	20	23	22	20	By MS/MS	By MS/MS	By MS/MS	By MS/MS	By MS/MS	By MS/MS
Q17974	Uncharacterized protein	1	11	11	11	25	10.7	118.89	0	64.169	22.9225	24.2705	23.7129	24.3456	24.3647	23.9995	16.8565	18.2044	17.6469	18.2795	18.2986	17.9334	20.5426	20.5489	20.6376	20.2882	20.3189	20.2967	1	6	6	2	6	4	11	11	11	8	11	10	10	11	10	By MS/MS	By MS/MS	By MS/MS	By MS/MS	By MS/MS	By MS/MS
Q21827	G patch domain-containing protein 1 homolog	1	10	10	10	26	14.7	92.629	0	66.575	23.8036	23.701	23.6363	24.3811	24.4527	23.8709	18.7593	18.6566	18.5919	19.3367	19.4083	18.8265	21.6439	20.9625	21.1726	20.9733	21.0354	20.9433	7	4	4	4	4	3	10	10	10	10	8	9	9	9	8	By MS/MS	By MS/MS	By MS/MS	By MS/MS	By MS/MS	By MS/MS
O17919	Putative H/ACA ribonucleoprotein complex subunit 4	1	2	2	2	9	6.3	50.21	0	13.462	20.4277	21.3502	20.3043	21.2449	21.5612	20.7605	15.6728	16.5953	15.5494	16.49	16.8064	16.0056	20.0128	19.9811	19.7692	19.5145	19.8639	19.5528	2	1	1	2	2	1	2	2	2	2	2	2	2	2	2	By MS/MS	By MS/MS	By MS/MS	By MS/MS	By MS/MS	By MS/MS
P51404	40S ribosomal protein S13	1	5	5	5	27	31.1	17.316	0	34.728	24.736	25.7348	25.2998	26.0179	25.813	25.3005	21.736	22.7348	22.2998	23.018	22.813	22.3005	23.3805	23.7493	23.936	23.6195	23.3615	23.246	2	5	6	4	5	5	5	5	5	5	5	5	5	5	5	By MS/MS	By MS/MS	By MS/MS	By MS/MS	By MS/MS	By MS/MS
Q9N3F7	Uncharacterized protein	1	4	4	4	17	13	35.076	0	24.724	21.6793	22.8145	22.5364	23.2633	23.4363	23.0434	18.5093	19.6445	19.3665	20.0933	20.2664	19.8735	20.8499	20.4065	20.8226	20.3986	20.5261	20.3143	0	3	3	4	4	3	4	4	4	3	4	4	4	4	4	By MS/MS	By MS/MS	By MS/MS	By MS/MS	By MS/MS	By MS/MS
Q9BL19	60S ribosomal protein L17	1	10	10	10	47	58.3	21.512	0	84.65	24.5442	25.4597	25.131	25.9996	26.0632	25.386	21.2222	22.1377	21.809	22.6776	22.7413	22.0641	23.0829	23.2938	23.3876	23.2244	23.0455	22.6527	6	9	8	9	9	6	10	10	10	9	10	9	9	9	8	By MS/MS	By MS/MS	By MS/MS	By MS/MS	By MS/MS	By MS/MS
P51403	40S ribosomal protein S2	1	15	15	15	65	42.6	28.96	0	147.33	26.1566	27.2069	26.4293	27.2454	27.3921	26.8126	22.0691	23.1194	22.3419	23.1579	23.3047	22.7252	24.094	24.0832	23.7907	23.721	23.8019	23.6023	10	14	8	10	12	11	15	15	15	15	14	14	15	12	12	By MS/MS	By MS/MS	By MS/MS	By MS/MS	By MS/MS	By MS/MS
P52275;O17921;Q18817	Tubulin beta-2 chain	3	11	11	4	25	28.9	50.344	0	127.71	23.4515	25.2882	24.7137	25.4451	25.1896	24.9457	19.0592	20.8959	20.3215	21.0528	20.7973	20.5534	21.2063	22.5003	22.0594	21.6942	21.3984	21.8292	0	7	5	7	2	4	11;9;7	11;9;7	4;4;3	8	10	11	10	10	9	By matching	By MS/MS	By MS/MS	By MS/MS	By MS/MS	By MS/MS
O61199	2-oxoglutarate dehydrogenase, mitochondrial	1	21	21	21	75	25.5	115.66	0	224.05	24.6642	26.4901	25.2597	26.128	26.2654	26.0468	19.3066	21.1325	19.9022	20.7705	20.9079	20.6893	22.2383	22.7137	22.3865	22.0792	22.1625	22.2374	8	20	7	13	13	14	21	21	21	13	21	18	18	20	20	By MS/MS	By MS/MS	By MS/MS	By MS/MS	By MS/MS	By MS/MS
P42168	Casein kinase I isoform alpha	1	15	15	15	89	40.5	39.037	0	110.46	25.1203	25.6304	25.3161	26.1178	26.2028	25.5193	20.9504	21.4605	21.1461	21.9479	22.0328	21.3494	22.3958	21.9865	22.3244	21.9952	21.9988	21.8518	11	17	14	16	20	11	15	15	15	13	15	14	15	15	15	By MS/MS	By MS/MS	By MS/MS	By MS/MS	By MS/MS	By MS/MS
P48150	40S ribosomal protein S14	1	10	10	10	55	51.3	16.249	0	139.46	25.0585	26.2855	25.4273	26.438	26.4737	25.8826	22.4735	23.7005	22.8423	23.853	23.8887	23.2977	22.3931	22.6585	22.4822	22.2924	22.2975	22.078	5	11	8	10	11	10	10	10	10	9	10	9	10	10	10	By MS/MS	By MS/MS	By MS/MS	By MS/MS	By MS/MS	By MS/MS
Q9XVP0	40S ribosomal protein S15	1	8	8	8	59	41.7	17.243	0	79.728	25.2448	26.4421	25.2256	26.5	26.4903	25.9601	22.2448	23.4422	22.2256	23.5	23.4903	22.9601	23.2314	23.6299	23.4449	23.1934	23.1059	23.1351	7	12	10	10	10	10	8	8	8	8	7	8	8	8	8	By MS/MS	By MS/MS	By MS/MS	By MS/MS	By MS/MS	By MS/MS
P34600	WW domain-containing protein ZK1098.1	1	22	22	22	99	33.3	84.664	0	184.11	26.1897	26.3571	25.5476	26.7768	26.6407	26.3171	21.0198	21.1873	20.3777	21.6069	21.4708	21.1471	22.9416	22.576	22.4242	22.3389	22.2821	22.425	16	17	11	21	15	19	22	22	22	20	18	18	20	18	19	By MS/MS	By MS/MS	By MS/MS	By MS/MS	By MS/MS	By MS/MS
P49181	60S ribosomal protein L36	1	8	8	8	36	47.1	11.884	0	68.011	24.0799	25.3682	25.3192	25.8013	25.4438	24.6532	22.0799	23.3681	23.3192	23.8012	23.4438	22.6531	22.0655	23.2313	23.3996	22.8357	22.5429	22.4165	2	9	7	6	6	6	8	8	8	7	7	8	7	7	6	By MS/MS	By MS/MS	By MS/MS	By MS/MS	By MS/MS	By MS/MS
O02267	Uncharacterized protein	1	5	5	5	20	28.6	18.445	0	31.957	22.3415	23.1556	22.9902	23.3586	23.4371	23.0291	18.8821	19.6962	19.5308	19.8992	19.9777	19.5697	20.9769	20.9922	21.3804	20.7109	20.8769	20.8496	3	3	4	3	3	4	5	5	5	4	4	5	4	4	4	By MS/MS	By MS/MS	By MS/MS	By MS/MS	By MS/MS	By MS/MS
Q9XWS4	Ribosomal_L7Ae domain-containing protein	1	6	6	6	33	45.2	12.437	0	42.471	24.0439	25.1817	23.6585	25.327	25.2292	24.8533	21.4589	22.5967	21.0735	22.742	22.6443	22.2683	22.5543	22.8114	22.8161	22.3477	22.5014	22.4139	3	10	4	6	6	4	6	6	6	6	6	5	6	6	6	By MS/MS	By MS/MS	By MS/MS	By MS/MS	By MS/MS	By MS/MS
P34460	Probable elongation factor 1-beta/1-delta 1	1	4	2	2	6	22.5	22.704	0	12.027	21.3475	23.0064	21.443	22.2663	22.6966	22.4024	18.1776	19.8364	18.273	19.0964	19.5267	19.2325	20.5879	21.5074	20.4892	20.2954	20.6483	20.7195	0	2	0	2	1	1	4	2	2	4	4	4	4	4	4	By MS/MS	By MS/MS	By MS/MS	By MS/MS	By MS/MS	By MS/MS
H2L0A8	Uncharacterized protein	1	4	4	4	8	10.5	96.299	0	54.662	22.2945	21.1472	21.7107	20.6568	22.841	22.2625	16.937	15.7897	16.3532	15.2993	17.4835	16.905	21.4627	20.2886	20.5524	20.1265	20.9875	20.2561	2	0	1	0	4	1	4	4	4	4	2	3	2	4	4	By MS/MS	By matching	By MS/MS	By matching	By MS/MS	By MS/MS
P90788	Uncharacterized protein	1	4	4	4	5	7.2	63.605	0	23.379	20.2072	22.1554	21.3735	21.5735	21.9794	19.5894	15.1627	17.1111	16.3291	16.5291	16.935	14.545	19.5483	20.0077	19.3684	19.3432	19.3663	19.2598	1	4	0	0	0	0	4	4	4	2	4	4	3	4	2	By MS/MS	By MS/MS	By MS/MS	By MS/MS	By MS/MS	By MS/MS
Q20228	40S ribosomal protein S9	1	14	14	14	51	48.1	21.956	0	105.75	25.4807	26.8946	26.137	27.1105	26.8	26.1593	22.1588	23.5727	22.815	23.7886	23.478	22.8374	23.0173	23.536	23.4992	23.2785	23.0133	22.7995	5	11	8	11	10	6	14	14	14	12	14	12	14	13	12	By MS/MS	By MS/MS	By MS/MS	By MS/MS	By MS/MS	By MS/MS
Q95Y90	60S ribosomal protein L9	1	8	8	8	35	40.7	21.508	0	63.142	24.1541	25.8009	25.1357	25.4904	25.4088	24.8698	20.6946	22.3414	21.6763	22.0309	21.9493	21.4104	23.2063	23.26	23.3339	23.0065	23.0065	22.8077	6	5	5	6	6	7	8	8	8	6	7	7	6	7	7	By MS/MS	By MS/MS	By MS/MS	By MS/MS	By MS/MS	By MS/MS
Q9XVE9	Ribosomal_L14e domain-containing protein	1	8	8	8	35	52.6	15.352	0	54.605	25.2393	26.3323	25.6585	26.3851	26.3413	25.7101	22.9173	24.0104	23.3366	24.0632	24.0194	23.3882	23.0544	23.3151	23.3556	23.0098	22.9453	22.7895	8	5	5	6	6	5	8	8	8	8	7	7	7	7	6	By MS/MS	By MS/MS	By MS/MS	By MS/MS	By MS/MS	By MS/MS
Q21217	Probable 4-aminobutyrate aminotransferase, mitochondrial	1	5	5	5	11	12	53.055	0	31.497	19.8852	23.0588	22.2525	23.1857	22.2982	22.8014	15.2413	18.4149	17.6086	18.5419	17.6544	18.1575	20.0425	20.6159	20.5684	20.1089	19.9501	20.1728	0	5	2	2	1	1	5	5	5	2	5	4	4	3	5	By matching	By MS/MS	By MS/MS	By MS/MS	By MS/MS	By MS/MS
B3GWA1	NONO (Conserved nuclear protein, aka PSF) homolog	1	4	4	4	16	8.2	59.787	0	27.384	20.9362	20.8275	21.6447	22.4937	22.4686	21.9961	16.4127	16.304	17.1211	17.9701	17.945	17.4726	20.4901	19.6966	19.9891	19.7212	19.8584	19.5897	3	1	3	4	3	2	4	4	4	3	2	4	4	4	4	By MS/MS	By MS/MS	By MS/MS	By MS/MS	By MS/MS	By MS/MS
P27604	Adenosylhomocysteinase	1	14	14	14	34	35.5	47.535	0	85.931	22.6083	24.9815	24.5471	24.5673	24.7974	23.9288	18.216	20.5892	20.1547	20.175	20.4051	19.5365	20.3678	21.6307	21.4749	21.0397	20.9038	20.5121	0	13	9	6	4	2	14	14	14	6	13	14	10	11	13	By MS/MS	By MS/MS	By MS/MS	By MS/MS	By MS/MS	By MS/MS
P91914	60S ribosomal protein L27	1	8	8	8	55	49.3	15.728	0	105.07	25.7929	26.8591	26.3559	26.9663	26.9721	26.4044	23.7929	24.8591	24.3559	24.9664	24.9722	24.4044	23.6675	24.0393	24.0872	23.5758	23.6889	23.5062	7	9	8	11	10	10	8	8	8	8	7	6	8	8	7	By MS/MS	By MS/MS	By MS/MS	By MS/MS	By MS/MS	By MS/MS
Q9BL34	Cytochrome OXidase assembly protein	1	6	6	6	35	52.9	14.817	0	50.514	23.5958	24.8499	24.1695	24.8	24.7404	24.502	20.4259	21.6799	20.9996	21.6301	21.5704	21.3321	22.1793	22.509	22.4398	22.0048	21.9755	22.1118	4	7	6	6	6	6	6	6	6	5	6	6	6	6	6	By MS/MS	By MS/MS	By MS/MS	By MS/MS	By MS/MS	By MS/MS
Q23312	40S ribosomal protein S7	1	8	8	8	46	49.5	22.058	0	69.24	23.7934	24.8318	24.2513	25.484	24.9616	24.1724	20.2085	21.2468	20.6662	21.8991	21.3766	20.5874	22.311	22.1617	22.4079	22.2955	22.1068	21.4152	6	9	7	9	8	7	8	8	8	7	8	6	8	7	8	By MS/MS	By MS/MS	By MS/MS	By MS/MS	By MS/MS	By MS/MS
Q19743	Histone H1.3	1	4	4	4	35	24	21.707	0	47.205	25.5651	25.5806	25.7393	24.9619	26.4309	25.9533	23.5651	23.5806	23.7392	22.9619	24.4309	23.9533	24.1312	23.3965	24.0503	23.0183	23.7739	23.7077	6	5	6	5	8	5	4	4	4	4	4	4	4	4	4	By MS/MS	By MS/MS	By MS/MS	By MS/MS	By MS/MS	By MS/MS
G5EBE3	Cir_N domain-containing protein	1	19	19	19	62	35.5	65.831	0	323.31	26.7878	26.5442	25.9636	27.0717	27.191	26.3707	22.144	21.9003	21.3197	22.4278	22.5472	21.7269	24.3189	23.3659	23.4451	23.3727	23.4902	23.1885	17	7	8	11	13	6	19	19	19	17	14	14	16	16	16	By MS/MS	By MS/MS	By MS/MS	By MS/MS	By MS/MS	By MS/MS
Q9XV52	Elongation factor G, mitochondrial	1	4	4	4	5	5.7	83.653	0	23.334	23.6261	24.4368	23.6559	24.5588	24.7297	24.5199	18.4167	19.2274	18.4464	19.3493	19.5202	19.3104	23.1842	23.2132	23.1693	22.6887	22.7792	23.0191	1	0	1	2	1	0	4	4	4	2	4	4	4	4	4	By MS/MS	By MS/MS	By MS/MS	By MS/MS	By MS/MS	By MS/MS
P90849	Cytochrome OXidase assembly protein	1	3	3	3	9	24.2	14.733	0	19.652	21.825	23.2594	22.6236	22.8392	22.6767	22.0748	19.0176	20.4521	19.8163	20.0319	19.8693	19.2674	20.8764	21.0405	20.821	20.7027	20.5411	20.4084	1	2	1	2	2	1	3	3	3	2	3	3	2	2	2	By MS/MS	By MS/MS	By MS/MS	By MS/MS	By MS/MS	By MS/MS
Q23125	Mitoferrin	1	2	2	2	7	9	34.093	0	21.587	21.9081	22.033	21.2	22.2474	22.2642	22.0339	18.4487	18.5736	17.7406	18.7879	18.8047	18.5744	21.193	20.7978	20.6905	20.647	20.4594	20.4875	1	1	0	1	2	2	2	2	2	2	2	2	2	2	2	By MS/MS	By MS/MS	By matching	By MS/MS	By MS/MS	By MS/MS
Q18688	Heat shock protein 90	1	21	21	19	68	33	80.282	0	161.15	24.6989	26.8649	25.9208	26.5237	26.3293	25.6134	19.5696	21.7357	20.7915	21.3945	21.2001	20.484	22.042	23.3072	22.9445	22.5509	22.3599	22.2894	4	21	13	10	13	7	21	21	19	14	20	19	18	19	17	By MS/MS	By MS/MS	By MS/MS	By MS/MS	By MS/MS	By MS/MS
O45502	DNaJ domain (Prokaryotic heat shock protein)	1	5	5	5	22	15.2	44.308	0	43.271	23.0404	23.9122	23.539	23.9371	24.2878	23.6724	18.7185	19.5903	19.217	19.6152	19.9658	19.3505	21.9456	21.9191	22.1535	21.4949	21.7936	21.6151	2	5	3	3	5	4	5	5	5	5	5	5	5	5	4	By MS/MS	By MS/MS	By MS/MS	By MS/MS	By MS/MS	By MS/MS
O18016;O18023	Ig-like and fibronectin type-III domain-containing protein T04A11.3;Ig-like and fibronectin type-III domain-containing protein C25G4.10	2	2	2	2	7	3.4	113.67	0.0027174	10.901	28.9577	29.1079	28.7372	29.146	29.2592	28.9059	23.3138	23.4641	23.0934	23.5022	23.6154	23.262	28.6813	28.3305	28.4606	28.0444	28.1047	28.2046	1	0	2	1	1	2	2;2	2;2	2;2	2	2	2	2	2	2	By MS/MS	By MS/MS	By MS/MS	By MS/MS	By MS/MS	By MS/MS
O01692	40S ribosomal protein S17	1	6	6	6	39	47.7	14.938	0	48.335	24.0206	25.7558	24.6592	25.8709	25.6453	24.9393	21.4357	23.1708	22.0742	23.286	23.0603	22.3543	22.6754	23.1696	23.2517	22.857	22.6139	22.5068	5	9	6	9	7	3	6	6	6	5	6	6	6	6	6	By MS/MS	By MS/MS	By MS/MS	By MS/MS	By MS/MS	By MS/MS
Q19973	Chromo domain-containing protein	1	8	8	8	12	24.1	42.276	0	95.612	23.8655	23.5659	23.2669	23.8802	24.3706	24.0381	20.0581	19.7585	19.4594	20.0729	20.5632	20.2307	22.599	21.5397	22.1896	21.581	21.8868	21.7292	1	1	1	2	3	4	8	8	8	8	8	7	7	8	8	By MS/MS	By MS/MS	By MS/MS	By MS/MS	By MS/MS	By MS/MS
Q9GRZ2	Yeast PRP (Splicing factor) related	1	7	7	7	20	7.6	109.16	0	46.064	22.1683	23.2145	22.8521	23.2416	23.4619	22.9243	16.3609	17.4072	17.0447	17.4342	17.6546	17.117	20.3575	20.0841	20.5581	19.9339	20.0321	19.8973	3	2	4	3	6	2	7	7	7	5	7	6	6	6	6	By MS/MS	By MS/MS	By MS/MS	By MS/MS	By MS/MS	By MS/MS
P52879	Protein RER1 homolog	1	2	2	2	4	10.5	22.592	0.0013889	11.207	20.6511	19.4865	20.3157	21.5969	22.065	20.8081	17.8437	16.6792	17.5084	18.7896	19.2576	18.0007	19.7879	NA	19.568	NA	20.2214	NA	0	0	0	1	2	1	2	2	2	2	1	2	1	2	1	By matching	By matching	By matching	By MS/MS	By MS/MS	By MS/MS
O18240	Ribosomal Protein, Small subunit	1	6	6	6	39	47.4	17.77	0	113.94	24.5676	26.1113	25.6939	26.2906	26.0406	25.3736	21.3976	22.9413	22.524	23.1206	22.8707	22.2037	22.7071	23.5536	23.6382	23.1521	22.9333	22.6297	6	7	7	6	7	6	6	6	6	6	6	6	6	6	6	By MS/MS	By MS/MS	By MS/MS	By MS/MS	By MS/MS	By MS/MS
G5EGL2	OBG-type G domain-containing protein	1	8	8	8	29	25.7	40.808	0	55.509	22.7124	23.7018	23.5963	24.0662	23.9279	23.6394	18.1888	19.1782	19.0727	19.5426	19.4043	19.1159	20.8031	20.5676	21.0963	20.5102	20.3786	20.3749	1	4	6	6	6	6	8	8	8	4	6	7	7	6	6	By MS/MS	By MS/MS	By MS/MS	By MS/MS	By MS/MS	By MS/MS
P37165	Ubiquitin-like protein 1-40S ribosomal protein S27a;Ubiquitin-like protein 1;40S ribosomal protein S27a	1	6	6	6	40	32.5	18.098	0	236.38	24.774	25.8242	24.6595	26.109	26.4778	25.4817	22.4521	23.5023	22.3376	23.7872	24.1558	23.1597	23.8454	23.705	23.8229	23.3026	23.6947	23.1722	6	6	5	7	9	7	6	6	6	6	4	5	6	6	5	By MS/MS	By MS/MS	By MS/MS	By MS/MS	By MS/MS	By MS/MS
P52015;P52010	Peptidyl-prolyl cis-trans isomerase 7	2	5	5	3	27	42.1	18.401	0	36.041	21.7959	25.1104	24.8576	25.2887	24.8259	24.146	18.3365	21.651	21.3981	21.8292	21.3665	20.6866	21.2701	22.4212	22.6557	21.9626	21.5552	21.6096	1	6	6	6	4	4	5;1	5;1	3;1	3	5	5	5	5	4	By MS/MS	By MS/MS	By MS/MS	By MS/MS	By MS/MS	By MS/MS
O62388;P49622	Ribosomal protein L37;60S ribosomal protein L37	2	3	3	3	7	28.3	10.507	0	16.577	23.1552	23.4649	23.3362	23.425	23.8419	22.6552	21.1552	21.4648	21.3362	21.425	21.842	20.6552	21.9187	21.7865	21.9387	21.4716	21.6389	21.2928	1	3	1	0	1	1	3;2	3;2	3;2	3	3	3	2	3	2	By MS/MS	By MS/MS	By MS/MS	By MS/MS	By MS/MS	By MS/MS
Q9BKU5	Ribosomal_L18e/L15P domain-containing protein	1	9	9	9	56	49.7	16.204	0	73.583	25.5378	26.4776	25.5855	26.2053	26.6422	26.1304	22.3679	23.3077	22.4156	23.0354	23.4723	22.9605	23.6977	23.8022	23.5253	23.071	23.4754	23.2182	10	9	11	9	9	8	9	9	9	8	8	9	7	8	7	By MS/MS	By MS/MS	By MS/MS	By MS/MS	By MS/MS	By MS/MS
P91917	Obg-like ATPase 1	1	5	5	5	15	14.4	44.35	0	32.539	21.6722	23.2096	23.2237	23.4536	23.2034	22.3511	16.9717	18.5092	18.5233	18.7532	18.503	17.6507	20.4974	21.1138	21.6654	20.8905	20.6806	20.4416	1	5	3	2	3	1	5	5	5	3	5	4	4	4	3	By MS/MS	By MS/MS	By MS/MS	By MS/MS	By MS/MS	By MS/MS
P91128	60S ribosomal protein L13	1	12	12	12	48	52.7	23.752	0	93.761	24.7149	26.5449	25.7397	26.2453	26.6481	25.8041	21.2555	23.0855	22.2803	22.7859	23.1887	22.3447	23.1875	23.7049	23.8698	23.3659	23.2594	22.8533	3	9	11	10	10	5	12	12	12	11	12	12	12	12	11	By MS/MS	By MS/MS	By MS/MS	By MS/MS	By MS/MS	By MS/MS
Q9U332	60S ribosomal protein L31	1	2	2	2	17	14.8	14.261	0	17.31	23.5498	24.7626	24.4392	25.0033	24.9148	24.0648	21.5498	22.7627	22.4392	23.0033	22.9148	22.0648	22.5886	22.9677	23.1451	22.694	22.6279	22.0946	3	3	2	3	3	3	2	2	2	2	2	2	2	2	2	By MS/MS	By MS/MS	By MS/MS	By MS/MS	By MS/MS	By MS/MS
A0A486WX07	MIF4G domain-containing protein	1	6	6	6	16	6.6	129.7	0	49.417	22.6593	22.7449	22.8695	23.4529	23.5727	23.002	16.9588	17.0444	17.1691	17.7524	17.8722	17.3016	21.0393	20.9046	21.0026	20.5877	20.6111	20.4396	1	5	4	3	2	1	6	6	6	5	5	6	6	6	5	By MS/MS	By MS/MS	By MS/MS	By MS/MS	By MS/MS	By MS/MS
Q9BKQ9	CDGSH Iron Sulfur Domain protein homolog	1	4	4	4	14	34.6	16.822	0	34.752	23.4863	24.3416	24.1936	24.648	24.7627	24.3409	20.4862	21.3416	21.1935	21.648	21.7627	21.3409	22.2622	21.8114	22.339	21.8168	21.7153	21.5448	2	2	4	2	3	1	4	4	4	3	4	4	4	4	4	By MS/MS	By MS/MS	By MS/MS	By MS/MS	By MS/MS	By MS/MS
Q18231	40S ribosomal protein S30	1	4	4	4	28	9.2	14.033	0	28.675	22.8598	23.5446	23.2135	23.6039	23.8915	23.1394	20.5378	21.2227	20.8916	21.282	21.5695	20.8175	21.5387	21.4174	21.7212	21.0515	21.3647	20.9165	3	6	4	5	6	4	4	4	4	4	4	4	4	4	4	By MS/MS	By MS/MS	By MS/MS	By MS/MS	By MS/MS	By MS/MS
Q8WQA8	Ribosomal_S10 domain-containing protein	1	7	7	7	54	59	13.234	0	98.465	25.6738	26.421	26.3459	26.7079	26.6321	25.9846	22.8664	23.6137	23.5385	23.9006	23.8248	23.1772	24.0067	24.132	24.5001	23.895	23.8689	23.526	9	11	11	7	8	8	7	7	7	6	6	7	5	6	6	By MS/MS	By MS/MS	By MS/MS	By MS/MS	By MS/MS	By MS/MS
Q21351	Ras-Gtpase-activating protein SH3 (Three) domain-Binding Protein	1	18	18	18	100	40.6	52.455	0	181.15	26.1954	26.7689	26.6044	27.2763	27.0852	26.5179	21.495	22.0685	21.904	22.5759	22.3847	21.8174	23.2027	23.0552	23.4144	22.7991	22.7945	22.7173	13	14	21	16	20	16	18	18	18	17	15	16	17	18	15	By MS/MS	By MS/MS	By MS/MS	By MS/MS	By MS/MS	By MS/MS
I2HAE1	Uncharacterized protein	1	2	2	2	5	12.2	31.964	0	14.598	21.8648	22.0562	21.3855	22.47	22.8496	22.6524	18.0575	18.2489	17.5782	18.6626	19.0422	18.845	21.7802	21.3576	NA	21.0266	NA	21.7303	0	1	0	2	1	1	2	2	2	2	2	1	2	1	2	By matching	By MS/MS	By matching	By MS/MS	By MS/MS	By MS/MS
Q65XX1;Q9N5K1	Vasa-and Belle-like Helicase	2	19	19	16	91	30.3	71.284	0	154.74	25.6197	26.4444	26.3064	26.4312	26.6016	26.3615	20.7128	21.5375	21.3995	21.5243	21.6946	21.4546	23.1219	22.9009	23.4162	22.6122	22.7382	22.7006	12	17	21	12	15	14	19;1	19;1	16;0	16	19	18	17	17	18	By MS/MS	By MS/MS	By MS/MS	By MS/MS	By MS/MS	By MS/MS
O18650	40S ribosomal protein S19	1	14	14	14	78	65.8	16.322	0	139.86	24.6206	26.0738	25.9536	26.3283	26.0497	25.353	21.8133	23.2664	23.1462	23.521	23.2423	22.5456	22.4307	22.7801	23.117	22.6102	22.2495	22.0354	10	14	15	14	14	11	14	14	14	10	14	14	14	14	13	By MS/MS	By MS/MS	By MS/MS	By MS/MS	By MS/MS	By MS/MS
O62347	SLC (SoLute Carrier) homolog	1	3	3	3	7	12.5	31.802	0	26.623	21.0261	21.802	20.9717	22.2528	21.1541	22.6764	16.9387	17.7145	16.8843	18.1654	17.0667	18.5889	20.4722	20.3773	20.2992	20.4951	NA	21.3461	1	1	0	0	2	3	3	3	3	2	2	2	2	2	3	By MS/MS	By MS/MS	By matching	By matching	By MS/MS	By MS/MS
Q9N5B3	Peptidase_M24 domain-containing protein	1	6	6	6	25	16.4	43.032	0	38.209	22.4027	23.9438	23.6074	24.1862	24.1484	23.524	17.8792	19.4202	19.0838	19.6627	19.6248	19.0004	20.7083	21.4576	21.5505	20.896	20.8412	20.5087	1	6	6	4	5	3	6	6	6	5	6	6	6	6	6	By MS/MS	By MS/MS	By MS/MS	By MS/MS	By MS/MS	By MS/MS
Q93573	Translationally-controlled tumor protein homolog	1	7	7	7	23	51.4	20.542	0	114.53	21.8591	24.3486	23.8989	24.4439	23.7217	23.1836	18.2742	20.7637	20.314	20.8589	20.1367	19.5987	20.4518	21.6808	21.7395	21.1888	20.6811	20.5258	0	6	5	7	5	0	7	7	7	5	7	7	7	6	6	By matching	By MS/MS	By MS/MS	By MS/MS	By MS/MS	By MS/MS
O45499	40S ribosomal protein S26	1	5	5	5	37	47.9	13.249	0	44.259	25.2901	26.3385	25.9911	26.1955	26.3503	25.6882	22.9682	24.0167	23.6691	23.8736	24.0283	23.3663	23.5552	23.7874	24.0338	23.2727	23.3994	23.2263	8	6	6	6	5	6	5	5	5	5	5	5	5	5	5	By MS/MS	By MS/MS	By MS/MS	By MS/MS	By MS/MS	By MS/MS
Q20774	J domain-containing protein	1	4	4	4	13	9.7	36.265	0	25.165	23.1718	23.7802	23.463	24.0089	23.7451	22.8712	19.4714	20.0798	19.7626	20.3085	20.0446	19.1707	22.0958	22.2584	22.3929	21.95	21.5696	21.7468	1	2	3	3	2	2	4	4	4	4	4	4	4	4	2	By MS/MS	By MS/MS	By MS/MS	By MS/MS	By MS/MS	By MS/MS
Q9N5U5	Cell division cycle protein 73	1	4	4	4	9	8.9	58.092	0	28.053	20.7571	21.5833	22.2341	22.2546	21.2008	20.6066	15.6696	16.4958	17.1467	17.1671	16.1133	15.5191	19.9022	19.7733	20.9115	19.9911	19.6333	19.4606	0	2	4	2	1	0	4	4	4	2	3	4	3	2	2	By matching	By MS/MS	By MS/MS	By MS/MS	By MS/MS	By matching
Q03604	Ribonucleoside-diphosphate reductase large subunit	1	5	5	5	16	8	88.969	0	33.835	22.1615	23.0105	23.1479	23.3127	23.1545	22.5795	16.8396	17.6886	17.826	17.9908	17.8326	17.2576	21.0366	21.2829	21.9589	21.0501	20.9706	20.7325	2	3	5	3	1	2	5	5	5	5	5	5	4	5	4	By MS/MS	By MS/MS	By MS/MS	By MS/MS	By MS/MS	By MS/MS
Q19328	Staphylococcal nuclease domain-containing protein	1	33	33	33	163	41	100.77	0	323.31	26.465	27.5239	26.9294	27.4205	27.4732	26.876	20.8503	21.9092	21.3147	21.8059	21.8585	21.2613	22.8615	22.9344	22.9627	22.4268	22.4768	22.3111	26	31	29	28	27	22	33	33	33	30	31	32	30	30	29	By MS/MS	By MS/MS	By MS/MS	By MS/MS	By MS/MS	By MS/MS
Q09533	60S ribosomal protein L10	1	16	16	16	105	55.6	24.749	0	127.49	26.6223	27.4786	26.7179	27.4569	27.4018	26.711	23.1628	24.0192	23.2585	23.9975	23.9423	23.2515	23.7863	24.1011	23.9682	23.5754	23.4821	23.2452	16	19	19	16	18	17	16	16	16	16	15	14	15	15	14	By MS/MS	By MS/MS	By MS/MS	By MS/MS	By MS/MS	By MS/MS
Q19869	60S ribosomal protein L26	1	9	9	9	53	49.3	16.075	0	65.416	24.5784	25.9576	25.2287	25.8086	25.701	25.0482	21.771	23.1502	22.4214	23.0012	22.8937	22.2409	23.1628	23.4311	23.6048	22.8415	23.0034	22.7364	4	13	12	8	10	6	9	9	9	9	9	7	8	8	8	By MS/MS	By MS/MS	By MS/MS	By MS/MS	By MS/MS	By MS/MS
Q22037	Heterogeneous nuclear ribonucleoprotein A1	1	2	2	2	9	5.5	36.343	0	11.587	20.3391	21.9112	21.753	22.0945	21.7857	21.0493	16.5317	18.1039	17.9456	18.2871	17.9784	17.2419	20.3116	20.7668	21.3767	20.6292	20.3069	19.8595	0	2	2	2	2	1	2	2	2	2	2	2	2	2	2	By MS/MS	By MS/MS	By MS/MS	By MS/MS	By MS/MS	By MS/MS
G5EFV4	HMG box domain-containing protein	1	6	6	6	46	37.9	10.613	0	38.449	24.2635	25.2852	25.2257	25.6422	25.2823	24.4935	22.2635	23.2852	23.2257	23.6423	23.2823	22.4935	22.3006	22.6465	23.1896	22.5232	22.1523	21.7974	7	7	10	8	8	6	6	6	6	5	5	5	6	5	4	By MS/MS	By MS/MS	By MS/MS	By MS/MS	By MS/MS	By MS/MS
P34662	60S ribosomal protein L35	1	6	6	6	31	30.9	14.195	0	67.399	25.0982	26.244	25.9478	26.4562	26.1303	25.1967	23.0982	24.244	23.9478	24.4562	24.1303	23.1967	23.7087	24.0346	24.3645	23.7257	23.5395	23.1317	5	5	7	6	4	4	6	6	6	6	6	6	6	6	5	By MS/MS	By MS/MS	By MS/MS	By MS/MS	By MS/MS	By MS/MS
P34334	60S ribosomal protein L21	1	7	7	7	34	46	18.31	0	69.121	24.7413	25.5649	25.4091	25.9887	25.8918	25.3026	22.1564	22.98	22.8241	23.4037	23.3067	22.7177	23.308	23.2774	23.4772	22.8321	22.935	22.5796	5	6	6	6	6	5	7	7	7	6	6	7	6	7	7	By MS/MS	By MS/MS	By MS/MS	By MS/MS	By MS/MS	By MS/MS
P53013	Elongation factor 1-alpha	1	31	31	31	501	62.4	50.668	0	323.31	31.2105	31.9392	32.1415	32.3248	32.0598	31.4632	26.6255	27.3542	27.5565	27.7398	27.4748	26.8783	28.4545	28.4338	29.158	28.3306	28.0679	27.9201	75	87	100	87	82	70	31	31	31	31	30	31	29	29	27	By MS/MS	By MS/MS	By MS/MS	By MS/MS	By MS/MS	By MS/MS
Q21930	60S ribosomal protein L28	1	6	6	6	26	42.9	13.725	0	42.269	24.2859	24.8873	25.1689	25.4068	25.4349	24.6731	21.4785	22.08	22.3616	22.5995	22.6276	21.8658	23.0246	22.9302	23.6015	22.8594	22.6432	22.2414	3	4	6	4	5	4	6	6	6	5	6	6	6	6	6	By MS/MS	By MS/MS	By MS/MS	By MS/MS	By MS/MS	By MS/MS
Q9XWI6	Eukaryotic translation initiation factor 3 subunit B	1	2	2	2	7	3.2	83.064	0	12.334	19.3746	20.012	19.5743	19.8634	20.008	19.4284	14.0892	14.7266	14.2889	14.578	14.7226	14.143	18.5813	18.6959	18.8361	18.0365	18.2048	18.0557	0	2	2	2	1	0	2	2	2	2	2	2	2	2	2	By MS/MS	By MS/MS	By MS/MS	By MS/MS	By MS/MS	By MS/MS
P10771	Histone H1.1	1	7	7	7	106	34.6	21.366	0	67.47	28.1705	28.4529	28.4642	28.5969	28.6807	28.2004	25.8486	26.131	26.1423	26.275	26.3587	25.8785	25.6258	25.252	25.7764	24.8645	24.9413	24.9801	19	19	22	16	16	14	7	7	7	7	7	7	7	7	6	By MS/MS	By MS/MS	By MS/MS	By MS/MS	By MS/MS	By MS/MS
O01489	Uncharacterized protein	1	4	4	4	25	22.5	25.166	0	39.074	24.9617	24.4315	24.0627	24.9359	25.1946	24.4627	21.7918	21.2616	20.8928	21.766	22.0247	21.2928	23.8271	22.3128	22.8402	22.3644	22.5357	22.1876	5	4	4	4	4	4	4	4	4	4	4	4	3	4	4	By MS/MS	By MS/MS	By MS/MS	By MS/MS	By MS/MS	By MS/MS
A3QMC5	Ribosomal Protein, Large subunit	1	10	10	10	52	57.3	12.682	0	67.598	26.0504	26.7904	26.3127	26.6922	26.9039	26.1793	23.7285	24.4685	23.9908	24.3703	24.5819	23.8574	24.7725	24.418	24.8327	23.9328	24.2268	23.9438	8	9	10	8	10	7	10	10	10	10	10	10	10	10	9	By MS/MS	By MS/MS	By MS/MS	By MS/MS	By MS/MS	By MS/MS
P06125	Vitellogenin-5	1	106	106	13	681	55.1	186.44	0	323.31	29.1779	30.6146	29.9844	30.3415	30.3237	29.7123	22.686	24.1227	23.4925	23.8496	23.8318	23.2204	24.4211	24.9676	24.8689	24.1608	24.1265	23.9693	92	136	122	115	120	96	106	106	13	94	99	101	101	102	98	By MS/MS	By MS/MS	By MS/MS	By MS/MS	By MS/MS	By MS/MS
O17966	DNA topoisomerase 1	1	3	3	3	9	4.3	94.028	0	19.033	22.1278	22.3081	21.5637	22.0385	21.409	22.2689	17.1278	17.308	16.5637	17.0385	16.409	17.2688	20.953	20.1779	21.0021	20.1984	19.8471	20.0558	2	2	2	0	1	2	3	3	3	3	3	2	2	2	3	By MS/MS	By MS/MS	By MS/MS	By matching	By MS/MS	By MS/MS
Q18212	Spliceosome RNA helicase DDX39B homolog	1	2	2	2	6	5.6	48.492	0	13.005	21.6584	22.9682	22.6958	22.981	22.4553	22.1516	17.1989	18.5087	18.2364	18.5216	17.9959	17.6922	20.7548	21.4889	21.887	21.0342	20.4997	20.5226	0	2	2	1	1	0	2	2	2	2	2	2	2	2	2	By MS/MS	By MS/MS	By MS/MS	By MS/MS	By MS/MS	By matching
P29691	Elongation factor 2	1	31	31	31	163	42	94.795	0	318.67	26.6529	27.866	27.4842	27.8184	27.6471	27.0196	21.1935	22.4066	22.0248	22.3589	22.1877	21.5601	23.3337	23.6905	23.9254	23.1065	22.9502	22.8015	21	33	33	28	29	19	31	31	31	27	29	28	30	30	28	By MS/MS	By MS/MS	By MS/MS	By MS/MS	By MS/MS	By MS/MS
P90983	Ribosomal Protein, Small subunit	1	6	6	6	30	53.6	6.5536	0	48.331	24.1926	24.835	25.0788	24.8331	25.0665	24.319	22.6077	23.25	23.4939	23.2481	23.4815	22.7341	23.1477	23.0598	23.8147	22.593	22.5443	22.5687	2	7	6	7	5	3	6	6	6	6	6	6	5	6	5	By MS/MS	By MS/MS	By MS/MS	By MS/MS	By MS/MS	By MS/MS
Q9XVR8	Putative H/ACA ribonucleoprotein complex subunit 3	1	2	2	2	5	26.6	7.5317	0	12.009	21.7309	21.8683	22.3702	22.1043	22.2289	21.5384	20.1459	20.2833	20.7852	20.5193	20.6439	19.9535	20.8767	20.0889	21.5362	20.0028	20.0007	19.9103	1	1	2	0	1	0	2	2	2	2	2	2	2	2	2	By MS/MS	By MS/MS	By MS/MS	By MS/MS	By MS/MS	By MS/MS
Q27535;P91251	Probable arginine kinase ZC434.8	2	6	6	6	17	17.8	40.382	0	38.421	22.568	23.9467	23.7164	23.7955	23.1646	22.9442	18.3981	19.7768	19.5464	19.6256	18.9947	18.7742	21.6228	21.8344	22.3028	21.1863	21.1014	20.8553	1	4	5	3	2	2	6;1	6;1	6;1	4	6	5	6	4	6	By MS/MS	By MS/MS	By MS/MS	By MS/MS	By MS/MS	By MS/MS
P17331;P04970;P17330;P17329	Glyceraldehyde-3-phosphate dehydrogenase 4;Glyceraldehyde-3-phosphate dehydrogenase 1	4	6	6	6	26	21.7	36.426	0	42.143	22.6759	24.7835	24.2985	24.3924	24.0999	23.8404	18.4279	20.5355	20.0505	20.1446	19.8519	19.5924	21.5431	22.1845	22.4662	21.2029	21.2882	21.0107	3	7	4	4	4	4	6;6;2;2	6;6;2;2	6;6;2;2	2	6	5	6	4	6	By MS/MS	By MS/MS	By MS/MS	By MS/MS	By MS/MS	By MS/MS
Q95XW8	Chromo domain-containing protein	1	9	9	9	48	12.5	77.906	0	112.8	25.6384	24.86	25.1112	24.745	25.5727	25.0153	21.3164	20.5381	20.7892	20.4231	21.2507	20.6934	23.804	22.4154	23.2021	21.8374	22.5477	22.3408	9	8	7	6	9	9	9	9	9	9	7	8	8	9	8	By MS/MS	By MS/MS	By MS/MS	By MS/MS	By MS/MS	By MS/MS
G5EBT5	Masculinisation Of Germline	1	10	10	10	26	24.4	52.798	0	69.001	24.0292	23.6783	23.8882	23.0384	24.5335	23.6916	19.8592	19.5084	19.7182	18.8685	20.3636	19.5216	22.0386	21.1825	21.6806	19.9951	21.1396	20.9692	8	3	4	0	7	4	10	10	10	10	7	9	7	9	9	By MS/MS	By MS/MS	By MS/MS	By MS/MS	By MS/MS	By MS/MS
Q9XUB6	Chitin-binding type-2 domain-containing protein	1	3	3	3	12	8.1	43.813	0	31.336	23.1884	22.9571	23.4564	23.7138	23.3225	22.4808	19.729	19.4977	19.9969	20.2543	19.863	19.0214	22.5062	21.4432	22.5174	21.2879	21.3823	20.9123	2	2	2	3	2	1	3	3	3	2	2	2	3	2	2	By MS/MS	By MS/MS	By MS/MS	By MS/MS	By MS/MS	By MS/MS
P30628	Probable V-type proton ATPase 116 kDa subunit a	1	2	2	2	5	2.3	103.4	0	12.029	19.9996	20.9248	19.8287	21.3226	21.9324	21.245	14.9121	15.8374	14.7413	16.2351	16.845	16.1575	19.6148	19.8013	19.3836	NA	20.4073	NA	0	2	0	0	2	1	2	2	2	2	2	2	1	2	1	By matching	By MS/MS	By MS/MS	By MS/MS	By MS/MS	By MS/MS
O62185	PWI domain-containing protein	1	5	5	5	9	9.5	68.174	0	33.242	23.421	21.9706	22.3367	22.5256	22.2531	21.9385	19.0991	17.6487	18.0148	18.2037	17.9312	17.6165	22.8505	20.4621	21.675	20.3967	20.9018	20.3355	4	1	1	0	2	1	5	5	5	5	4	5	3	4	4	By MS/MS	By MS/MS	By MS/MS	By matching	By MS/MS	By MS/MS
O62235	Retinoblastoma Binding Protein Like	1	2	2	2	8	2.3	130.37	0	17.849	22.0685	21.7515	21.274	22.204	22.128	20.6485	16.8207	16.5036	16.026	16.9561	16.8801	15.4006	21.3766	20.2883	20.246	20.1829	20.1871	NA	2	2	1	1	2	0	2	2	2	2	2	2	2	2	1	By MS/MS	By MS/MS	By MS/MS	By MS/MS	By MS/MS	By matching
Q9XUW5	DEAD boX helicase homolog	1	8	8	8	15	17.6	60.43	0	51.324	23.2099	23.9958	24.2994	22.9574	23.7689	22.1949	18.0806	18.8666	19.1701	17.8281	18.6397	17.0656	21.1576	21.0732	21.9195	20.4953	20.1704	19.8854	3	3	6	0	2	1	8	8	8	7	7	8	4	6	5	By MS/MS	By MS/MS	By MS/MS	By MS/MS	By MS/MS	By MS/MS
P90897	DEAD-box ATP-dependent RNA helicase rde-12	1	4	4	4	5	6.4	103.83	0	24.346	20.7966	20.7747	20.9726	20.7352	21.2443	17.6761	15.0417	15.0198	15.2177	14.9804	15.4895	11.9212	20.4734	18.9325	19.7562	18.5129	18.9044	NA	3	0	2	0	0	0	4	4	4	4	3	4	3	4	1	By MS/MS	By matching	By MS/MS	By matching	By MS/MS	By matching
Q22540	Uncharacterized protein	1	4	4	4	10	8.8	58.684	0	25.372	22.6341	22.1168	22.2931	22.0774	22.7814	21.9513	17.9903	17.4729	17.6493	17.4335	18.1376	17.3074	21.2187	20.0042	20.9444	19.2581	19.664	19.5496	3	2	3	0	1	1	4	4	4	4	4	3	3	4	3	By MS/MS	By MS/MS	By MS/MS	By matching	By MS/MS	By MS/MS
P55155	Vitellogenin-1	1	97	21	21	60	54.4	188.06	0	207.62	24.6021	26.605	25.7526	25.7015	25.5077	24.7996	18.0475	20.0505	19.198	19.1469	18.9531	18.245	22.0798	22.6173	22.6248	21.2713	21.0905	21.0789	7	20	15	6	8	4	97	21	21	82	92	86	93	91	89	By MS/MS	By MS/MS	By MS/MS	By MS/MS	By MS/MS	By MS/MS
O45903	Probable trans-2-enoyl-CoA reductase 1, mitochondrial	1	2	2	2	4	6.1	38.195	0	11.587	21.1777	22.2074	20.6299	22.1556	22.0151	22.2391	17.0902	18.12	16.5424	18.0682	17.9276	18.1516	20.6545	21.0145	NA	NA	NA	20.76	0	2	0	1	0	1	2	2	2	2	2	1	1	1	2	By matching	By MS/MS	By matching	By MS/MS	By matching	By MS/MS
P18947	Vitellogenin-4	1	101	16	9	56	52.2	186.31	0	196.57	25.466	26.6782	25.9572	25.2352	25.308	24.3141	18.9742	20.1863	19.4654	18.7434	18.8161	17.8223	22.8775	23.1127	22.9005	21.5609	21.4792	21.204	8	18	17	5	6	2	101	16	9	91	97	98	93	95	89	By MS/MS	By MS/MS	By MS/MS	By MS/MS	By MS/MS	By MS/MS
Q20778	Col_cuticle_N domain-containing protein	1	3	3	3	11	8.8	34.546	0	103.15	23.0562	21.7206	23.1132	21.9272	22.4836	21.87	19.7343	18.3987	19.7913	18.6052	19.1617	18.548	22.2887	20.348	22.1137	19.7009	20.105	20.2495	3	2	2	1	1	2	3	3	3	3	2	3	3	3	3	By MS/MS	By MS/MS	By MS/MS	By MS/MS	By MS/MS	By MS/MS
Q17802	Chondroitin proteoglycan 1	1	2	2	2	8	3.4	61.805	0	17.838	23.0291	24.8312	24.649	24.3402	22.8351	22.1413	20.2218	22.0238	21.8416	21.5328	20.0277	19.334	22.7684	22.9347	23.9197	22.178	21.2892	21.0622	2	1	3	1	1	0	2	2	2	2	2	2	2	2	2	By MS/MS	By MS/MS	By MS/MS	By MS/MS	By MS/MS	By matching
P41996	Chondroitin proteoglycan-2	1	4	4	4	16	10.9	53.651	0	48.326	24.4355	25.2333	25.6051	24.6147	24.361	23.5788	21.6281	22.4259	22.7977	21.8073	21.5536	20.7714	23.6863	23.6506	24.5761	22.516	22.2463	21.8648	1	3	5	3	2	2	4	4	4	4	4	4	4	4	4	By MS/MS	By MS/MS	By MS/MS	By MS/MS	By MS/MS	By MS/MS
O45599	Chitin-binding domain protein cbd-1	1	8	8	8	12	7	144.19	0	56.638	23.0217	23.3931	23.6127	23.7422	23.5689	20.7277	17.7363	18.1077	18.3273	18.4568	18.2835	15.4423	21.6643	20.9637	21.6378	20.6619	20.2424	NA	1	3	4	3	1	0	8	8	8	5	6	7	6	7	2	By MS/MS	By MS/MS	By MS/MS	By MS/MS	By MS/MS	By MS/MS
Q8I4K3	LETM1 domain-containing protein	1	2	2	2	5	9	33.091	0	13.391	22.6898	22.0902	22.1652	21.9637	22.4764	21.6641	18.6023	18.0027	18.0777	17.8763	18.3889	17.5767	22.2865	20.9211	21.1086	NA	20.8898	20.6866	1	1	1	0	1	1	2	2	2	2	2	2	1	2	2	By MS/MS	By MS/MS	By MS/MS	By MS/MS	By MS/MS	By MS/MS
G5EEB6	Col_cuticle_N domain-containing protein	1	4	4	3	43	15.5	31.849	0	123.69	26.3903	24.6365	26.5786	24.4914	24.7726	23.8816	23.0684	21.3146	23.2567	21.1694	21.4507	20.5596	24.865	22.5325	25.0689	21.8179	22.105	21.9215	11	5	12	5	5	5	4	4	3	4	3	4	4	4	4	By MS/MS	By MS/MS	By MS/MS	By MS/MS	By MS/MS	By MS/MS
Q19707	ZP domain-containing protein	1	2	2	2	4	4.9	42.982	0	12.306	22.2001	20.1132	22.3435	20.3945	20.3435	19.5462	18.2001	16.1133	18.3436	16.3945	16.3435	15.5462	21.455	NA	21.3634	NA	NA	NA	2	0	2	0	0	0	2	2	2	2	1	2	1	1	1	By MS/MS	By matching	By MS/MS	By matching	By matching	By matching
Q9N4J2	Vitellogenin-3	1	97	4	4	11	50	186.53	0	54.705	23.3998	24.3738	23.6015	21.4709	22.374	20.7457	16.924	17.8981	17.1259	14.9952	15.8983	14.27	21.7169	22.441	22.2005	NA	20.5197	NA	2	3	3	0	2	1	97	4	4	88	91	93	87	90	82	By MS/MS	By MS/MS	By MS/MS	By matching	By MS/MS	By MS/MS
A0A2C9C3E8	Uncharacterized protein	1	2	2	2	18	0.5	590.84	0.0013605	10.919	26.0105	25.8276	25.6906	26.6603	26.4497	25.95	17.9826	17.7997	17.6627	18.6324	18.4218	17.9221	25.9147	NA	25.4791	NA	NA	NA	4	2	3	4	1	4	2	2	2	2	1	2	1	1	1	By MS/MS	By MS/MS	By MS/MS	By MS/MS	By MS/MS	By MS/MS
O01916	Probable cardiolipin synthase (CMP-forming)	1	2	2	2	7	8.5	26.78	0	12.734	22.4845	22.7558	21.7137	23.3565	23.457	23.5002	19.1625	19.4339	18.3918	20.0346	20.1351	20.1783	NA	NA	NA	NA	NA	NA	1	1	1	1	1	2	2	2	2	1	1	1	1	1	2	By MS/MS	By MS/MS	By MS/MS	By MS/MS	By MS/MS	By MS/MS
Q93425	Putative 28S ribosomal protein S5, mitochondrial	1	3	3	3	7	9.2	49.59	0	18.966	20.3887	21.9743	20.7337	22.2238	22.2214	21.4029	15.5813	17.1669	15.9264	17.4164	17.414	16.5955	NA	NA	NA	NA	NA	NA	1	1	1	1	2	1	3	3	3	1	2	1	2	3	1	By MS/MS	By MS/MS	By MS/MS	By MS/MS	By MS/MS	By MS/MS
Q09372	Uncharacterized protein ZK177.4	1	2	2	2	6	2.6	74.021	0.0013699	10.984	22.876	22.8494	22.6981	22.9752	22.7153	22.62	17.7061	17.6794	17.5282	17.8053	17.5454	17.4502	NA	NA	NA	NA	NA	NA	1	1	1	1	1	1	2	2	2	2	1	2	2	2	2	By MS/MS	By MS/MS	By MS/MS	By MS/MS	By MS/MS	By MS/MS
Q22836	Uncharacterized protein T27F2.1	1	3	3	3	6	6.2	60.197	0	17.949	19.0616	18.6193	18.3207	21.9578	NA	18.9118	14.2036	13.7613	13.4628	17.0998	NA	14.0538	NA	NA	NA	NA	NA	NA	0	0	0	3	2	1	3	3	3	1	1	1	3	2	1	By matching	By matching	By matching	By MS/MS	By MS/MS	By MS/MS
P90789	NADH dehydrogenase [ubiquinone] 1 beta subcomplex subunit 7	1	2	2	2	5	26.8	14.408	0	15.771	20.0803	21.6942	20.582	21.5963	21.9367	NA	17.4954	19.1092	17.997	19.0113	19.3518	NA	NA	NA	NA	NA	NA	NA	0	1	2	1	1	0	2	2	2	1	1	2	1	1	0	By matching	By MS/MS	By MS/MS	By MS/MS	By MS/MS
Q22235	Endoplasmin homolog	1	5	3	3	5	7.5	87.111	0	22.731	18.5624	20.6209	19.4522	21.7747	21.2996	19.1782	13.277	15.3355	14.1668	16.4893	16.0142	13.8928	NA	19.894	NA	19.3378	NA	NA	0	2	1	1	1	0	5	3	3	3	4	3	5	4	3	By matching	By MS/MS	By MS/MS	By MS/MS	By MS/MS	By matching
Q22619	Probable NADH dehydrogenase [ubiquinone] iron-sulfur protein 8, mitochondrial	1	2	2	2	5	8.5	23.87	0	11.549	19.2649	20.174	18.7463	20.2182	20.6914	20.3316	16.095	17.004	15.5764	17.0483	17.5215	17.1616	NA	NA	NA	NA	NA	NA	0	2	0	0	2	1	2	2	2	1	2	1	1	2	2	By MS/MS	By MS/MS	By matching	By MS/MS	By MS/MS	By MS/MS
Q9N3E5	Rhomboid domain-containing protein	1	2	2	2	5	5.8	36.487	0	12.67	20.739	20.5229	20.1843	20.9918	22.1092	20.8411	17.0385	16.8224	16.4839	17.2913	18.4088	17.1407	NA	NA	NA	NA	NA	NA	0	0	0	1	2	2	2	2	2	1	1	1	1	2	2	By matching	By matching	By matching	By MS/MS	By MS/MS	By MS/MS
A0A1C3NSL9	Apical junction molecule	1	4	4	4	4	2.4	193.4	0	23.319	22.3844	NA	19.4267	NA	21.3875	NA	16.297	NA	13.3392	NA	15.3	NA	21.3395	NA	NA	NA	19.4375	NA	4	0	0	0	0	0	4	4	4	4	0	1	0	3	0	By MS/MS		By matching		By matching
G5EED5	Secretory carrier-associated membrane protein	1	2	2	2	4	8.7	36.859	0	12.678	NA	18.535	NA	19.6744	20.5554	19.2766	NA	15.535	NA	16.6744	17.5554	16.2766	NA	NA	NA	NA	NA	NA	0	1	0	1	1	1	2	2	2	0	1	0	1	2	1		By MS/MS		By MS/MS	By MS/MS	By MS/MS
P28051;Q7KPV0;Q21917;P51875;Q9N2V6;Q9BIG5	Guanine nucleotide-binding protein alpha-1 subunit;Guanine nucleotide-binding protein alpha-7 subunit;Guanine nucleotide-binding protein G(o) subunit alpha;Guanine nucleotide-binding protein alpha-16 subunit;Guanine nucleotide-binding protein alpha-4 subunit	6	2	2	2	4	5.9	40.659	0.0013986	11.336	20.4214	20.7043	20.3809	21.2074	21.8945	21.1031	15.8979	16.1807	15.8573	16.6839	17.3708	16.5796	NA	NA	NA	NA	NA	NA	0	1	0	1	1	1	2;1;1;1;1;1	2;1;1;1;1;1	2;1;1;1;1;1	1	2	2	2	2	2	By matching	By MS/MS	By MS/MS	By MS/MS	By MS/MS	By MS/MS
P34339	Eukaryotic translation initiation factor 3 subunit A	1	2	2	2	4	2	124.41	0	12.095	19.785	20.962	20.6439	20.6817	20.8262	19.5119	13.8308	15.0077	14.6897	14.7276	14.872	13.5577	NA	NA	NA	NA	NA	NA	0	1	1	1	1	0	2	2	2	2	2	2	2	2	1	By matching	By MS/MS	By MS/MS	By MS/MS	By MS/MS	By matching
Q09972	Sideroflexin	1	2	2	2	4	6.6	35.323	0	13.504	18.9373	21.3899	20.8283	22.0233	22.4853	21.9148	15.13	17.5826	17.021	18.216	18.6779	18.1075	NA	NA	NA	NA	NA	NA	0	1	0	1	1	1	2	2	2	1	2	2	2	2	2	By matching	By MS/MS	By matching	By MS/MS	By MS/MS	By MS/MS
Q95Y44	J domain-containing protein	1	2	2	2	4	8.8	27.719	0	12.312	20.3023	20.4417	19.8227	20.5881	20.6424	19.1949	16.8428	16.9823	16.3633	17.1287	17.183	15.7355	NA	NA	NA	NA	NA	NA	0	0	2	1	1	0	2	2	2	2	2	2	1	2	1	By matching	By matching	By MS/MS	By MS/MS	By MS/MS	By matching
Q9BL86	Mitochondrial Ribosomal Protein, Large	1	2	2	2	4	5.6	48.065	0	11.833	18.6607	21.2164	20.5391	22.294	19.6806	19.5796	14.7538	17.3095	16.6323	18.3871	15.7737	15.6727	NA	NA	NA	NA	NA	NA	0	1	0	1	1	1	2	2	2	1	2	2	2	1	1	By matching	By MS/MS	By matching	By MS/MS	By MS/MS	By MS/MS
Q9GZH5	26S proteasome non-ATPase regulatory subunit 2	1	2	2	2	4	2.9	107.38	0.0053691	10.718	23.0826	23.3299	23.918	24.3592	23.1141	23.9116	17.2246	17.472	18.06	18.5013	17.2561	18.0536	NA	NA	NA	NA	NA	NA	1	0	1	1	0	1	2	2	2	1	2	1	1	1	2	By MS/MS	By MS/MS	By MS/MS	By MS/MS	By MS/MS	By MS/MS
Q9N5N8	SURF1-like protein	1	2	2	2	4	9.6	36.841	0	12.925	NA	21.3861	NA	21.1353	22.2072	22.1007	NA	17.4792	NA	17.2283	18.3003	18.1937	NA	NA	NA	NA	NA	NA	0	1	0	1	1	1	2	2	2	0	2	0	1	2	2		By MS/MS		By MS/MS	By MS/MS	By MS/MS
G8JY81	Dilute domain-containing protein	1	2	2	2	3	1.5	206.91	0.0026991	10.852	20.9585	21.1282	NA	22.1086	21.9186	21.4692	14.2581	14.4278	NA	15.4082	15.2182	14.7687	NA	NA	NA	NA	NA	NA	0	0	0	1	1	1	2	2	2	2	2	1	2	2	1	By MS/MS	By MS/MS	By MS/MS	By MS/MS	By MS/MS	By MS/MS
O45418	Peptidylprolyl isomerase	1	2	2	2	3	6.7	48.059	0	11.722	NA	21.7974	21.2352	21.7038	NA	19.4759	NA	17.2739	16.7117	17.1802	NA	14.9523	NA	NA	NA	NA	NA	NA	0	1	1	1	0	0	2	2	2	0	2	2	2	0	1		By MS/MS	By MS/MS	By MS/MS		By matching
O45525;Q21817	Uncharacterized protein	2	2	2	2	3	20	10.57	0.001385	11.188	21.6157	22.9698	21.4885	22.9841	23.3306	22.736	18.8083	20.1625	18.6812	20.1767	20.5232	19.9286	20.9208	NA	NA	21.1672	NA	NA	1	0	1	1	0	0	2;1	2;1	2;1	2	2	1	2	2	2	By MS/MS	By MS/MS	By MS/MS	By MS/MS	By MS/MS	By MS/MS
P30642	Eukaryotic translation initiation factor 3 subunit D	1	4	4	4	3	8.1	64.288	0	35.124	21.6176	22.0428	21.8013	21.9346	22.2332	21.4607	17.0327	17.4579	17.2164	17.3496	17.6482	16.8758	NA	NA	NA	NA	NA	NA	0	2	0	0	1	0	4	4	4	2	3	2	2	2	2	By matching	By MS/MS	By matching	By MS/MS	By MS/MS	By matching
Q03564	Uncharacterized protein B0464.6	1	2	2	2	3	4.5	72.614	0	11.689	NA	NA	19.2992	20.4985	22.6527	20.1793	NA	NA	14.4413	15.6405	17.7947	15.3213	NA	NA	NA	NA	NA	NA	0	0	0	0	2	1	2	2	2	0	0	1	1	2	1			By matching	By matching	By MS/MS	By MS/MS
Q20655	14-3-3-like protein 2	1	5	2	2	3	19.8	28.067	0	14.443	NA	21.2749	20.6387	NA	20.8219	NA	NA	17.4676	16.8313	NA	17.0145	NA	NA	NA	NA	NA	NA	NA	0	1	2	0	0	0	5	2	2	3	4	4	3	4	2	By matching	By MS/MS	By MS/MS	By matching	By MS/MS	By matching
Q23120	Probable splicing factor, arginine/serine-rich 2	1	2	2	2	3	6.4	32.421	0.0013624	10.926	20.5787	21.9707	21.7132	22.6313	22.4278	21.5168	16.9937	18.3858	18.1282	19.0464	18.8429	17.9319	NA	NA	20.6282	20.5489	NA	NA	1	0	1	1	0	0	2	2	2	1	2	2	2	2	1	By MS/MS	By matching	By MS/MS	By MS/MS	By matching	By matching
Q4W5T0	Mitochondrial Ribosomal Protein, Large	1	2	2	2	3	6.8	32.312	0.0013908	11.284	NA	19.2744	19.2043	19.8704	19.8533	19.6409	NA	15.6895	15.6194	16.2855	16.2684	16.056	NA	NA	NA	NA	NA	NA	0	1	0	0	1	1	2	2	2	0	1	1	1	2	1		By MS/MS	By matching	By matching	By MS/MS	By MS/MS
Q9U2U0	U2AF splicing factor	1	2	2	2	3	7.4	30.855	0.0053333	10.653	18.329	18.9077	18.3137	19.3111	21.9441	19.0481	14.4221	15.0008	14.4068	15.4042	18.0372	15.1412	NA	NA	NA	NA	NA	NA	0	1	0	1	1	0	2	2	2	1	1	1	1	2	1	By MS/MS	By MS/MS	By MS/MS	By MS/MS	By MS/MS	By MS/MS
Q9XWW0	C.Elegans Chromodomain protein	1	2	2	2	3	4.4	54.765	0	11.961	18.3279	18.5378	18.5944	19.4123	19.4545	18.9951	13.2404	13.4503	13.5069	14.3249	14.3671	13.9076	NA	NA	NA	NA	NA	NA	0	0	0	1	2	0	2	2	2	1	1	1	1	2	1	By MS/MS	By MS/MS	By MS/MS	By MS/MS	By MS/MS	By MS/MS
CON__sp|P22629|SAV_STRAV	Streptavidin	1	9	9	9	2498	43.2	18.834	0	323.31	32.7226	32.321	35.3133	35.5202	34.2495	33.7068	29.9153	29.5136	32.5059	32.7128	31.4422	30.8994	34.4376	31.5265	32.6237	32.3616	31.7746	31.7287	400	451	365	421	438	423	9	9	9	9	8	9	9	9	9	By MS/MS	By MS/MS	By MS/MS	By MS/MS	By MS/MS	By MS/MS
CON__sp|P02769|ALBU_BOVIN	Serum albumin	1	95	95	88	1687	90.3	69.293	0	323.31	33.7264	34.1414	33.8991	34.41	34.4065	34.2831	28.4045	28.8195	28.5772	29.0881	29.0846	28.9612	29.6186	29.338	29.6207	29.1089	29.0623	29.349	286	269	284	284	284	280	95	95	88	92	85	89	88	89	87	By MS/MS	By MS/MS	By MS/MS	By MS/MS	By MS/MS	By MS/MS
CON__sp|P04264|K2C1_HUMAN	Keratin, type II cytoskeletal 1	1	70	65	52	1538	72.4	66.038	0	323.31	33.7304	34.3681	34.312	34.7366	34.4817	34.26	28.7762	29.4139	29.3578	29.7824	29.5275	29.3058	30.0823	29.9724	30.4258	29.8843	29.6487	29.7528	242	259	280	274	248	235	70	65	52	69	66	69	67	67	66	By MS/MS	By MS/MS	By MS/MS	By MS/MS	By MS/MS	By MS/MS
CON__sp|P00761|TRYP_PIG	Trypsin	1	11	11	11	1285	58.9	24.409	0	323.31	34.4619	34.5051	34.4077	34.6569	34.6439	34.2529	31.0024	31.0457	30.9482	31.1975	31.1845	30.7934	33.2189	32.7379	33.0189	32.4449	32.3395	32.3754	222	223	230	208	223	179	11	11	11	11	10	10	11	10	10	By MS/MS	By MS/MS	By MS/MS	By MS/MS	By MS/MS	By MS/MS
CON__sp|P13645|K1C10_HUMAN;CON__sp|P05784|K1C18_MOUSE;CON__sp|Q2M2I5|K1C24_HUMAN;CON__sp|O76015|KRT38_HUMAN	Keratin, type I cytoskeletal 10	4	50	50	28	1085	65.2	58.826	0	323.31	33.3162	33.5875	34.1686	34.1948	34.1738	33.7439	28.6158	28.8871	29.4682	29.4944	29.4734	29.0435	30.0571	29.3976	30.6839	29.7279	29.5265	29.4525	177	150	233	180	183	162	50;2;2;1	50;2;2;1	28;0;0;0	49	46	50	47	47	45	By MS/MS	By MS/MS	By MS/MS	By MS/MS	By MS/MS	By MS/MS
CON__sp|P35908|K22E_HUMAN	Keratin, type II cytoskeletal 2 epidermal	1	79	79	54	1070	96.6	65.432	0	323.31	32.8679	33.1837	33.8529	33.568	33.6615	33.2832	27.5461	27.8618	28.531	28.2461	28.3396	27.9613	31.1095	30.4291	31.9985	30.6066	30.6244	30.565	170	145	257	172	171	155	79	79	54	75	67	79	74	76	70	By MS/MS	By MS/MS	By MS/MS	By MS/MS	By MS/MS	By MS/MS
CON__sp|P35527|K1C9_HUMAN	Keratin, type I cytoskeletal 9	1	49	48	48	936	73.5	62.064	0	323.31	32.6864	33.3367	32.9457	33.6062	33.2352	33.0783	27.9859	28.6362	28.2453	28.9058	28.5347	28.3779	29.5502	29.2377	29.4713	29.2109	28.8344	29.0496	148	155	155	171	158	149	49	48	48	45	46	46	47	48	43	By MS/MS	By MS/MS	By MS/MS	By MS/MS	By MS/MS	By MS/MS
CON__sp|P13647|K2C5_HUMAN	Keratin, type II cytoskeletal 5	1	54	41	9	437	59.7	62.378	0	323.31	29.9915	30.2379	30.457	30.4795	30.3868	30.4266	25.0373	25.2836	25.5029	25.5253	25.4326	25.4725	26.7843	26.5604	27.1453	26.3122	26.2488	26.5708	68	75	81	70	69	74	54	41	9	52	50	53	51	51	49	By MS/MS	By MS/MS	By MS/MS	By MS/MS	By MS/MS	By MS/MS
CON__sp|P02533|K1C14_HUMAN;CON__sp|Q9D312|K1C20_MOUSE;CON__sp|Q8N1A0|KT222_HUMAN	Keratin, type I cytoskeletal 14	3	42	36	6	374	71	51.561	0	323.31	29.6702	30.5597	30.3145	30.4875	30.4671	30.474	24.8122	25.7017	25.4566	25.6295	25.6092	25.616	26.5674	26.7844	27.0554	26.264	26.2794	26.5308	50	67	67	61	60	69	42;4;1	36;4;1	6;0;0	37	39	40	40	40	41	By MS/MS	By MS/MS	By MS/MS	By MS/MS	By MS/MS	By MS/MS
CON__sp|Q86YZ3|HORN_HUMAN	Hornerin	1	30	30	30	300	24.6	282.39	0	323.31	27.092	27.7371	27.6259	28.0735	27.4276	27.0242	20.6826	21.3277	21.2165	21.6641	21.0182	20.6148	25.215	24.8279	25.448	24.735	24.0848	24.1123	49	46	55	60	50	40	30	30	30	30	27	30	30	29	28	By MS/MS	By MS/MS	By MS/MS	By MS/MS	By MS/MS	By MS/MS
CON__sp|P02538|K2C6A_HUMAN	Keratin, type II cytoskeletal 6A	1	51	28	2	160	63.3	60.044	0	323.31	27.7351	29.3568	28.6541	28.7865	28.9543	29.886	22.8282	24.4499	23.7472	23.8796	24.0474	24.9791	24.8228	25.8543	25.6834	24.8316	25.0272	26.3275	19	29	27	23	25	37	51	28	2	46	46	48	48	47	47	By MS/MS	By MS/MS	By MS/MS	By MS/MS	By MS/MS	By MS/MS
CON__sp|P08779|K1C16_HUMAN;CON__sp|Q9Z2K1|K1C16_MOUSE;CON__tr|Q3ZAW8|Q3ZAW8_MOUSE	Keratin, type I cytoskeletal 16	3	37	19	19	140	66	51.267	0	323.31	27.0047	28.7202	28.3293	27.9346	28.1208	28.2282	22.1468	23.8622	23.4713	23.0767	23.2628	23.3701	24.1914	24.9604	25.1868	23.7473	24.0429	24.3531	16	31	30	20	21	22	37;12;12	19;4;4	19;4;4	34	35	37	34	35	36	By MS/MS	By MS/MS	By MS/MS	By MS/MS	By MS/MS	By MS/MS
CON__sp|Q5D862|FILA2_HUMAN	Filaggrin-2	1	24	24	24	130	18.6	248.07	0	323.31	26.1904	26.2808	26.8374	27.5019	26.8881	26.2482	19.9809	20.0714	20.6278	21.2924	20.6786	20.0387	24.7052	23.8884	24.9587	24.4695	23.8633	23.8464	18	18	26	30	20	18	24	24	24	21	20	23	23	21	18	By MS/MS	By MS/MS	By MS/MS	By MS/MS	By MS/MS	By MS/MS
CON__sp|P00698|LYSC_CHICK	Lysozyme C	1	15	15	15	99	80.3	16.238	0	298.81	28.3233	28.6717	28.3435	28.7604	28.6684	28.4336	25.0014	25.3498	25.0216	25.4385	25.3465	25.1117	26.6946	26.3694	26.5279	26.002	25.8369	26.0399	16	17	15	20	15	16	15	15	15	14	13	14	14	14	13	By MS/MS	By MS/MS	By MS/MS	By MS/MS	By MS/MS	By MS/MS
CON__sp|Q04695|K1C17_HUMAN;CON__sp|P19001|K1C19_MOUSE;CON__sp|Q99PS0|K1C23_MOUSE	Keratin, type I cytoskeletal 17	3	35	18	7	78	59.3	48.105	0	218.07	25.0643	26.8695	25.7081	26.5819	25.8057	28.0484	20.2063	22.0115	20.8501	21.7239	20.9477	23.1904	23.0128	23.7209	23.3606	22.9927	22.3678	24.6753	8	14	11	12	10	23	35;7;1	18;1;1	7;1;0	26	32	29	33	29	34	By MS/MS	By MS/MS	By MS/MS	By MS/MS	By MS/MS	By MS/MS
CON__sp|Q7Z794|K2C1B_HUMAN	Keratin, type II cytoskeletal 1b	1	18	12	9	64	29.8	61.901	0	135.11	25.3096	25.6019	25.192	26.6701	25.487	25.7397	20.3554	20.6476	20.2378	21.7159	20.5329	20.7855	23.0359	22.5401	22.8763	23.0772	22.2921	22.5404	10	12	10	13	8	11	18	12	9	16	16	15	18	16	16	By MS/MS	By MS/MS	By MS/MS	By MS/MS	By MS/MS	By MS/MS
CON__sp|Q8N1N4|K2C78_HUMAN	Keratin, type II cytoskeletal 78	1	17	13	13	64	26.5	56.865	0	113.54	25.756	25.9347	25.4335	25.9102	26.1496	25.8055	20.8981	21.0767	20.5755	21.0522	21.2916	20.9475	23.5997	22.9932	23.8762	23.0179	22.7846	22.7445	10	8	13	14	10	9	17	13	13	15	15	17	16	14	15	By MS/MS	By MS/MS	By MS/MS	By MS/MS	By MS/MS	By MS/MS
CON__sp|O43790|KRT86_HUMAN;CON__sp|Q14533|KRT81_HUMAN;CON__sp|P78385|KRT83_HUMAN;CON__sp|P15241|K2M2_SHEEP;CON__sp|P02539|K2M1_SHEEP	Keratin, type II cuticular Hb6	5	22	21	8	53	40.3	53.5	0	142.47	25.8435	26.2662	22.6151	24.3369	25.5016	23.7908	20.8893	21.312	17.6609	19.3827	20.5474	18.8367	22.6699	22.2783	20.3534	20.7525	21.311	20.6706	18	16	1	4	10	4	22;19;17;10;3	21;18;16;9;3	8;7;4;2;0	19	21	9	12	16	12	By MS/MS	By MS/MS	By MS/MS	By MS/MS	By MS/MS	By MS/MS
CON__sp|Q3SY84|K2C71_HUMAN	Keratin, type II cytoskeletal 71	1	17	13	2	48	29.4	57.291	0	110.73	25.9609	27.4763	27.0916	26.8729	26.9503	26.7533	21.0067	22.5221	22.1374	21.9187	21.9961	21.799	NA	25.9295	24.7148	24.485	NA	24.0959	4	21	6	5	6	6	17	13	2	5	17	6	8	5	7	By MS/MS	By MS/MS	By MS/MS	By MS/MS	By MS/MS	By MS/MS
CON__sp|Q15323|K1H1_HUMAN;CON__sp|O76009|KT33A_HUMAN;CON__sp|P02534|K1M1_SHEEP;CON__sp|P25690|K1M2_SHEEP;CON__sp|Q14532|K1H2_HUMAN;CON__sp|Q497I4|KRT35_MOUSE;CON__sp|Q92764|KRT35_HUMAN;CON__sp|O76014|KRT37_HUMAN;CON__sp|Q6A162|K1C40_HUMAN	Keratin, type I cuticular Ha1	9	14	12	5	38	30.3	47.237	0	83.266	25.029	25.5334	20.4538	23.9831	25.2786	23.4331	20.3285	20.833	15.7534	19.2827	20.5782	18.7326	22.707	22.6969	19.5673	20.3005	21.7185	20.6431	12	13	0	2	9	2	14;8;5;4;4;4;3;2;1	12;7;3;3;3;2;2;1;0	5;2;0;0;1;0;0;0;0	14	13	5	11	13	9	By MS/MS	By MS/MS	By matching	By MS/MS	By MS/MS	By MS/MS
CON__sp|P42212|GFP_AEQVI	Green fluorescent protein	1	9	9	9	34	45	26.886	0	109.14	NA	NA	NA	26.9876	26.8555	26.538	NA	NA	NA	23.8176	23.6856	23.368	NA	NA	NA	23.1075	23.0768	23.2442	0	0	0	13	11	10	9	9	9	0	0	0	9	9	8				By MS/MS	By MS/MS	By MS/MS
CON__sp|P06709|BIRA_ECOLI	Bifunctional ligase/repressor BirA	1	10	10	10	33	29.3	35.312	0	122.79	21.7201	19.2868	20.995	27.736	27.816	27.3459	17.5502	15.1169	16.8251	23.566	23.6461	23.176	NA	NA	NA	24.6067	24.6571	24.664	0	0	0	11	10	12	10	10	10	2	1	2	10	10	9	By matching	By matching	By matching	By MS/MS	By MS/MS	By MS/MS
CON__sp|P20930|FILA_HUMAN	Filaggrin	1	9	9	9	33	4.3	435.16	0	55.57	22.2293	22.7098	23.3764	22.9649	22.7457	22.0991	14.5151	14.9956	15.6621	15.2506	15.0315	14.3849	20.2906	19.6982	20.7345	19.8229	19.5706	19.5502	3	5	9	7	5	4	9	9	9	7	8	9	8	7	6	By MS/MS	By MS/MS	By MS/MS	By MS/MS	By MS/MS	By MS/MS
CON__sp|P02662|CASA1_BOVIN	Alpha-S1-casein	1	6	6	6	31	31.8	24.529	0	44.787	24.0799	23.6788	23.3758	24.9001	24.2915	25.7721	20.758	20.3569	20.0539	21.5782	20.9696	22.4502	23.0132	21.8115	22.3214	22.1403	21.7919	23.8901	6	3	3	6	4	9	6	6	6	5	4	3	4	5	6	By MS/MS	By MS/MS	By MS/MS	By MS/MS	By MS/MS	By MS/MS
CON__sp|Q6KB66|K2C80_HUMAN;CON__sp|Q0VBK2|K2C80_MOUSE	Keratin, type II cytoskeletal 80	2	7	7	7	26	12.6	50.525	0	42.072	23.0839	23.1932	23.8541	23.3242	23.6782	22.9183	18.0396	18.1488	18.8097	18.2798	18.6338	17.8739	21.3074	20.8943	21.8608	20.7694	20.5982	20.7594	4	4	6	5	4	3	7;3	7;3	7;3	5	4	6	5	6	5	By MS/MS	By MS/MS	By MS/MS	By MS/MS	By MS/MS	By MS/MS
G5EC36	CeLIM-7	1	1	1	1	25	2.4	50.486	0.0065531	8.4636	27.7551	27.7232	28.1737	28.2611	28.0586	27.8858	23.5852	23.5533	24.0038	24.0912	23.8886	23.7159	26.2713	25.7427	26.7778	25.8493	25.6556	25.783	5	4	4	4	3	5	1	1	1	1	1	1	1	1	1	By MS/MS	By MS/MS	By MS/MS	By MS/MS	By MS/MS	By MS/MS
CON__sp|P19013|K2C4_HUMAN	Keratin, type II cytoskeletal 4	1	18	12	10	24	33.3	57.285	0	126.45	20.5493	25.3882	23.2616	22.0517	25.5672	21.6434	15.7944	20.6333	18.5067	17.2968	20.8124	16.8885	18.7698	22.7972	20.1865	18.8965	21.8408	18.6931	0	11	2	0	11	0	18	12	10	7	17	12	7	17	7	By matching	By MS/MS	By MS/MS	By MS/MS	By MS/MS	By MS/MS
CON__sp|P13646|K1C13_HUMAN	Keratin, type I cytoskeletal 13	1	19	12	6	19	40	49.588	0	124.99	23.061	26.1407	24.9375	23.0518	26.1069	22.4285	18.2536	21.3333	20.1302	18.2445	21.2995	17.6211	21.085	23.1463	23.2417	20.0247	23.3597	20.8776	0	7	5	0	5	2	19	12	6	10	17	18	9	18	8	By MS/MS	By MS/MS	By MS/MS	By MS/MS	By MS/MS	By MS/MS
CON__sp|P02768|ALBU_HUMAN	Serum albumin	1	14	7	7	18	20.2	69.366	0	43.603	22.9382	22.4812	22.331	23.221	23.72	23.8104	17.7682	17.3113	17.161	18.0511	18.5501	18.6405	21.4634	20.3429	20.5283	20.8657	20.7995	21.5148	5	2	2	2	3	4	14	7	7	14	13	13	12	12	13	By MS/MS	By MS/MS	By MS/MS	By MS/MS	By MS/MS	By MS/MS
O01813	Adenine Nucleotide Translocator	1	10	1	1	17	21.7	33.371	0.0073082	6.5815	27.6412	28.6129	27.5619	28.7501	29.3366	28.8615	23.2489	24.2205	23.1696	24.3578	24.9443	24.4692	NA	NA	NA	NA	NA	NA	2	3	2	3	3	4	10	1	1	8	8	10	9	9	7	By MS/MS	By MS/MS	By MS/MS	By MS/MS	By MS/MS	By MS/MS
O18687	Cytochrome OXidase assembly protein	1	1	1	1	17	34.5	9.3276	0	66.561	24.4818	24.8123	23.8667	25.3349	25.528	25.4488	22.4818	22.8123	21.8667	23.335	23.528	23.4488	23.8842	23.5303	23.2008	23.6138	23.812	24.003	2	2	3	3	3	4	1	1	1	1	1	1	1	1	1	By MS/MS	By MS/MS	By MS/MS	By MS/MS	By MS/MS	By MS/MS
CON__sp|P02663|CASA2_BOVIN	Alpha-S2-casein	1	7	7	7	12	36	26.018	0	67.6	22.7622	22.5532	22.0031	22.092	22.5046	26.4235	19.1772	18.9682	18.4181	18.507	18.9196	22.8386	19.8837	19.3734	19.8056	19.5273	19.556	24.7962	1	1	1	1	1	7	7	7	7	3	3	2	2	2	7	By MS/MS	By MS/MS	By MS/MS	By MS/MS	By MS/MS	By MS/MS
CON__sp|Q7Z3Y8|K1C27_HUMAN;CON__sp|Q7Z3Y9|K1C26_HUMAN	Keratin, type I cytoskeletal 27	2	7	5	1	12	15.7	49.822	0	52.206	NA	25.3231	21.2286	23.5291	NA	22.6817	NA	20.6793	16.5848	18.8852	NA	18.0378	NA	22.7361	20.2536	20.4511	NA	19.7028	0	7	1	3	0	1	7;2	5;1	1;0	2	7	4	7	2	7	By matching	By MS/MS	By MS/MS	By MS/MS	By matching	By MS/MS
Q19967	Protein transport protein Sec61 subunit gamma	1	1	1	1	12	17.6	7.7612	0	22.189	23.7057	24.0756	23.4151	24.4736	25.0662	24.872	22.1207	22.4906	21.8302	22.8887	23.4812	23.287	23.4914	23.2058	23.2179	23.2103	23.5386	23.842	1	3	1	2	3	2	1	1	1	1	1	1	1	1	1	By MS/MS	By MS/MS	By MS/MS	By MS/MS	By MS/MS	By MS/MS
Q21524	HIG1 domain-containing protein	1	1	1	1	12	7	15.483	0.0065876	8.6904	21.4513	22.1472	20.8622	21.2869	22.8159	22.3847	18.4513	19.1472	17.8622	18.2869	19.8159	19.3847	20.7159	20.594	19.8848	NA	20.8082	20.7687	2	2	1	2	3	2	1	1	1	1	1	1	1	1	1	By MS/MS	By MS/MS	By MS/MS	By MS/MS	By MS/MS	By MS/MS
Q27532	Histone H3.3-like type 2	1	3	1	1	12	13.2	15.349	0.0075949	7.0998	24.9783	26.5779	25.7347	27.0006	26.5908	26.4784	22.9783	24.5779	23.7347	25.0006	24.5908	24.4784	NA	NA	NA	NA	NA	NA	2	2	2	2	2	2	3	1	1	3	3	3	3	3	3	By MS/MS	By MS/MS	By MS/MS	By MS/MS	By MS/MS	By MS/MS
CON__sp|P02668|CASK_BOVIN	Kappa-casein	1	3	3	3	10	20.5	21.269	0	59.916	22.6858	22.3658	21.5877	22.3247	22.0091	26.3675	19.8785	19.5584	18.7804	19.5174	19.2018	23.5601	20.7206	20.5763	NA	NA	NA	24.7281	2	1	0	1	1	5	3	3	3	3	2	1	1	1	3	By MS/MS	By MS/MS	By MS/MS	By MS/MS	By MS/MS	By MS/MS
CON__sp|P12035|K2C3_HUMAN	Keratin, type II cytoskeletal 3	1	20	3	0	10	15.8	64.416	0	25.334	22.5829	23.2674	19.6031	21.7299	22.5253	NA	17.5829	18.2675	14.6031	16.7299	17.5253	NA	21.812	21.7316	NA	19.423	20.4682	NA	2	3	1	1	2	1	20	3	0	18	17	19	18	18	16	By MS/MS	By MS/MS	By MS/MS	By MS/MS	By MS/MS	By MS/MS
CON__sp|P78386|KRT85_HUMAN;CON__sp|Q9NSB4|KRT82_HUMAN	Keratin, type II cuticular Hb5	2	19	6	4	10	32	55.802	0	38.711	23.2012	22.7348	18.0229	NA	22.2867	NA	18.1568	17.6904	12.9785	NA	17.2423	NA	21.6921	20.6314	NA	NA	19.9656	NA	3	4	0	0	3	0	19;2	6;1	4;1	15	19	5	7	14	7	By MS/MS	By MS/MS	By matching	By matching	By MS/MS	By matching
CON__sp|P04259|K2C6B_HUMAN	Keratin, type II cytoskeletal 6B	1	49	2	2	9	61.5	60.066	0	20.712	22.5022	24.0457	23.6795	23.3951	23.9659	23.3903	17.5953	19.1388	18.7726	18.4882	19.059	18.4835	21.5229	22.553	22.6793	21.2606	21.84	21.6472	1	1	1	2	2	2	49	2	2	45	43	46	45	45	44	By MS/MS	By MS/MS	By MS/MS	By MS/MS	By MS/MS	By MS/MS
CON__sp|P15252|REF_HEVBR	Rubber elongation factor protein	1	4	4	4	9	29.7	14.722	0	24.512	21.3518	22.4091	22.4787	23.6635	23.524	22.2664	18.0299	19.0872	19.1568	20.3416	20.202	18.9445	20.5228	20.1278	20.7348	20.9198	20.8406	19.9403	1	1	1	2	3	1	4	4	4	2	4	3	4	4	4	By MS/MS	By MS/MS	By MS/MS	By MS/MS	By MS/MS	By MS/MS
CON__sp|P61626|LYSC_HUMAN	Lysozyme C	1	2	2	2	9	14.9	16.537	0	14.37	22.1447	23.1367	21.9809	22.3279	22.7919	22.7276	18.9748	19.9668	18.811	19.1579	19.622	19.5577	21.8288	21.8512	21.374	NA	21.2526	21.5371	3	3	1	0	1	1	2	2	2	2	2	2	1	2	2	By MS/MS	By MS/MS	By MS/MS	By MS/MS	By MS/MS	By MS/MS
CON__sp|Q14525|KT33B_HUMAN	Keratin, type I cuticular Ha3-II	1	13	5	4	9	29.2	46.213	0	37.431	23.0843	23.231	19.1962	20.2084	23.1661	20.8231	18.3294	18.4761	14.4413	15.4535	18.4112	16.0682	21.521	21.2395	NA	NA	20.7083	19.8096	2	5	0	0	2	0	13	5	4	12	12	5	7	11	9	By MS/MS	By MS/MS	By matching	By matching	By MS/MS	By matching
CON__sp|Q9NSB2|KRT84_HUMAN	Keratin, type II cuticular Hb4	1	12	6	6	8	16.7	64.842	0	37.799	22.5616	23.3952	NA	NA	21.6353	NA	17.3137	18.1473	NA	NA	16.3874	NA	21.7575	21.2379	NA	NA	20.3928	NA	4	4	0	0	0	0	12	6	6	10	10	6	5	7	6	By MS/MS	By MS/MS	By matching	By matching	By matching	By matching
CON__sp|P00760|TRY1_BOVIN	Cationic trypsin	1	1	1	1	7	9.8	25.785	0.0064599	7.8214	21.4433	24.2636	23.1039	23.6411	23.6279	23.2638	17.9839	20.8041	19.6445	20.1817	20.1684	19.8044	NA	NA	NA	NA	NA	NA	0	2	1	1	2	1	1	1	1	1	1	1	1	1	1	By MS/MS	By MS/MS	By MS/MS	By MS/MS	By MS/MS	By MS/MS
G5ECZ4	WD repeat-containing protein dyf-2	1	1	1	1	7	1.7	155.02	0.0071514	6.386	22.456	23.2166	21.87	24.6907	30.061	24.0971	16.2861	17.0467	15.7001	18.5208	23.891	17.9271	NA	NA	NA	NA	NA	NA	1	1	1	1	2	1	1	1	1	1	1	1	1	1	1	By MS/MS	By MS/MS	By MS/MS	By MS/MS	By MS/MS	By MS/MS
P24893	Cytochrome c oxidase subunit 1	1	1	1	1	7	2.9	58.463	0	19.148	NA	22.9497	21.1414	22.2855	23.6186	23.4413	NA	20.9497	19.1414	20.2855	21.6186	21.4413	NA	21.5195	NA	NA	21.7073	21.859	0	2	0	1	2	2	1	1	1	0	1	1	1	1	1		By MS/MS	By matching	By MS/MS	By MS/MS	By MS/MS
Q93618	Zinc finger CCCH domain-containing protein 15 homolog	1	1	1	1	7	2.7	43.301	0.0065104	7.9975	21.7621	NA	22.3242	23.0171	NA	NA	17.4402	NA	18.0023	18.6952	NA	NA	NA	NA	NA	NA	NA	NA	1	1	1	2	1	1	1	1	1	1	1	1	1	1	1	By MS/MS	By MS/MS	By MS/MS	By MS/MS	By MS/MS	By MS/MS
CON__sp|O76011|KRT34_HUMAN;CON__sp|Q9D646|KRT34_MOUSE	Keratin, type I cuticular Ha4	2	7	2	1	6	15.6	49.423	0	13.75	21.7014	21.6843	19.371	20.1264	22.2527	20.219	17.1779	17.1607	14.8474	15.6029	17.7291	15.6954	21.227	20.7804	NA	NA	20.5981	19.1446	2	2	0	0	2	0	7;4	2;1	1;0	6	7	4	5	6	6	By MS/MS	By MS/MS	By matching	By matching	By MS/MS	By matching
O45246;G5ECU5	Heat Shock Protein	2	4	1	1	6	6.4	70.438	0.0066401	10.472	21.4179	23.0948	22.1064	23.2604	23.3473	22.8057	16.4637	18.1406	17.1521	18.3062	18.3931	17.8515	NA	NA	NA	NA	NA	NA	1	1	1	1	1	1	4;4	1;1	1;1	3	4	4	3	4	3	By MS/MS	By MS/MS	By MS/MS	By MS/MS	By MS/MS	By MS/MS
G5EDS0	5H1	1	1	1	1	6	7.9	13.521	0.0075094	6.983	22.1926	21.5059	22.26	22.3332	22.3903	21.713	22.1926	21.5059	22.26	22.3332	22.3903	21.713	NA	NA	NA	NA	NA	NA	1	1	1	1	1	1	1	1	1	1	1	1	1	1	1	By MS/MS	By MS/MS	By MS/MS	By MS/MS	By MS/MS	By MS/MS
G5EFC1	RAB family	1	2	1	1	6	10.9	24.022	0.0072639	6.5045	18.8404	20.8793	19.5461	21.2547	21.3164	21.0104	14.9336	16.9724	15.6393	17.3478	17.4095	17.1035	NA	19.2195	18.6521	19.0551	19.3058	19.401	0	1	0	1	2	2	2	1	1	1	2	1	1	2	2	By matching	By MS/MS	By matching	By MS/MS	By MS/MS	By MS/MS
P52814	60S ribosomal protein L39	1	1	1	1	6	19.6	6.3277	0.0064103	7.3906	21.8594	21.9601	21.9088	22.1096	23.0543	21.819	21.8594	21.9601	21.9088	22.1096	23.0543	21.819	NA	NA	NA	NA	NA	NA	1	1	1	1	1	1	1	1	1	1	1	1	1	1	1	By MS/MS	By MS/MS	By MS/MS	By MS/MS	By MS/MS	By MS/MS
Q22866	Tropomyosin isoforms a/b/d/f	1	1	1	1	6	3.2	33.003	0.0071429	6.3765	22.5304	22.9352	23.1023	23.298	23.3645	22.9044	18.443	18.8478	19.0149	19.2105	19.277	18.8169	NA	NA	NA	NA	NA	NA	1	1	1	1	1	1	1	1	1	1	1	1	1	1	1	By MS/MS	By MS/MS	By MS/MS	By MS/MS	By MS/MS	By MS/MS
Q9TYT3	SHC-transforming protein homolog 1	1	1	1	1	6	3.2	35.169	0.009434	6.3196	21.0992	21.5824	21.1848	21.6841	21.6402	21.5026	16.8512	17.3345	16.9369	17.4362	17.3923	17.2547	NA	NA	NA	NA	NA	NA	1	1	1	1	1	1	1	1	1	1	1	1	1	1	1	By MS/MS	By MS/MS	By MS/MS	By MS/MS	By MS/MS	By MS/MS
CON__sp|P50446|K2C6A_MOUSE	Keratin, type II cytoskeletal 6A	1	31	1	0	5	30.4	59.334	0	11.56	20.6232	20.5173	NA	21.6136	21.2901	20.5514	15.7652	15.6593	NA	16.7555	16.4321	15.6934	NA	NA	NA	NA	NA	NA	0	1	1	1	1	1	31	1	0	28	28	30	29	29	28	By matching	By MS/MS	By MS/MS	By MS/MS	By MS/MS	By MS/MS
G5EG14	Cactin	1	1	1	1	5	1.5	77.417	0.0075758	7.068	19.2193	19.0524	19.337	18.5859	20.4101	19.5907	14.1319	13.965	14.2496	13.4985	15.3227	14.5032	NA	NA	NA	NA	NA	NA	1	1	1	0	1	1	1	1	1	1	1	1	1	1	1	By MS/MS	By MS/MS	By MS/MS	By matching	By MS/MS	By MS/MS
H9G2T4	Isocitrate dehydrogenase [NADP]	1	1	1	1	5	3	48.525	0.0075853	7.0807	18.8094	20.8507	NA	21.2533	21.2924	19.1863	14.0545	16.0958	NA	16.4984	16.5375	14.4314	NA	19.2528	NA	19.2085	19.1889	NA	0	1	0	1	2	1	1	1	1	1	1	0	1	1	1	By matching	By MS/MS		By MS/MS	By MS/MS	By MS/MS
Q09254	Hemiasterlin resistant protein 1	1	1	1	1	5	7.1	15.388	0.0074074	6.7395	18.8357	19.5417	19.7555	20.0778	20.0281	19.4607	17.2508	17.9567	18.1705	18.4929	18.4431	17.8758	NA	NA	NA	NA	NA	NA	0	1	1	1	1	1	1	1	1	1	1	1	1	1	1	By MS/MS	By MS/MS	By MS/MS	By MS/MS	By MS/MS	By MS/MS
Q11193	Sop-2-related protein 3	1	1	1	1	5	2.6	61.729	0.0063776	7.3142	17.7259	18.6397	18.2358	19.0769	19.0559	18.7228	12.819	13.7328	13.329	14.17	14.149	13.8159	NA	NA	NA	NA	NA	NA	0	1	1	1	1	1	1	1	1	1	1	1	1	1	1	By matching	By MS/MS	By MS/MS	By MS/MS	By MS/MS	By MS/MS
Q8MXH3	Uncharacterized protein	1	1	1	1	5	15.9	7.0602	0.0064185	7.4011	20.9842	21.5555	20.554	22.1386	22.4836	22.1244	19.9843	20.5554	19.554	21.1385	21.4837	21.1244	NA	NA	NA	NA	NA	NA	1	1	0	1	1	1	1	1	1	1	1	1	1	1	1	By MS/MS	By MS/MS	By MS/MS	By MS/MS	By MS/MS	By MS/MS
Q95Q05	MIT_C domain-containing protein	1	1	1	1	5	5.5	26.778	0.007109	6.3545	17.5196	18.0637	18.3022	18.6806	19.2975	18.8322	13.7122	14.2564	14.4949	14.8733	15.4901	15.0248	NA	NA	NA	NA	NA	NA	0	1	1	1	1	1	1	1	1	1	1	1	1	1	1	By matching	By MS/MS	By MS/MS	By MS/MS	By MS/MS	By MS/MS
A0A168H995	Uncharacterized protein	1	1	1	1	4	3.3	31.114	0	14.419	NA	NA	20.2037	21.7778	21.8753	22.055	NA	NA	16.3964	17.9705	18.0679	18.2477	NA	NA	NA	NA	NA	NA	1	0	0	1	1	1	1	1	1	1	0	1	1	1	1	By MS/MS		By matching	By MS/MS	By MS/MS	By MS/MS
CON__sp|P02754|LACB_BOVIN	Beta-lactoglobulin	1	3	3	3	4	21.3	19.883	0	25.863	22.6834	22.7095	21.9219	22.7314	21.6916	23.3857	19.2239	19.2501	18.4624	19.272	18.2321	19.9263	21.2957	20.8993	NA	20.4104	NA	21.772	1	1	0	0	0	2	3	3	3	3	3	2	3	2	3	By MS/MS	By MS/MS	By matching	By MS/MS	By matching	By MS/MS
CON__sp|P48668|K2C6C_HUMAN	Keratin, type II cytoskeletal 6C	1	51	1	0	4	61.5	60.024	0.0063613	7.2191	23.6347	24.5207	24.0648	NA	24.3008	24.0013	18.7278	19.6138	19.1579	NA	19.3939	19.0944	NA	NA	NA	NA	NA	NA	1	1	0	1	0	1	51	1	0	47	45	48	47	47	46	By MS/MS	By MS/MS	By MS/MS	By MS/MS	By MS/MS	By MS/MS
CON__sp|Q14CN4|K2C72_HUMAN;CON__sp|Q6IME9|K2C72_MOUSE	Keratin, type II cytoskeletal 72	2	11	4	1	4	19.2	55.877	0.0053763	10.74	17.7141	22.1497	20.1591	21.5498	18.4287	18.1886	12.6697	17.1052	15.1147	16.5054	13.3844	13.1442	NA	NA	19.7761	20.0825	NA	NA	0	2	0	2	0	0	11;7	4;2	1;0	6	10	7	7	6	6	By MS/MS	By MS/MS	By matching	By MS/MS	By MS/MS	By MS/MS
CON__sp|Q9C075|K1C23_HUMAN	Keratin, type I cytoskeletal 23	1	6	4	4	4	14	48.131	0	23.673	21.2661	20.8778	21.8705	21.6301	21.1985	21.875	16.5112	16.1229	17.1156	16.8752	16.4436	17.1202	NA	19.2544	20.5886	NA	19.1975	19.3645	0	0	3	0	0	1	6	4	4	4	4	6	4	4	5	By matching	By MS/MS	By MS/MS	By MS/MS	By matching	By MS/MS
G5EFK4	ADP-Ribosylation Factor related	1	1	1	1	4	5.6	20.589	0.0071942	6.4522	17.6559	19.2927	18.7598	19.9648	19.4887	NA	14.334	15.9708	15.4379	16.6429	16.1667	NA	NA	NA	NA	NA	NA	NA	0	1	1	2	0	0	1	1	1	1	1	1	1	1	0	By matching	By MS/MS	By MS/MS	By MS/MS	By matching
O01572	Uncharacterized protein	1	1	1	1	4	4.1	27.026	0.0094451	6.3208	19.813	19.5941	19.295	20.7233	20.7489	20.3821	16.1125	15.8936	15.5945	17.0228	17.0484	16.6815	NA	NA	NA	NA	NA	NA	0	1	0	1	1	1	1	1	1	1	1	1	1	1	1	By matching	By MS/MS	By matching	By MS/MS	By MS/MS	By MS/MS
O44441	ATPase inhibitor mai-2, mitochondrial	1	1	1	1	4	8.3	12.031	0.0072202	6.4702	NA	21.1917	20.9065	22.1117	21.9981	21.2231	NA	18.0218	17.7366	18.9418	18.8281	18.0531	NA	NA	NA	NA	NA	NA	0	1	1	1	1	0	1	1	1	0	1	1	1	1	1		By MS/MS	By MS/MS	By MS/MS	By MS/MS	By matching
P91427	Probable phosphoglycerate kinase	1	1	1	1	4	4.3	44.112	0	12.215	21.6614	22.602	22.1984	22.1945	22.0455	21.9414	16.961	17.9015	17.4979	17.4941	17.3451	17.241	NA	NA	NA	NA	NA	NA	1	1	1	1	0	0	1	1	1	1	1	1	1	1	1	By MS/MS	By MS/MS	By MS/MS	By MS/MS	By matching	By matching
Q03206	Ras-related protein ced-10	1	1	1	1	4	6.3	21.454	0.0094118	6.3124	19.4172	20.0867	19.438	20.451	20.9063	20.0767	16.4171	17.0866	16.438	17.451	17.9064	17.0767	NA	NA	NA	NA	NA	NA	0	1	0	1	1	1	1	1	1	1	1	1	1	1	1	By MS/MS	By MS/MS	By MS/MS	By MS/MS	By MS/MS	By MS/MS
Q09589	Protein HIRA homolog	1	1	1	1	4	1.3	103.43	0.0071344	6.3707	19.2699	19.4602	19.4817	19.9307	20.2763	19.8659	13.7781	13.9683	13.9898	14.4389	14.7844	14.374	NA	NA	NA	NA	NA	NA	0	1	0	1	1	1	1	1	1	1	1	1	1	1	1	By matching	By MS/MS	By MS/MS	By MS/MS	By MS/MS	By MS/MS
Q21568	NHP2-like protein 1 homolog	1	1	1	1	4	17.2	14.001	0	11.623	19.8756	21.2926	21.0543	21.1492	21.4263	20.8623	17.0682	18.4852	18.2469	18.3419	18.619	18.055	NA	NA	NA	NA	NA	NA	0	1	1	1	1	0	1	1	1	1	1	1	1	1	1	By matching	By MS/MS	By MS/MS	By MS/MS	By MS/MS	By matching
Q23360	Valyl Amino-acyl tRNA Synthetase	1	1	1	1	4	1.2	111.53	0.0093677	6.2628	NA	17.8666	17.2952	18.4462	18.5678	18.4241	NA	11.984	11.4125	12.5635	12.6851	12.5414	NA	NA	NA	NA	NA	NA	0	0	0	2	1	1	1	1	1	0	1	1	1	1	1		By MS/MS	By matching	By MS/MS	By MS/MS	By MS/MS
Q7YTL5	Uncharacterized protein	1	1	1	1	4	3.2	39.965	0.008284	6.3433	NA	18.9271	NA	19.9528	20.1927	19.5806	NA	14.4677	NA	15.4934	15.7333	15.1212	NA	NA	NA	NA	NA	NA	0	1	0	1	1	1	1	1	1	0	1	0	1	1	1		By MS/MS		By MS/MS	By MS/MS	By MS/MS
Q9GYM4	Uncharacterized protein	1	1	1	1	4	3.1	42.616	0.0063694	7.2556	20.1947	20.6725	19.0767	21.0391	21.7379	21.6608	16.2878	16.7655	15.1698	17.1322	17.831	17.7539	19.3043	19.15	NA	NA	19.4473	20.0171	0	0	0	1	1	2	1	1	1	1	1	1	1	1	1	By matching	By matching	By matching	By MS/MS	By MS/MS	By MS/MS
Q9XW26	SP (Specificity Protein) Transcription Factor	1	1	1	1	4	2.4	46.969	0.0065703	8.5471	20.5175	20.8016	20.065	21.2934	20.9627	20.5768	16.817	17.1012	16.3646	17.593	17.2622	16.8764	NA	NA	NA	NA	NA	NA	1	1	1	0	1	0	1	1	1	1	1	1	1	1	1	By MS/MS	By MS/MS	By MS/MS	By matching	By MS/MS	By matching
Q9XXK7	Translocating chain-associated membrane protein	1	1	1	1	4	2.9	42.654	0.0073801	6.7049	18.0216	18.4101	17.5031	18.4094	19.0653	18.6208	14.1146	14.5032	13.5962	14.5025	15.1584	14.7139	NA	NA	NA	NA	NA	NA	0	1	0	1	1	1	1	1	1	1	1	1	1	1	1	By matching	By MS/MS	By matching	By MS/MS	By MS/MS	By MS/MS
CON__sp|O82803|SRPP_HEVBR	Small rubber particle protein	1	1	1	1	3	4.9	22.344	0.0072029	6.4575	20.1498	20.5485	21.4778	21.9689	21.9914	19.4351	16.3424	16.7412	17.6704	18.1616	18.184	15.6277	NA	NA	NA	NA	NA	NA	0	0	1	1	1	0	1	1	1	1	1	1	1	1	1	By matching	By matching	By MS/MS	By MS/MS	By MS/MS	By matching
CON__sp|Q9BYR9|KRA24_HUMAN;CON__sp|P02443|KRA3A_SHEEP;CON__sp|P02441|KRA3_SHEEP	Keratin-associated protein 2-4	3	1	1	1	3	7.8	13.48	0.0074442	6.8196	19.8816	19.9095	NA	NA	20.2365	19.0597	16.8815	16.9095	NA	NA	17.2365	16.0597	NA	NA	NA	NA	NA	NA	1	1	0	0	1	0	1;1;1	1;1;1	1;1;1	1	1	0	0	1	1	By MS/MS	By MS/MS			By MS/MS	By matching
CON__sp|P08727|K1C19_HUMAN	Keratin, type I cytoskeletal 19	1	10	1	1	3	16.2	44.105	0.0064433	7.6884	NA	21.7845	21.8152	NA	22.3155	NA	NA	16.8303	16.861	NA	17.3613	NA	NA	NA	NA	NA	NA	NA	0	1	1	0	1	0	10	1	1	8	9	10	8	10	9	By matching	By MS/MS	By MS/MS	By matching	By MS/MS	By matching
G5EE01	Phosphatidylinositol 3,4,5-trisphosphate 3-phosphatase and dual-specificity protein phosphatase daf-18	1	1	1	1	3	1.5	110.33	0.0066138	9.3049	18.9455	19.6314	18.7602	20.8717	20.8186	19.8812	13.245	13.9309	13.0598	15.1713	15.1182	14.1808	NA	NA	NA	NA	NA	NA	0	0	0	1	1	1	1	1	1	1	1	1	1	1	1	By matching	By matching	By matching	By MS/MS	By MS/MS	By MS/MS
K8ESG8	Uncharacterized protein	1	1	1	1	3	4.2	44.381	0	13.727	19.5119	20.4047	19.0911	21.6246	22.2175	21.3312	15.342	16.2348	14.9212	17.4547	18.0476	17.1613	NA	NA	NA	NA	NA	NA	0	0	0	1	1	1	1	1	1	1	1	1	1	1	1	By matching	By matching	By matching	By MS/MS	By MS/MS	By MS/MS
O17570	60S ribosomal protein L38	1	1	1	1	3	25.7	8.0766	0.0074166	6.7872	NA	21.3865	20.5106	21.7747	21.6151	20.9879	NA	20.3865	19.5106	20.7747	20.6151	19.9879	NA	NA	NA	NA	NA	NA	0	0	1	1	1	0	1	1	1	0	1	1	1	1	1		By matching	By MS/MS	By MS/MS	By MS/MS	By matching
O17901	Probable coatomer subunit zeta	1	1	1	1	3	7.6	20.756	0.0027137	10.896	NA	NA	NA	21.8445	21.4238	21.2151	NA	NA	NA	18.8445	18.4238	18.2151	NA	NA	NA	NA	NA	NA	0	0	0	1	1	1	1	1	1	0	0	0	1	1	1				By MS/MS	By MS/MS	By MS/MS
O44827	Facilitated glucose transporter protein 1	1	1	1	1	3	2.2	55.068	0.0074906	6.9453	NA	20.8933	NA	21.3644	22.1294	21.7696	NA	17.4339	NA	17.905	18.67	18.3102	NA	NA	NA	NA	NA	NA	0	1	0	0	1	1	1	1	1	0	1	0	1	1	1		By MS/MS		By matching	By MS/MS	By MS/MS
P24890	Cytochrome b	1	1	1	1	3	5.4	42.582	0	22.729	NA	NA	NA	NA	18.794	21.7636	NA	NA	NA	NA	16.4721	19.4417	NA	NA	NA	NA	NA	NA	0	0	0	0	0	3	1	1	1	0	0	0	0	1	1					By matching	By MS/MS
P91491	Uncharacterized protein	1	1	1	1	3	14.1	10.59	0.0065963	8.7246	19.5888	NA	NA	20.8675	21.3106	NA	18.0039	NA	NA	19.2825	19.7256	NA	NA	NA	NA	NA	NA	NA	0	0	0	1	1	1	1	1	1	1	0	0	1	1	1	By MS/MS			By MS/MS	By MS/MS	By MS/MS
Q19248	Uncharacterized protein	1	1	1	1	3	4.1	37.11	0.0072993	6.5621	22.5365	23.5423	24.6409	23.2815	23.5055	23.5819	18.2146	19.2204	20.319	18.9595	19.1836	19.26	NA	NA	NA	NA	NA	NA	1	1	1	0	0	0	1	1	1	1	1	1	1	1	1	By MS/MS	By MS/MS	By MS/MS	By MS/MS	By matching	By matching
Q19714	Calcium load-activated calcium channel homolog	1	1	1	1	3	8.1	21.299	0.0073892	6.7179	NA	19.8055	NA	21.1531	21.1687	21.2235	NA	16.9981	NA	18.3457	18.3614	18.4161	NA	NA	NA	NA	NA	NA	0	0	0	1	1	1	1	1	1	0	1	0	1	1	1		By matching		By MS/MS	By MS/MS	By MS/MS
Q19805	Uncharacterized protein	1	1	1	1	3	4	31.829	0.0072289	6.4877	NA	NA	21.4882	22.3224	22.0526	21.7529	NA	NA	17.5813	18.4155	18.1457	17.846	NA	NA	NA	NA	NA	NA	0	1	1	0	0	1	1	1	1	0	1	1	1	1	1		By MS/MS	By MS/MS	By MS/MS	By MS/MS	By MS/MS
Q23398;Q95PX7	Uncharacterized protein	2	1	1	1	3	2.4	50.692	0.0071259	6.3617	19.1694	20.0693	19.6557	20.1317	20.0403	19.5495	14.469	15.3689	14.9553	15.4313	15.3399	14.8491	NA	NA	NA	NA	NA	NA	0	1	1	1	0	0	1;1	1;1	1;1	1	1	1	1	1	1	By matching	By MS/MS	By MS/MS	By MS/MS	By matching	By matching
Q9U1X0	NADPH:adrenodoxin oxidoreductase, mitochondrial	1	1	1	1	3	2.4	51.099	0.0074534	6.8357	19.0536	19.7127	19.1099	20.495	20.4485	19.9482	14.5942	15.2532	14.6504	16.0356	15.989	15.4888	NA	NA	NA	NA	NA	NA	0	0	0	1	1	1	1	1	1	1	1	1	1	1	1	By matching	By matching	By matching	By MS/MS	By MS/MS	By MS/MS
Q9U2Q8	Peptidyl-prolyl cis-trans isomerase	1	1	1	1	3	12	11.64	0.0072816	6.5311	19.025	21.3453	20.5271	20.7938	19.755	19.6231	16.7031	19.0234	18.2051	18.4718	17.4331	17.3012	NA	NA	NA	NA	NA	NA	0	1	1	1	0	0	1	1	1	1	1	1	1	1	1	By matching	By MS/MS	By MS/MS	By MS/MS	By matching	By matching
CON__sp|P00883|ALDOA_RABIT	Fructose-bisphosphate aldolase A	1	2	2	2	2	6.3	39.342	0	15.333	19.2548	18.4569	20.1262	19.1179	NA	21.2932	14.7313	13.9333	15.6026	14.5943	NA	16.7697	NA	NA	NA	NA	NA	NA	0	0	0	0	0	2	2	2	2	1	1	1	1	0	2	By matching	By matching	By MS/MS	By matching		By MS/MS
CON__sp|P02535|K1C10_MOUSE	Keratin, type I cytoskeletal 10	1	16	2	2	2	18.1	57.769	0	12.049	19.9706	NA	NA	NA	NA	NA	15.2702	NA	NA	NA	NA	NA	NA	NA	NA	NA	NA	NA	2	0	0	0	0	0	16	2	2	16	12	14	13	13	13	By MS/MS	By matching	By matching	By matching	By matching	By matching
CON__sp|P02666|CASB_BOVIN	Beta-casein	1	2	2	2	2	11.6	25.107	0	51.709	23.0186	23.9245	23.3462	24.4273	24.076	25.2226	20.2112	21.1171	20.539	21.62	21.2687	22.4152	NA	NA	NA	NA	NA	NA	0	0	0	0	0	2	2	2	2	1	2	2	2	2	2	By MS/MS	By matching	By matching	By MS/MS	By matching	By MS/MS
CON__sp|Q3SZR3|A1AG_BOVIN	Alpha-1-acid glycoprotein	1	1	1	1	2	5.9	23.182	0.0064516	7.7082	NA	NA	NA	21.4641	20.2733	20.9238	NA	NA	NA	17.8792	16.6883	17.3387	NA	NA	NA	NA	NA	NA	0	0	0	1	0	1	1	1	1	0	0	0	1	1	1				By MS/MS	By matching	By MS/MS
CON__sp|Q7Z3Z0|K1C25_HUMAN	Keratin, type I cytoskeletal 25	1	7	2	2	2	18.4	49.317	0	14.789	NA	21.7216	NA	NA	NA	NA	NA	17.1981	NA	NA	NA	NA	NA	NA	NA	NA	NA	NA	0	2	0	0	0	0	7	2	2	2	7	3	5	2	5	By matching	By MS/MS	By matching	By matching	By matching	By matching
CON__tr|Q61782|Q61782_MOUSE	Type I epidermal keratin mRNA, 3'end (Fragment)	1	8	1	1	2	59.1	10.662	0.0073171	6.6092	18.249	NA	NA	20.165	20.4935	NA	15.664	NA	NA	17.5801	17.9085	NA	NA	NA	NA	NA	NA	NA	0	0	0	1	1	0	8	1	1	8	6	7	8	8	7	By MS/MS	By matching	By matching	By MS/MS	By MS/MS	By matching
G4SNP7	DumPY: shorter than wild-type	1	1	1	1	2	0.8	152.28	0.0064683	7.8325	20.1683	NA	20.3508	NA	NA	NA	14.4134	NA	14.596	NA	NA	NA	NA	NA	NA	NA	NA	NA	1	0	1	0	0	0	1	1	1	1	0	1	0	0	0	By MS/MS		By MS/MS
G5EBK3	FERM domain-containing protein	1	1	1	1	2	1.8	65.999	0.0073439	6.6234	18.985	20.6679	NA	20.7779	20.8434	19.9392	14.2302	15.913	NA	16.023	16.0885	15.1843	NA	NA	NA	NA	NA	NA	0	1	0	0	1	0	1	1	1	1	1	0	1	1	1	By matching	By MS/MS		By matching	By MS/MS	By matching
G5EBV6	Guanyl-specific ribonuclease pgl-3	1	2	1	1	2	3.2	74.844	0.0075377	7.0115	NA	NA	NA	20.0284	20.0429	19.4179	NA	NA	NA	14.743	14.7574	14.1325	NA	NA	NA	NA	NA	NA	0	0	0	1	1	0	2	1	1	0	0	0	2	2	2				By MS/MS	By MS/MS	By matching
G5EBZ4	Protein let-418	1	2	2	2	2	1.9	209.15	0.0053476	10.712	NA	17.7514	17.1136	22.2082	18.4314	NA	NA	11.1968	10.5591	15.6536	11.8768	NA	NA	NA	NA	NA	NA	NA	0	0	0	1	1	0	2	2	2	0	1	1	2	1	0		By matching	By matching	By MS/MS	By MS/MS
G5EDF5	Tr-type G domain-containing protein	1	2	2	2	2	4.3	47.83	0.0013774	11.089	19.2376	20.8576	20.226	21.061	21.1192	20.7506	14.6527	16.2726	15.6411	16.4761	16.5342	16.1656	19.2264	19.9132	NA	19.3746	19.3725	19.459	0	2	0	0	0	0	2	2	2	2	2	1	2	2	2	By matching	By MS/MS	By matching	By MS/MS	By matching	By matching
G5EEH9	Nuclear pore complex protein Nup98-Nup96;Nuclear pore complex protein Nup98;Nuclear pore complex protein Nup96	1	2	2	2	2	1.1	180.45	0	11.859	18.8497	20.9131	18.1907	21.3777	20.0543	20.8017	12.8053	14.8687	12.1463	15.3333	14.0098	14.7572	NA	NA	NA	NA	NA	NA	0	0	0	1	1	0	2	2	2	1	2	1	2	1	2	By matching	By matching	By matching	By MS/MS	By MS/MS	By matching
O01257	HIG1 domain-containing protein	1	2	2	2	2	18.8	15.138	0	11.922	23.0766	21.9838	21.1602	22.1594	22.6383	23.6108	20.2692	19.1765	18.3529	19.352	19.8309	20.8033	NA	NA	NA	NA	NA	NA	0	1	0	0	0	1	2	2	2	2	1	1	1	1	2	By MS/MS	By MS/MS	By matching	By MS/MS	By MS/MS	By MS/MS
O01883	UnCoupling Protein (Mitochondrial substrate carrier)	1	2	2	2	2	7.7	36.572	0	12.207	19.6081	19.9922	18.7288	20.5871	20.2911	22.4851	15.3602	15.7443	14.4809	16.3392	16.0432	18.2372	NA	NA	NA	NA	NA	NA	0	0	0	0	0	2	2	2	2	1	1	1	1	1	2	By matching	By matching	By matching	By matching	By MS/MS	By MS/MS
O02328	Eukaryotic translation initiation factor 3 subunit C	1	1	1	1	2	1.3	103.84	0.007362	6.6899	NA	17.8008	NA	NA	NA	17.2371	NA	12.186	NA	NA	NA	11.6223	NA	NA	NA	NA	NA	NA	0	1	0	0	1	0	1	1	1	0	1	0	0	1	1		By MS/MS			By MS/MS	By matching
O16368	Probable 26S protease regulatory subunit 4	1	2	2	2	2	5.4	49.722	0	11.743	19.6283	21.0286	20.5317	21.0002	20.8327	20.1939	14.9278	16.3282	15.8313	16.2998	16.1322	15.4935	19.4225	20.1428	19.6706	19.3935	19.3342	NA	0	2	0	0	0	0	2	2	2	2	2	2	2	2	1	By matching	By MS/MS	By matching	By MS/MS	By MS/MS	By matching
O17666	Calponin-homology (CH) domain-containing protein	1	2	2	2	2	1.7	134.58	0	12.689	NA	NA	NA	21.2361	20.8832	20.8319	NA	NA	NA	15.3054	14.9524	14.9011	NA	NA	NA	NA	NA	NA	0	0	0	1	0	1	2	2	2	0	0	0	2	1	1				By MS/MS	By MS/MS	By MS/MS
O17759	Transket_pyr domain-containing protein	1	2	2	2	2	3.7	66.01	0	11.961	NA	21.4347	20.4319	NA	NA	19.9255	NA	16.3054	15.3025	NA	NA	14.7962	NA	NA	NA	NA	NA	NA	0	1	1	0	0	0	2	2	2	0	1	1	0	0	1		By MS/MS	By MS/MS			By matching
O18282	Protein FRG1 homolog	1	2	2	2	2	6.9	30.268	0	11.961	19.6781	20.6414	20.057	21.1294	21.2489	20.8461	15.7712	16.7345	16.1501	17.2225	17.342	16.9393	NA	NA	NA	NA	NA	NA	0	0	0	1	1	0	2	2	2	1	1	1	2	1	1	By matching	By matching	By matching	By MS/MS	By MS/MS	By matching
O62191	Fmp27_GFWDK domain-containing protein	1	2	2	2	2	0.9	246.65	0.0027027	10.86	21.3402	22.1117	NA	22.0228	23.4663	NA	14.7109	15.4823	NA	15.3934	16.8369	NA	NA	NA	NA	NA	NA	NA	1	0	0	0	1	0	2	2	2	1	1	0	1	2	0	By MS/MS	By MS/MS		By MS/MS	By MS/MS
O62258	SAM domain-containing protein	1	2	2	2	2	10.1	40.392	0	12.901	21.411	20.2479	19.8749	21.7977	23.1242	21.8161	17.1631	16	15.627	17.5498	18.8762	17.5682	NA	NA	NA	NA	NA	NA	0	0	1	0	1	0	2	2	2	1	1	1	2	2	2	By matching	By matching	By MS/MS	By matching	By MS/MS	By matching
P02566	Myosin-4	1	2	2	2	2	1	224.75	0.0014085	11.421	18.7456	19.2741	20.9295	19.6523	19.43	NA	11.9383	12.4668	14.1222	12.845	12.6226	NA	NA	NA	NA	NA	NA	NA	0	0	2	0	0	0	2	2	2	1	1	2	1	1	0	By matching	By matching	By MS/MS	By matching	By matching
P24888	ATP synthase subunit a	1	1	1	1	2	7	23.038	0.0075472	7.0249	20.4871	21.1125	20.6497	21.9182	22.0515	22.0107	17.6798	18.3051	17.8424	19.1109	19.2441	19.2034	NA	NA	NA	NA	NA	NA	0	0	0	0	1	1	1	1	1	1	1	1	1	1	1	By matching	By matching	By matching	By matching	By MS/MS	By MS/MS
P34329	Probable protein disulfide-isomerase A4	1	2	2	2	2	3.4	69.797	0.0013947	11.318	NA	19.7967	17.7955	20.0217	20.4583	20.0293	NA	14.7092	12.7081	14.9343	15.3709	14.9418	NA	NA	NA	NA	18.5337	18.4796	0	0	0	0	1	1	2	2	2	0	2	1	1	2	2		By MS/MS	By matching	By matching	By MS/MS	By MS/MS
P46563	Fructose-bisphosphate aldolase 2	1	3	3	3	2	9.8	38.846	0	16.25	20.4576	22.5339	21.6126	22.743	21.7802	21.0583	16.0653	18.1416	17.2202	18.3507	17.3879	16.6659	NA	20.5181	NA	20.6939	NA	NA	0	1	0	1	0	0	3	3	3	2	3	2	3	2	2	By matching	By MS/MS	By MS/MS	By MS/MS	By MS/MS	By MS/MS
Q09249	Uncharacterized protein C16C10.3	1	2	2	2	2	3.3	117.1	0.0053836	10.747	22.8288	23.3225	22.6697	23.8451	23.5289	23.1985	17.1008	17.5946	16.9418	18.1172	17.8009	17.4706	NA	NA	NA	NA	NA	NA	1	0	0	1	0	0	2	2	2	1	1	1	1	1	2	By MS/MS	By MS/MS	By MS/MS	By MS/MS	By MS/MS	By MS/MS
Q10454	Probable arginine kinase F46H5.3	1	2	2	2	2	5.8	44.167	0	12.026	NA	20.4036	20.4117	21.2097	21.4818	20.2992	NA	16.0114	16.0194	16.8173	17.0895	15.9069	NA	NA	NA	NA	NA	NA	0	1	0	0	1	0	2	2	2	0	1	1	1	2	1		By MS/MS	By matching	By matching	By MS/MS	By matching
Q17571	AQuaPorin or aquaglyceroporin related	1	1	1	1	2	5.5	31.425	0	19.278	NA	22.0051	NA	23.3729	23.7073	26.2679	NA	19.6832	NA	21.0511	21.3853	23.946	NA	NA	NA	NA	NA	NA	0	0	0	1	0	1	1	1	1	0	1	0	1	1	1		By matching		By MS/MS	By matching	By MS/MS
Q17574	Putative methionine synthase reductase	1	2	2	2	2	3.2	76.833	0.0053405	10.67	22.6806	18.5079	19.7944	24.2207	19.3845	19.1822	17.4327	13.26	14.5465	18.9728	14.1365	13.9342	22.6805	NA	NA	22.7724	NA	NA	2	0	0	0	0	0	2	2	2	2	1	1	2	1	1	By MS/MS	By MS/MS	By MS/MS	By MS/MS	By MS/MS	By MS/MS
Q18421	GrpE protein homolog, mitochondrial	1	2	2	2	2	11	26.448	0.0013717	11.004	NA	21.1595	18.2134	21.4962	21.0935	19.1648	NA	17.3522	14.406	17.6889	17.2861	15.3574	NA	19.8268	NA	19.7104	NA	NA	0	1	0	1	0	0	2	2	2	0	2	1	2	1	1		By MS/MS	By matching	By MS/MS	By matching	By matching
Q18494	Microtubule-Associated Protein Homolog	1	8	1	1	2	11.9	91.994	0.007177	6.4242	NA	19.4645	NA	NA	20.0105	19.5971	NA	14.0051	NA	NA	14.551	14.1377	NA	NA	NA	NA	NA	NA	0	0	0	0	1	1	8	1	1	6	7	5	7	8	8	By matching	By matching	By matching	By matching	By MS/MS	By MS/MS
Q18655	MFS domain-containing protein	1	2	2	2	2	5.2	58.166	0	13.397	NA	17.4212	NA	20.8402	20.7189	18.6529	NA	12.7207	NA	16.1397	16.0185	13.9525	NA	NA	NA	NA	NA	NA	0	0	0	0	1	1	2	2	2	0	1	0	2	2	1		By matching		By matching	By MS/MS	By MS/MS
Q19335	Matrin-type domain-containing protein	1	1	1	1	2	7.7	25.532	0.0065789	8.6221	19.731	NA	20.312	21.0828	21.0587	NA	16.1461	NA	16.7269	17.4979	17.4737	NA	NA	NA	NA	NA	NA	NA	0	0	1	1	0	0	1	1	1	1	0	1	1	1	0	By matching		By MS/MS	By MS/MS	By MS/MS
Q19403	acidPPc domain-containing protein	1	1	1	1	2	3.6	34.554	0.0074349	6.8058	NA	18.8348	18.6246	20.1074	20.0493	19.7724	NA	15.2499	15.0397	16.5224	16.4643	16.1874	NA	NA	NA	NA	NA	NA	0	0	0	0	1	1	1	1	1	0	1	1	1	1	1		By matching	By matching	By matching	By MS/MS	By MS/MS
Q19491	Tudor domain-containing protein	1	2	2	2	2	3.3	77.739	0.0053191	10.615	NA	19.8763	18.2594	20.017	20.339	19.7903	NA	14.7888	13.172	14.9296	15.2514	14.7028	NA	NA	NA	18.1437	18.82	NA	0	0	0	1	1	0	2	2	2	0	2	1	2	2	2		By MS/MS	By matching	By MS/MS	By MS/MS	By MS/MS
Q19554	ABC transporter, class F	1	2	2	2	2	4.2	69.175	0	11.587	NA	20.0618	18.5138	20.3263	19.3632	20.0803	NA	15.2039	13.6559	15.4683	14.5053	15.2223	NA	18.4825	NA	18.3187	NA	NA	0	1	0	1	0	0	2	2	2	0	2	1	2	1	2		By MS/MS	By matching	By MS/MS	By matching	By MS/MS
Q19626	Probable V-type proton ATPase subunit B	1	1	1	1	2	3.1	54.75	0.0065359	8.415	NA	20.7208	20.434	21.3949	20.9314	NA	NA	16.0204	15.7336	16.6945	16.2309	NA	NA	NA	NA	NA	NA	NA	0	0	0	1	0	1	1	1	1	0	1	1	1	1	1		By matching	By MS/MS	By MS/MS	By matching	By MS/MS
Q20168	Probable coatomer subunit beta	1	1	1	1	2	1	111.11	0.0065189	8.1052	NA	18.932	NA	NA	19.5672	19.1984	NA	13.2041	NA	NA	13.8392	13.4704	NA	NA	NA	NA	NA	NA	0	0	0	0	1	1	1	1	1	0	1	0	0	1	1		By matching			By MS/MS	By MS/MS
Q20880	Col_cuticle_N domain-containing protein	1	1	1	1	2	3.3	36.515	0.0075567	7.0287	18.0369	17.3283	19.2408	17.2231	17.5064	NA	14.2296	13.5209	15.4334	13.4157	13.699	NA	NA	NA	NA	NA	NA	NA	1	0	1	0	0	0	1	1	1	1	1	1	1	1	0	By MS/MS	By matching	By MS/MS	By matching	By matching
Q21117	ANK_REP_REGION domain-containing protein	1	2	2	2	2	1.3	136.88	0.0013928	11.307	19.9094	21.3747	21.4399	21.7732	20.83	20.6775	13.822	15.2872	15.3525	15.6857	14.7425	14.59	NA	NA	20.4359	NA	NA	18.9795	0	0	1	0	0	1	2	2	2	1	2	2	2	1	2	By MS/MS	By MS/MS	By MS/MS	By MS/MS	By MS/MS	By MS/MS
Q22135	RRM domain-containing protein	1	1	1	1	2	4.2	33.919	0.006435	7.6575	18.7983	19.8142	19.026	20.0662	20.5949	19.9027	14.7983	15.8142	15.026	16.0662	16.5949	15.9027	NA	NA	NA	NA	NA	NA	1	1	0	0	0	0	1	1	1	1	1	1	1	1	1	By MS/MS	By MS/MS	By matching	By matching	By MS/MS	By MS/MS
Q22570	Uncharacterized protein	1	2	2	2	2	5.7	46.667	0.0013812	11.126	NA	NA	NA	NA	19.7282	18.1903	NA	NA	NA	NA	15.9209	14.3829	NA	NA	NA	NA	NA	NA	0	0	0	0	1	1	2	2	2	0	0	0	0	2	1					By MS/MS	By MS/MS
Q22620	Prolyl Amino-acyl tRNA Synthetase	1	1	1	1	2	2.8	65.818	0.0072727	6.5272	19.606	20.6805	19.683	20.6743	20.3729	NA	14.3966	15.4711	14.4736	15.4648	15.1635	NA	NA	NA	NA	NA	NA	NA	0	1	0	1	0	0	1	1	1	1	1	1	1	1	0	By matching	By MS/MS	By matching	By MS/MS	By matching
Q23155	Mitochondrial Ribosomal Protein, Small	1	1	1	1	2	7.2	22.586	0	14.577	18.5165	20.4285	19.4497	20.5124	20.4069	20.0774	15.1946	17.1066	16.1278	17.1905	17.0849	16.7555	NA	NA	NA	NA	NA	NA	0	1	0	1	0	0	1	1	1	1	1	1	1	1	1	By matching	By MS/MS	By matching	By MS/MS	By matching	By matching
Q23660	Uncharacterized protein	1	2	2	2	2	5.8	52.981	0	12.334	NA	21.4214	20.3215	22.0262	22.3412	22.3293	NA	17.9619	16.8621	18.5668	18.8818	18.8699	NA	20.2716	NA	NA	NA	20.9217	0	1	0	0	0	1	2	2	2	0	2	1	2	2	2		By MS/MS	By matching	By matching	By MS/MS	By MS/MS
Q27395	Protein lin-15B	1	2	2	2	2	1.4	163.59	0.0013755	11.011	18.6911	17.8247	18.7366	20.0684	20.2946	19.7579	12.2817	11.4153	12.3272	13.659	13.8852	13.3485	NA	NA	NA	18.2304	18.4245	NA	0	0	0	1	1	0	2	2	2	2	1	2	2	2	2	By matching	By matching	By matching	By MS/MS	By MS/MS	By MS/MS
Q93511	(Reactive Oxygen species MOdulator) homolog	1	1	1	1	2	24.4	8.3559	0.006502	7.9645	NA	21.9365	NA	NA	22.9158	22.2884	NA	19.9365	NA	NA	20.9158	20.2884	NA	NA	NA	NA	NA	NA	0	1	0	0	1	0	1	1	1	0	1	0	0	1	1		By MS/MS			By MS/MS	By matching
Q95Q11	28S ribosomal protein S7, mitochondrial	1	2	2	2	2	10.8	25.655	0	13.464	NA	21.6838	NA	20.7631	20.325	20.4987	NA	18.3619	NA	17.4412	17.0031	17.1768	NA	NA	NA	NA	NA	NA	0	2	0	0	0	0	2	2	2	0	2	0	1	1	1		By MS/MS		By matching	By matching	By matching
Q95Y15	Nuclear Pore complex Protein	1	1	1	1	2	0.9	150.04	0	15.811	NA	20.722	NA	20.7632	21.3517	20.5097	NA	14.722	NA	14.7632	15.3517	14.5097	NA	NA	NA	NA	NA	NA	0	1	0	0	1	0	1	1	1	0	1	0	1	1	1		By MS/MS		By matching	By MS/MS	By matching
Q966K5	Col_cuticle_N domain-containing protein	1	2	1	1	2	11	33.887	0.0064267	7.561	22.0699	20.8487	22.3491	NA	NA	NA	18.8999	17.6788	19.1792	NA	NA	NA	NA	NA	NA	NA	NA	NA	1	0	1	0	0	0	2	1	1	2	2	2	1	1	1	By MS/MS	By matching	By MS/MS	By matching	By matching	By matching
Q9GRZ0;Q9GRZ1	EB1 C-terminal domain-containing protein	2	1	1	1	2	9.1	19.601	0.006605	9.209	NA	NA	19.9912	NA	22.6269	20.8077	NA	NA	16.8213	NA	19.457	17.6377	NA	NA	NA	NA	NA	NA	0	0	0	0	1	1	1;1	1;1	1;1	0	0	1	0	1	1			By matching		By MS/MS	By MS/MS
Q9GYR0	C3HC-type domain-containing protein	1	2	2	2	2	7.1	33.705	0.0027064	10.861	19.8717	20.3466	NA	20.9482	21.2385	22.3452	15.7017	16.1766	NA	16.7783	17.0687	18.1753	NA	NA	NA	NA	NA	NA	0	0	0	0	1	1	2	2	2	1	1	0	1	1	2	By matching	By matching		By MS/MS	By MS/MS	By MS/MS
Q9NEI6	MRP-S28 domain-containing protein	1	1	1	1	2	3.3	41.861	0.0094007	6.3024	NA	NA	NA	NA	NA	NA	NA	NA	NA	NA	NA	NA	NA	NA	NA	NA	NA	NA	0	1	0	0	1	0	1	1	1	0	1	0	0	1	0		By MS/MS			By MS/MS
Q9NLD1	HnRNP A1 homolog	1	2	2	2	2	2.8	65.919	0.0014065	11.418	20.1653	21.5932	21.1531	21.89	21.674	21.3749	15.3073	16.7353	16.2952	17.032	16.816	16.5169	NA	20.0824	NA	NA	NA	19.764	0	1	0	0	0	1	2	2	2	2	2	2	2	2	2	By matching	By MS/MS	By MS/MS	By MS/MS	By MS/MS	By MS/MS
Q9TVL3;G5ECH7;H2L0S7;Q8I7M8;P34556;Q11179	Probable cyclin-dependent kinase 9	6	3	3	3	2	7.3	53.593	0	18.612	19.1488	20.4366	19.7747	21.2572	22.5077	20.7045	14.242	15.5298	14.8678	16.3503	17.6008	15.7976	NA	NA	NA	NA	NA	NA	0	0	0	0	2	0	3;1;1;1;1;1	3;1;1;1;1;1	3;1;1;1;1;1	1	1	1	2	2	1	By matching	By matching	By matching	By MS/MS	By MS/MS	By matching
Q9U7E0	Transcriptional regulator ATRX homolog	1	2	2	2	2	1.5	156.19	0.0013966	11.331	20.3255	NA	18.6792	17.7271	20.3292	NA	14.2381	NA	12.5917	11.6396	14.2417	NA	NA	NA	NA	NA	NA	NA	2	0	0	0	0	0	2	2	2	2	0	1	1	1	0	By MS/MS		By matching	By matching	By matching
Q9XVD2	Peptidase_S24 domain-containing protein	1	2	2	2	2	20.5	14.704	0.0014025	11.38	NA	21.3925	20.4448	20.4661	21.7938	21.6204	NA	18.5852	17.6374	17.6587	18.9864	18.813	NA	NA	NA	NA	NA	NA	0	0	0	0	1	1	2	2	2	0	2	2	1	2	2		By matching	By matching	By matching	By MS/MS	By MS/MS
A0A0K3AUJ9	Thioredoxin domain-containing protein	1	1	1	1	1	5.5	22.412	0.0063857	7.3319	20.058	20.6645	21.0096	21.5167	20.8066	20.4952	16.5985	17.205	17.5501	18.0572	17.3472	17.0357	NA	NA	NA	NA	NA	NA	0	0	0	1	0	0	1	1	1	1	1	1	1	1	1	By matching	By matching	By MS/MS	By MS/MS	By matching	By matching
A0A1X7RBM4	Uncharacterized protein	1	1	1	1	1	18.5	15.11	0.0072376	6.5009	23.3512	NA	25.8382	25.2709	19.7894	NA	20.5439	NA	23.0308	22.4635	16.982	NA	NA	NA	NA	NA	NA	NA	0	0	1	0	0	0	1	1	1	1	0	1	1	1	0	By MS/MS		By MS/MS	By MS/MS	By matching
A0A2K5ATN1	Uncharacterized protein	1	1	1	1	1	17.3	9.4645	0.0064851	7.9219	NA	NA	NA	NA	21.4883	20.9755	NA	NA	NA	NA	19.9033	19.3906	NA	NA	NA	NA	NA	NA	0	0	0	0	0	1	1	1	1	0	0	0	0	1	1					By matching	By MS/MS
CON__sp|P34955|A1AT_BOVIN	Alpha-1-antiproteinase	1	1	1	1	1	3.6	46.103	0.0064935	7.9483	19.4054	20.4503	20.1479	20.5734	20.5285	19.0922	15.0131	16.058	15.7556	16.1811	16.1362	14.6999	NA	NA	NA	NA	NA	NA	0	1	0	0	0	0	1	1	1	1	1	1	1	1	1	By matching	By MS/MS	By matching	By matching	By matching	By matching
CON__sp|Q61897|KT33B_MOUSE	Keratin, type I cuticular Ha3-II	1	4	1	1	1	9.4	45.863	0.007371	6.6925	21.032	22.0197	NA	20.6898	21.363	NA	16.2772	17.2649	NA	15.9349	16.6082	NA	NA	NA	NA	NA	NA	NA	0	1	0	0	0	0	4	1	1	4	4	3	4	4	3	By matching	By MS/MS	By matching	By matching	By matching	By matching
G4SLH0	Titin homolog	1	2	2	2	1	0.1	2056.7	0.001387	11.198	21.1053	20.2035	20.6265	22.2286	21.8679	24.0056	11.3605	10.4587	10.8817	12.4838	12.1231	14.2607	NA	NA	NA	NA	NA	NA	0	0	0	0	0	1	2	2	2	1	2	2	2	1	1	By matching	By MS/MS	By MS/MS	By MS/MS	By matching	By MS/MS
G5EBX0	Kinesin-like protein	1	2	2	2	1	3	105.83	0	11.911	18.5135	19.7185	19.5364	22.298	20.0675	19.0427	12.7856	13.9905	13.8085	16.5701	14.3396	13.3147	NA	NA	NA	NA	NA	NA	0	0	0	1	0	0	2	2	2	1	1	1	2	1	1	By matching	By matching	By MS/MS	By MS/MS	By MS/MS	By matching
G5EDY2	Tryptophanyl(W) Amino-acyl tRNA Synthetase	1	2	2	2	1	5	47.238	0.0014104	11.446	20.7977	21.5136	21.1292	21.8734	20.5208	21.2262	16.2127	16.9287	16.5442	17.2884	15.9358	16.6412	NA	NA	NA	NA	NA	NA	0	0	0	1	0	0	2	2	2	2	2	2	2	1	2	By matching	By matching	By MS/MS	By MS/MS	By matching	By matching
G5EF77	AA_TRNA_LIGASE_II domain-containing protein	1	1	1	1	1	3.9	49.231	0.0063532	7.1729	NA	20.5006	19.2474	20.786	20.5041	20.2979	NA	15.8001	14.547	16.0855	15.8037	15.5975	NA	NA	NA	NA	NA	NA	0	0	0	1	0	0	1	1	1	0	1	1	1	1	1		By matching	By matching	By MS/MS	By matching	By matching
H2L083	Ground-like domain-containing protein	1	1	1	1	1	4	45.531	0.0063371	7.1511	19.9389	19.2695	21.3872	19.9912	NA	NA	17.617	16.9475	19.0653	17.6693	NA	NA	NA	NA	NA	NA	NA	NA	0	0	1	0	0	0	1	1	1	1	1	1	1	0	0	By matching	By matching	By MS/MS	By matching
I2HA91	Uncharacterized protein	1	1	1	1	1	6.9	21.848	0.0093787	6.2691	NA	19.1667	NA	18.6024	19.5218	19.828	NA	15.5817	NA	15.0174	15.9369	16.2431	NA	NA	NA	NA	NA	NA	0	0	0	0	0	1	1	1	1	0	1	0	1	1	1		By matching		By matching	By matching	By MS/MS
O01925	Lysophospholipid acyltransferase 5	1	1	1	1	1	4.9	54.112	0.0063939	7.342	NA	20.8809	NA	20.9443	21.1406	20.9476	NA	16.8809	NA	16.9443	17.1406	16.9476	NA	NA	NA	NA	NA	NA	0	0	0	0	1	0	1	1	1	0	1	0	1	1	1		By matching		By matching	By MS/MS	By matching
O16254	Uncharacterized protein	1	1	1	1	1	12.4	13.478	0.0053619	10.717	22.0423	22.7191	NA	23.4522	23.9848	23.4992	20.0423	20.7191	NA	21.4523	21.9848	21.4992	NA	NA	NA	NA	NA	NA	1	0	0	0	0	0	1	1	1	1	1	0	1	1	1	By MS/MS	By matching		By MS/MS	By matching	By matching
O45551	Eukaryotic translation initiation factor 4E-1	1	1	1	1	1	7.1	24.313	0.0065617	8.4824	20.1217	21.1793	20.3408	21.5478	21.3202	21.0435	16.5367	17.5943	16.7559	17.9629	17.7352	17.4585	NA	NA	NA	NA	NA	NA	0	0	1	0	0	0	1	1	1	1	1	1	1	1	1	By matching	By matching	By MS/MS	By matching	By matching	By matching
O45815	ACTin	1	11	2	2	1	29.9	41.872	0	11.916	21.4389	20.292	22.0628	21.007	23.8194	23.3888	17.1171	15.9701	17.7408	16.6851	19.4975	19.0669	NA	NA	NA	NA	NA	NA	0	0	0	0	1	0	11	2	2	9	10	10	9	11	11	By matching	By matching	By matching	By matching	By MS/MS	By MS/MS
O45933	Nucleoporin SEH1	1	1	1	1	1	4.4	41.725	0.0072115	6.4628	NA	18.9432	17.6677	20.0738	20.0927	19.8007	NA	14.4197	13.1442	15.5502	15.5692	15.2771	NA	NA	NA	NA	NA	NA	0	0	0	0	1	0	1	1	1	0	1	1	1	1	1		By matching	By matching	By matching	By MS/MS	By matching
O61787	Innexin-16	1	1	1	1	1	6.2	43.086	0.0063452	7.1638	NA	NA	NA	20.8984	21.3154	20.8651	NA	NA	NA	16.8984	17.3154	16.8651	NA	NA	NA	NA	NA	NA	0	0	0	0	1	0	1	1	1	0	0	0	1	1	1				By matching	By MS/MS	By matching
P10567	Paramyosin	1	1	1	1	1	1.5	100.63	0.0075282	6.9994	NA	NA	NA	NA	21.4856	NA	NA	NA	NA	NA	15.7577	NA	NA	NA	NA	NA	NA	NA	0	0	0	0	1	0	1	1	1	0	0	0	0	1	0					By MS/MS
P35799	Cuticle collagen dpy-2	1	1	1	1	1	4.2	36.737	0.0073983	6.7338	NA	NA	21.4918	20.6215	NA	NA	NA	NA	18.4918	17.6215	NA	NA	NA	NA	NA	NA	NA	NA	0	0	1	0	0	0	1	1	1	0	0	1	1	0	0			By MS/MS	By matching
P41937	Tubulin beta-4 chain	1	7	1	0	1	17.1	49.8	0.0093897	6.3011	20.5751	20.4379	20.5763	20.4483	20.3341	20.8959	16.2531	16.1159	16.2544	16.1263	16.0122	16.5739	NA	NA	NA	NA	NA	NA	0	0	0	0	0	1	7	1	0	6	6	7	7	7	5	By matching	By matching	By matching	By matching	By matching	By MS/MS
P43510	Cathepsin B-like cysteine proteinase 6	1	1	1	1	1	4.5	42.404	0.0075188	6.9919	20.3277	22.155	21.0575	22.4367	22.4207	22.4866	16.0798	17.9071	16.8095	18.1888	18.1728	18.2386	NA	NA	NA	NA	NA	NA	0	0	0	1	0	0	1	1	1	1	1	1	1	1	1	By matching	By matching	By matching	By MS/MS	By matching	By matching
P52709	Threonine--tRNA ligase, cytoplasmic	1	2	2	2	1	2.9	84.416	0.0013793	11.109	18.7189	21.0391	19.9247	20.3113	20.8886	20.0458	13.1953	15.5155	14.4011	14.7877	15.365	14.5223	NA	NA	NA	NA	NA	NA	0	0	0	0	0	1	2	2	2	1	1	1	1	1	2	By matching	By matching	By matching	By MS/MS	By MS/MS	By MS/MS
P90829	DNA polymerase delta catalytic subunit	1	3	3	3	1	3.1	120.83	0	16.368	20.2742	20.1689	21.3289	20.0911	21.396	20.7264	14.297	14.1916	15.3516	14.1138	15.4187	14.7492	NA	NA	NA	NA	NA	NA	0	0	1	0	0	0	3	3	3	2	1	3	1	2	2	By matching	By matching	By MS/MS	By matching	By MS/MS	By MS/MS
P91457	Nuclear Pore complex Protein	1	2	2	2	1	1.6	124.11	0.0013831	11.165	20.9656	21.1115	20.6454	21.9249	22.0827	21.5509	15.3508	15.4968	15.0307	16.3102	16.4681	15.9362	NA	NA	NA	NA	NA	NA	0	0	0	0	1	0	2	2	2	2	2	2	2	2	2	By matching	By matching	By matching	By matching	By MS/MS	By matching
Q18066	Disorganized muscle protein 1	1	1	1	1	1	2.3	71.849	0.0072464	6.5021	19.3551	20.6202	20.8283	20.6196	20.3015	19.8183	14.0333	15.2983	15.5063	15.2977	14.9796	14.4964	NA	NA	NA	NA	NA	NA	0	0	1	0	0	0	1	1	1	1	1	1	1	1	1	By matching	By matching	By MS/MS	By matching	By matching	By matching
Q19007	Nucleosome Assembly Protein	1	1	1	1	1	7.3	35.664	0.0071599	6.3869	NA	NA	NA	20.6426	19.3127	19.6143	NA	NA	NA	16.9421	15.6123	15.9139	NA	NA	NA	NA	NA	NA	0	0	0	1	0	0	1	1	1	0	0	0	1	1	1				By MS/MS	By matching	By matching
Q19429	DB domain-containing protein	1	1	1	1	1	3.3	58.332	0.0094229	6.3137	NA	20.5825	20.2264	NA	NA	NA	NA	16.4126	16.0564	NA	NA	NA	NA	NA	NA	NA	NA	NA	0	0	1	0	0	0	1	1	1	0	1	1	0	0	0		By matching	By MS/MS
Q21000	MYOsin heavy chain structural genes	1	1	1	1	1	0.7	227	0.0065445	8.4512	17.4007	NA	18.4285	NA	20.9572	NA	10.5933	NA	11.6211	NA	14.1499	NA	NA	NA	NA	NA	NA	NA	0	0	0	0	1	0	1	1	1	1	0	1	0	1	0	By matching		By matching		By MS/MS
Q21276	Uncharacterized NOP5 family protein K07C5.4	1	1	1	1	1	2.7	54.511	0.0075662	7.0488	NA	NA	20.5947	NA	NA	NA	NA	NA	15.8398	NA	NA	NA	NA	NA	NA	NA	NA	NA	0	0	0	1	0	0	1	1	1	0	0	1	1	0	0			By MS/MS	By MS/MS
Q21504	DAO domain-containing protein	1	2	2	2	1	4.6	60.018	0.0053262	10.637	NA	21.4868	20.1796	22.1447	21.6578	20.3861	NA	16.7318	15.4247	17.3898	16.903	15.6311	NA	NA	NA	NA	NA	NA	0	1	0	0	0	0	2	2	2	0	2	1	2	2	1		By MS/MS	By matching	By matching	By MS/MS	By matching
Q21546	Uncharacterized protein	1	1	1	1	1	4	20.294	0.0071856	6.4469	NA	23.8214	23.4959	23.9767	NA	23.5495	NA	21.0141	20.6885	21.1693	NA	20.7421	NA	NA	NA	NA	NA	NA	0	0	0	0	0	1	1	1	1	0	1	1	1	0	1		By matching	By matching	By matching		By MS/MS
Q22307	Probable ATP-dependent RNA helicase A	1	1	1	1	1	0.9	144.21	0.0071685	6.421	NA	NA	NA	NA	NA	NA	NA	NA	NA	NA	NA	NA	NA	NA	NA	NA	NA	NA	1	0	0	0	0	0	1	1	1	1	0	0	0	0	0	By MS/MS
Q8ITY4	Splicing factor 3B subunit 6-like protein	1	1	1	1	1	9.4	16.006	0.0074813	6.9239	19.4852	19.7834	19.5974	20.9899	20.4881	20.1272	16.4852	16.7834	16.5974	17.9899	17.488	17.1272	NA	NA	NA	NA	NA	NA	0	0	0	0	1	0	1	1	1	1	1	1	1	1	1	By matching	By matching	By matching	By MS/MS	By MS/MS	By MS/MS
Q93412;Q9U3D6	A to I editase domain-containing protein	2	1	1	1	1	4.3	36.127	0.0064767	7.8834	18.9889	20.6039	19.5937	20.3951	20.4422	19.6336	15.1815	16.7965	15.7863	16.5878	16.6348	15.8263	NA	NA	NA	NA	NA	NA	0	1	0	0	0	0	1;1	1;1	1;1	1	1	1	1	1	1	By matching	By MS/MS	By matching	By matching	By matching	By matching
Q93537;Q94230	Pur alpha Like Protein	2	1	1	1	1	7.3	21.822	0.0065274	8.2559	18.7364	19.8336	19.3494	20.5589	20.5299	19.8773	15.1515	16.2487	15.7645	16.974	16.945	16.2923	NA	NA	NA	NA	NA	NA	0	0	0	1	0	0	1;1	1;1	1;1	1	1	1	1	1	1	By matching	By matching	By matching	By MS/MS	By matching	By matching
Q95005	Proteasome subunit alpha type-7	1	1	1	1	1	4.7	28.239	0.0071174	6.356	NA	20.1297	19.6809	20.6818	20.3265	19.4673	NA	16.2229	15.774	16.7749	16.4196	15.5605	NA	NA	NA	NA	NA	NA	0	1	0	0	0	0	1	1	1	0	1	1	1	1	1		By MS/MS	By matching	By matching	By matching	By matching
Q95QV8	RRM domain-containing protein	1	2	2	2	1	6.6	45.187	0.00271	10.878	19.1639	20.0352	20.0767	20.761	20.674	17.392	15.3566	16.2279	16.2693	16.9537	16.8667	13.5847	NA	NA	NA	NA	NA	NA	0	0	0	0	1	0	2	2	2	1	2	2	2	2	1	By matching	By matching	By MS/MS	By matching	By MS/MS	By matching
Q95YB2	Acyl CoA DeHydrogenase	1	1	1	1	1	2.7	45.205	0.007472	6.8986	NA	NA	20.9723	21.6128	21.2587	21.0358	NA	NA	16.3874	17.0279	16.6737	16.4508	NA	NA	NA	NA	NA	NA	0	0	0	1	0	0	1	1	1	0	0	1	1	1	1			By matching	By MS/MS	By matching	By matching
Q9BKT9	Nuclear pore protein	1	1	1	1	1	1.5	88.279	0.0074627	6.8454	NA	NA	NA	NA	NA	NA	NA	NA	NA	NA	NA	NA	NA	NA	NA	NA	NA	NA	0	1	0	0	0	0	1	1	1	0	1	0	0	0	0		By MS/MS
Q9U1Q4	Valine--tRNA ligase	1	1	1	1	1	1.2	118.92	0.0072551	6.5043	NA	19.417	19.2918	19.9449	19.6859	19.5722	NA	13.689	13.5638	14.217	13.958	13.8442	NA	NA	NA	NA	NA	NA	0	0	0	0	1	0	1	1	1	0	1	1	1	1	1		By MS/MS	By matching	By matching	By MS/MS	By matching
Q9U3N5	Putative selT-like protein C35C5.3	1	1	1	1	1	6.1	27.69	0.007326	6.6105	NA	18.8846	NA	19.8882	20.4794	19.9678	NA	15.1842	NA	16.1878	16.7791	16.2673	NA	NA	NA	NA	NA	NA	0	0	0	0	0	1	1	1	1	0	1	0	1	1	1		By matching		By matching	By matching	By MS/MS
Q9XVR7	DNA helicase	1	2	2	2	1	4.4	90.688	0.001368	10.983	NA	19.2839	24.0675	23.9643	23.6604	24.087	NA	13.8576	18.6412	18.538	18.2341	18.6607	NA	NA	NA	NA	NA	NA	0	0	0	0	1	0	2	2	2	0	1	1	2	2	1		By matching	By MS/MS	By MS/MS	By MS/MS	By MS/MS
Q9XWK3	Nuclear Pore complex Protein	1	1	1	1	1	3.7	54.376	0.0066225	9.3683	NA	NA	NA	19.9019	19.5956	NA	NA	NA	NA	15.9019	15.5956	NA	NA	NA	NA	NA	NA	NA	0	0	0	1	0	0	1	1	1	0	0	0	1	1	0				By MS/MS	By matching
G2HK03	MATH domain-containing protein	1	2	2	2	0	1.6	164.27	0.0053548	10.716	19.3489	24.1831	19.7746	24.4663	24.2288	24.0535	13.3045	18.1386	13.7302	18.4219	18.1844	18.0091	NA	NA	NA	NA	NA	NA	0	0	0	0	0	0	2	2	2	1	2	1	2	2	2	By matching	By MS/MS	By matching	By MS/MS	By MS/MS	By MS/MS
O01576	Nuclear Pore complex Protein	1	2	2	2	0	5.3	77.271	0	13.445	NA	NA	NA	21.2769	21.4913	18.887	NA	NA	NA	17.1894	17.4038	14.7995	NA	NA	NA	NA	NA	NA	0	0	0	0	0	0	2	2	2	0	0	0	2	2	1				By MS/MS	By matching	By matching
O62313	Uncharacterized protein	1	1	1	1	0	3.5	53.469	0.006402	7.3692	NA	NA	NA	NA	NA	NA	NA	NA	NA	NA	NA	NA	NA	NA	NA	NA	NA	NA	0	0	0	0	0	0	1	1	1	1	1	1	1	1	1	By MS/MS	By MS/MS	By MS/MS	By MS/MS	By MS/MS	By MS/MS
P54889	Probable delta-1-pyrroline-5-carboxylate synthase;Glutamate 5-kinase;Gamma-glutamyl phosphate reductase	1	2	2	2	0	4	86.693	0.0014045	11.383	18.8047	21.0705	20.2106	19.0799	20.931	20.2339	13.4123	15.6782	14.8183	13.6876	15.5386	14.8416	NA	NA	NA	NA	NA	NA	0	0	0	0	0	0	2	2	2	1	2	2	1	2	2	By matching	By MS/MS	By matching	By matching	By matching	By matching
Q18787	26S protease regulatory subunit 7	1	1	1	1	0	3	48.61	0.0066313	9.4193	NA	20.0791	19.9202	20.5967	20.2904	19.7845	NA	15.3243	15.1653	15.8418	15.5355	15.0296	NA	NA	NA	NA	NA	NA	0	0	0	0	0	0	1	1	1	0	1	1	1	1	1		By matching	By matching	By MS/MS	By matching	By matching
Q21388	Zinc metalloproteinase nas-10	1	1	1	1	0	2.3	63.04	0.0082742	6.322	23.0791	22.6891	23.1952	22.9999	23.0793	22.3816	17.9916	17.6017	18.1077	17.9124	17.9919	17.2941	NA	NA	NA	NA	NA	NA	0	0	0	0	0	0	1	1	1	1	1	1	1	1	1	By MS/MS	By MS/MS	By MS/MS	By MS/MS	By MS/MS	By MS/MS
Q21408	SPeCtrin	1	1	1	1	0	0.6	282.3	0.0074257	6.8044	NA	NA	NA	NA	NA	NA	NA	NA	NA	NA	NA	NA	NA	NA	NA	NA	NA	NA	0	0	0	0	0	0	1	1	1	1	1	1	1	1	1	By MS/MS	By matching	By matching	By matching	By MS/MS	By MS/MS
Q21795	Kynurenine 3-monooxygenase	1	1	1	1	0	2.8	52.311	0.0073529	6.6512	NA	NA	NA	NA	NA	NA	NA	NA	NA	NA	NA	NA	NA	NA	NA	NA	NA	NA	0	0	0	0	0	0	1	1	1	1	1	1	1	1	1	By MS/MS	By MS/MS	By MS/MS	By MS/MS	By MS/MS	By MS/MS
Q23424	Transmembrane GTPase fzo-1	1	1	1	1	0	1.8	87.461	0.007335	6.6148	NA	NA	NA	NA	19.2775	18.7728	NA	NA	NA	NA	13.8513	13.3465	NA	NA	NA	NA	NA	NA	0	0	0	0	0	0	1	1	1	0	0	0	0	1	1					By MS/MS	By matching
Q5FC44	Homeobox domain-containing protein	1	1	1	1	0	3.1	56.23	0.0075	6.9607	NA	NA	NA	NA	NA	NA	NA	NA	NA	NA	NA	NA	NA	NA	NA	NA	NA	NA	0	0	0	0	0	0	1	1	1	1	1	1	1	1	1	By MS/MS	By MS/MS	By MS/MS	By MS/MS	By MS/MS	By MS/MS
Q9N4A7	Protein SEC13 homolog	1	1	1	1	0	4.5	34.692	0.0072904	6.5358	NA	17.2888	17.062	19.0212	19.0206	18.6126	NA	13.3819	13.1551	15.1143	15.1137	14.7057	NA	NA	NA	NA	NA	NA	0	0	0	0	0	0	1	1	1	0	1	1	1	1	1		By matching	By matching	By matching	By MS/MS	By matching
Q9NA74	Uncharacterized protein	1	2	2	2	0	13.4	30.732	0.0013643	10.958	NA	21.718	NA	20.9264	21.1072	20.6654	NA	17.7181	NA	16.9264	17.1072	16.6655	NA	NA	NA	NA	NA	NA	0	0	0	0	0	0	2	2	2	0	2	0	1	1	1		By MS/MS		By matching	By matching	By matching
[truncated: 25 more columns]

## Sheet: PLK1 direct TurboID embryos
GFP:TurboID:PLK-1 (Embryos)
											Log2(raw intensity)						Log2(iBAQ intensity)						Log2(LFQ intensity)
Protein IDs	Protein names	Number of proteins	Peptides	Razor + unique peptides	Unique peptides	MS/MS count	Sequence coverage [%]	Mol. weight [kDa]	Q-value	Score	Control_1	Control_2	Control_3	PLK1_1	PLK1_2	PLK1_3	Control_1	Control_2	Control_3	PLK1_1	PLK1_2	PLK1_3	Control_1	Control_2	Control_3	PLK1_1	PLK1_2	PLK1_3	MS/MS count Control_1	MS/MS count Control_2	MS/MS count Control_3	MS/MS count PLK1_1	MS/MS count PLK1_2	MS/MS count PLK1_3	Peptide counts (all)	Peptide counts (razor+unique)	Peptide counts (unique)	Peptides Control_1	Peptides Control_2	Peptides Control_3	Peptides PLK1_1	Peptides PLK1_2	Peptides PLK1_3	Identification type Control_1	Identification type Control_2	Identification type Control_3	Identification type PLK1_1	Identification type PLK1_2	Identification type PLK1_3
Q17522	LIM zinc-binding domain-containing protein	1	2	2	2	5	44	9.0761	0	8.718	NA	NA	NA	22.0229	22.0387	21.9853	NA	NA	NA	19.701	19.7168	19.6634	NA	NA	NA	20.1292	21.32	20.8405	0	0	0	1	2	2	2	2	2	0	0	0	2	2	2				By MS/MS	By MS/MS	By MS/MS
Q03609	Protein CLASP-3	1	17	17	17	32	21.6	108.91	0	55.98	16.5556	20.3621	NA	24.7318	24.1545	24.6772	10.8007	14.6072	NA	18.9769	18.3997	18.9223	14.1387	18.0864	NA	20.8477	21.6409	21.5713	0	0	0	10	11	11	17	17	17	2	1	0	13	13	17	By matching	By MS/MS		By MS/MS	By MS/MS	By MS/MS
Q21463	Glutamine amidotransferase type-2 domain-containing protein	1	21	21	21	75	48.9	65.051	0	120.43	20.2378	19.6203	20.1042	26.109	25.0876	25.4233	15.2378	14.6203	15.1041	21.109	20.0877	20.4234	16.2377	15.8202	16.3036	21.8016	21.8891	21.84	0	0	0	25	26	24	21	21	21	3	5	3	21	21	21	By matching	By MS/MS	By matching	By MS/MS	By MS/MS	By MS/MS
Q10667	RNA-binding protein rnp-1	1	3	3	3	8	12.8	33.049	0	9.686	NA	NA	NA	21.7867	22.0946	21.4562	NA	NA	NA	18.3273	18.6351	17.9968	NA	NA	NA	19.5112	20.289	19.8152	0	0	0	2	3	3	3	3	3	0	0	0	3	3	3				By MS/MS	By MS/MS	By MS/MS
Q21227	Adenomatous polyposis coli protein-related protein 1	1	3	3	3	5	3.8	131.99	0	25.503	NA	NA	NA	22.24	21.2611	21.8737	NA	NA	NA	16.6253	15.6464	16.259	NA	NA	NA	19.4614	20.1353	20.0095	0	0	0	3	1	1	3	3	3	0	0	0	3	2	3				By MS/MS	By MS/MS	By MS/MS
Q17846	Uncharacterized protein	1	2	2	2	4	14.9	32.858	0	10.367	NA	NA	NA	21.6114	19.9608	20.8446	NA	NA	NA	17.3635	15.713	16.5966	NA	NA	NA	19.9434	19.3215	20.1297	0	0	0	2	1	1	2	2	2	0	0	0	2	2	1				By MS/MS	By MS/MS	By MS/MS
Q93718	Uncharacterized protein	1	3	3	3	4	16.9	40.188	0	9.3813	NA	NA	NA	20.8882	20.5229	21.4019	NA	NA	NA	16.6403	16.2749	17.1539	NA	NA	NA	19.8606	19.6799	19.7998	0	0	0	0	2	2	3	3	3	0	0	0	1	2	2				By MS/MS	By MS/MS	By MS/MS
Q21006	Nuclear hormone receptor family member nhr-34	1	2	2	2	3	7.3	71.162	0	15.48	NA	NA	NA	21.1926	20.334	20.2858	NA	NA	NA	16.2857	15.4271	15.3789	NA	NA	NA	19.7115	19.9188	19.5746	0	0	0	1	1	1	2	2	2	0	0	0	2	1	1				By MS/MS	By MS/MS	By MS/MS
G5EBL8	Uncharacterized protein	1	20	20	20	40	27.1	118.8	0	112.54	18.7828	18.2351	19.3749	24.1441	24.0337	24.1021	12.9002	12.3525	13.4922	18.2615	18.1511	18.2194	15.5007	15.9558	16.4708	20.4254	21.3891	21.3201	0	0	0	13	13	14	20	20	20	2	1	3	15	16	18	By matching	By matching	By MS/MS	By MS/MS	By MS/MS	By MS/MS
Q21288	Uncharacterized protein	1	5	5	5	13	7.1	117.26	0	11.636	NA	NA	14.5687	22.4199	21.8973	21.6768	NA	NA	8.92487	16.7761	16.2534	16.0329	NA	NA	15.5572	19.5338	20.192	20.0451	0	0	0	3	4	6	5	5	5	0	0	1	4	5	5			By matching	By MS/MS	By MS/MS	By MS/MS
Q8MXH7	PUA domain-containing protein	1	3	3	3	4	23.2	20.77	0	7.1131	NA	NA	NA	21.8654	20.8248	21.253	NA	NA	NA	18.5435	17.5028	17.9311	NA	NA	NA	19.5292	19.6746	19.5696	0	0	0	2	1	1	3	3	3	0	0	0	3	2	2				By MS/MS	By MS/MS	By MS/MS
H2FLK2	Suppressor of PAr-Two defect	1	13	13	13	29	25.2	60.715	0	60.81	22.5727	19.1184	22.403	24.8607	24.7268	24.5676	17.9289	14.4745	17.7592	20.2169	20.0829	19.9238	17.6336	16.0026	18.5685	21.2883	23.0803	22.6326	0	0	1	10	10	8	13	13	13	4	2	5	11	12	11	By MS/MS	By matching	By MS/MS	By MS/MS	By MS/MS	By MS/MS
Q23494	WD_REPEATS_REGION domain-containing protein	1	2	2	2	3	5.9	50.802	0	5.568	NA	NA	NA	21.4675	19.2785	21.5708	NA	NA	NA	17.2976	15.1086	17.4009	NA	NA	NA	19.2161	19.4345	19.9395	0	0	0	0	1	2	2	2	2	0	0	0	2	1	2				By MS/MS	By MS/MS	By MS/MS
H2L2B2	LisH domain-containing protein	1	15	15	15	30	26.8	94.167	0	51.101	18.2584	18.0864	NA	23.5162	22.9639	23.5628	12.9009	12.7289	NA	18.1586	17.6064	18.2053	15.9873	16.0741	NA	19.992	20.675	20.6831	0	0	1	10	11	8	15	15	15	2	1	1	12	12	11	By MS/MS	By matching	By MS/MS	By MS/MS	By MS/MS	By MS/MS
Q9N582	RanBP2-type domain-containing protein	1	2	2	2	5	11.7	36.128	0	7.1705	NA	NA	NA	21.7157	18.9777	20.8625	NA	NA	NA	18.7156	15.9777	17.8625	NA	NA	NA	19.4636	19.5818	19.2297	0	0	0	2	1	2	2	2	2	0	0	0	2	1	2				By MS/MS	By MS/MS	By MS/MS
B2D6K9	Serine/threonine-protein phosphatase 6 regulatory subunit	1	34	34	34	91	49.9	87.401	0	152.1	20.1451	20.8022	20.7374	26.6057	26.5529	26.1155	14.6856	15.3428	15.278	21.1463	21.0934	20.6561	17.4395	18.1268	17.8048	22.0283	23.1702	22.5329	0	1	1	30	33	26	34	34	34	5	6	5	30	34	30	By MS/MS	By MS/MS	By MS/MS	By MS/MS	By MS/MS	By MS/MS
Q18225	FLYWCH-type domain-containing protein	1	4	4	4	6	13.8	52.067	0	9.2288	NA	NA	NA	19.8387	20.3567	20.3931	NA	NA	NA	15.6687	16.1868	16.2232	NA	NA	NA	19.5644	19.0476	19.3139	0	0	0	2	3	1	4	4	4	0	0	0	2	3	1				By MS/MS	By MS/MS	By MS/MS
Q20124	Uncharacterized protein	1	2	2	2	3	12.1	36.503	0	6.3802	NA	NA	NA	21.3888	19.5024	20.9323	NA	NA	NA	17.5815	15.6951	17.1249	NA	NA	NA	18.8574	19.5142	19.3583	0	0	0	0	1	2	2	2	2	0	0	0	2	1	2				By matching	By MS/MS	By MS/MS
Q19479	FH2 domain-containing protein	1	3	3	3	4	3.5	122.08	0	6.8126	NA	NA	NA	21.4977	19.8328	21.2171	NA	NA	NA	15.7698	14.1049	15.4891	NA	NA	NA	18.9881	19.3383	19.391	0	0	0	0	1	3	3	3	3	0	0	0	3	1	3				By matching	By MS/MS	By MS/MS
H2KYU0	Acyl CoA DeHydrogenase	1	4	4	4	5	9.6	42.798	0	7.7336	NA	NA	NA	21.6079	20.3233	20.5482	NA	NA	NA	17.2156	15.931	16.1559	NA	NA	NA	19.0442	19.3675	19.184	0	0	0	2	1	2	4	4	4	0	0	0	4	2	2				By MS/MS	By MS/MS	By MS/MS
Q9XUE8	INSulin related	1	2	2	2	4	21	15.089	0	7.1761	NA	NA	NA	20.6438	20.4661	20.7516	NA	NA	NA	17.8364	17.6587	17.9443	NA	NA	NA	18.6853	19.4599	19.4305	0	0	0	0	2	2	2	2	2	0	0	0	2	2	2				By MS/MS	By MS/MS	By MS/MS
Q18037	C2H2-type domain-containing protein	1	2	2	2	5	8.5	43.08	0.00068966	3.8486	NA	NA	NA	20.0006	19.7853	20.2836	NA	NA	NA	16.0005	15.7853	16.2836	NA	NA	NA	18.5195	19.3701	19.5724	0	0	2	1	1	1	2	2	2	0	0	2	1	1	1			By MS/MS	By MS/MS	By MS/MS	By MS/MS
Q86D01	Uncharacterized protein	1	3	3	3	5	4.9	81.771	0	7.7497	NA	NA	NA	20.9709	20.7184	20.371	NA	NA	NA	15.649	15.3965	15.0491	NA	NA	NA	18.8556	19.3529	19.0107	0	0	0	1	2	2	3	3	3	0	0	0	2	2	2				By MS/MS	By MS/MS	By MS/MS
Q9XXI7	PPIase cyclophilin-type domain-containing protein	1	5	5	5	11	16.4	55.647	0	14.149	NA	NA	17.7398	22.3195	22.1549	22.0393	NA	NA	13.2163	17.7959	17.6313	17.5157	NA	NA	17.8889	19.3713	20.4887	20.1788	0	0	0	2	4	5	5	5	5	0	0	1	3	4	5			By matching	By MS/MS	By MS/MS	By MS/MS
Q93233	RRM domain-containing protein	1	3	3	3	7	25.9	22.603	0	9.73	18.8198	NA	NA	22.6002	22.2931	22.4406	16.0124	NA	NA	19.7928	19.4858	19.6332	19.2706	NA	NA	20.1324	20.674	20.8281	0	0	0	1	3	3	3	3	3	1	0	0	2	3	3	By matching			By MS/MS	By MS/MS	By MS/MS
O44560	AMP-binding domain-containing protein	1	2	2	2	4	4.3	73.287	0	5.1585	NA	NA	NA	20.6174	19.6441	19.7191	NA	NA	NA	15.5299	14.5566	14.6316	NA	NA	NA	19.0839	18.8092	18.5672	0	0	0	2	1	1	2	2	2	0	0	0	2	2	2				By MS/MS	By MS/MS	By MS/MS
O02219	Aryl hydrocarbon receptor nuclear translocator homolog	1	2	2	2	3	8.2	51.036	0	7.7346	NA	NA	NA	18.1752	19.9428	20.1319	NA	NA	NA	13.7157	15.4833	15.6725	NA	NA	NA	19.0919	18.8752	18.482	0	0	0	1	1	1	2	2	2	0	0	0	1	2	2				By MS/MS	By MS/MS	By MS/MS
P35602	AP-1 complex subunit mu-1-I	1	3	3	3	6	11.1	48.228	0	8.3221	NA	NA	NA	21.8933	18.8265	20.7558	NA	NA	NA	17.3698	14.3029	16.2322	NA	NA	NA	18.9335	18.8709	18.6117	0	0	0	2	1	3	3	3	3	0	0	0	3	2	3				By MS/MS	By MS/MS	By MS/MS
Q9NEU5	Ribosome biogenesis protein NOP53	1	5	5	5	11	15.1	49.746	0	21.042	NA	NA	16.7001	21.9956	21.5558	20.9679	NA	NA	12.2407	17.5362	17.0963	16.5084	NA	NA	16.9946	19.6069	19.261	19.5976	0	0	0	5	3	3	5	5	5	0	0	1	5	4	4			By matching	By MS/MS	By MS/MS	By MS/MS
Q2WF63	Uncharacterized protein	1	2	2	2	3	3.4	63.403	0.001679	3.3615	NA	NA	NA	20.1529	18.9801	19.3921	NA	NA	NA	15.1986	14.0259	14.4379	NA	NA	NA	18.6718	18.5649	18.681	0	0	0	1	1	1	2	2	2	0	0	0	1	1	2				By MS/MS	By MS/MS	By MS/MS
P34648	Uncharacterized protein ZK632.2	1	2	2	2	3	3.5	80.514	0	7.0354	NA	NA	NA	19.8686	19.0553	19.535	NA	NA	NA	14.5832	13.7698	14.2496	NA	NA	NA	18.3834	18.7001	18.8302	0	0	0	1	1	1	2	2	2	0	0	0	2	1	1				By MS/MS	By MS/MS	By MS/MS
P34325	Cytokinesis defective protein 7	1	2	2	2	5	10.9	30.589	0	22.632	NA	14.161	NA	21.2849	20.4701	20.3109	NA	10.3536	NA	17.4775	16.6628	16.5035	NA	17.8649	NA	19.8337	19.5898	19.2283	0	0	0	2	1	2	2	2	2	0	1	0	2	2	2		By matching		By MS/MS	By MS/MS	By MS/MS
Q9XW53	Rho GTPase Activating protein	1	2	2	2	4	4.2	100.63	0	5.1095	NA	NA	NA	20.5298	19.357	19.5436	NA	NA	NA	15.1036	13.9307	14.1173	NA	NA	NA	18.7141	18.5435	18.3692	0	0	0	2	1	1	2	2	2	0	0	0	2	2	2				By MS/MS	By MS/MS	By MS/MS
Q95Y84	Condensin-2 complex subunit	1	2	2	2	3	1.5	198.88	0.0048185	2.6178	NA	NA	NA	20.1078	19.7954	19.0318	NA	NA	NA	13.6	13.2876	12.524	NA	NA	NA	18.2006	18.9153	18.4146	0	0	0	1	1	1	2	2	2	0	0	0	2	2	1				By MS/MS	By MS/MS	By MS/MS
A0A1C3NSQ4	Uncharacterized protein	1	5	5	5	9	18.6	47.589	0	11.496	NA	19.369	NA	21.7201	19.2357	20.4871	NA	14.9096	NA	17.2607	14.7763	16.0276	NA	17.9567	NA	19.405	19.5129	18.9051	0	0	0	4	3	2	5	5	5	0	2	0	4	3	4		By MS/MS		By MS/MS	By MS/MS	By MS/MS
Q17606	Probable ribosome biogenesis protein RLP24	1	2	2	2	5	14.8	18.799	0	5.7467	NA	NA	17.8793	21.6394	20.9921	20.1546	NA	NA	15.8793	19.6394	18.9921	18.1546	NA	NA	18.2105	19.1107	19.662	19.6534	0	0	0	2	2	1	2	2	2	0	0	1	2	2	1			By MS/MS	By MS/MS	By MS/MS	By MS/MS
Q23613	Uncharacterized protein	1	3	3	3	5	3.3	105.22	0	5.6832	NA	NA	NA	19.1546	19.9353	20.0401	NA	NA	NA	13.5399	14.3206	14.4253	NA	NA	NA	18.3822	18.3185	18.1126	0	0	0	1	2	2	3	3	3	0	0	0	1	3	3				By MS/MS	By MS/MS	By MS/MS
Q95X94	Hydrolethalus syndrome protein 1 homolog	1	8	8	8	24	28.8	32.182	0	36.482	19.7012	20.391	18.5913	24.2219	23.9933	24.024	16.1162	16.806	15.0063	20.637	20.4083	20.4391	17.7087	18.3011	16.6344	20.8442	21.439	21.3272	0	0	0	8	8	8	8	8	8	1	2	1	8	8	8	By matching	By matching	By matching	By MS/MS	By MS/MS	By MS/MS
Q688Z3	ATP-dependent RNA helicase	1	2	2	2	5	3.6	93.082	0	10.788	NA	16.7592	14.6904	20.2508	19.4561	19.1745	NA	11.3329	9.26418	14.8246	14.0299	13.7482	NA	15.0452	14.6601	19.0363	18.2774	17.4358	0	0	0	2	2	1	2	2	2	0	2	1	2	2	2		By matching	By MS/MS	By MS/MS	By MS/MS	By MS/MS
H2L0D2	Uncharacterized protein	1	2	2	2	3	4.9	59.837	0.00035336	4.2004	NA	NA	NA	NA	20.5928	20.3855	NA	NA	NA	NA	16.2004	15.9932	NA	NA	NA	NA	19.2376	19.6809	0	0	0	0	2	1	2	2	2	0	0	0	0	2	1					By MS/MS	By MS/MS
Q9XTR1	Cyclin-dependent kinase 4 homolog	1	22	22	22	118	48	46.693	0	144.46	24.1057	24.2433	24.1448	28.7872	28.5162	28.7096	19.4619	19.5994	19.501	24.1434	23.8724	24.0657	21.4008	21.4596	21.5561	24.3305	25.1888	25.0403	9	13	13	24	31	28	22	22	22	12	13	13	22	22	22	By MS/MS	By MS/MS	By MS/MS	By MS/MS	By MS/MS	By MS/MS
Q9TYN2	tRNA-dihydrouridine(47) synthase [NAD(P)(+)]	1	12	12	12	21	25.8	62.666	0	31.379	19.6556	21.5502	20.3155	24.5284	23.5647	23.8388	14.7014	16.596	15.3613	19.5742	18.6105	18.8846	17.1516	18.7401	17.2262	20.7799	21.1018	21.1947	0	0	0	6	7	8	12	12	12	3	6	3	10	9	10	By matching	By MS/MS	By MS/MS	By MS/MS	By MS/MS	By MS/MS
Q03606	CRAL-TRIO domain-containing protein T23G5.2	1	3	3	3	3	4.9	81.081	0.00036193	4.5494	NA	NA	NA	NA	19.7959	19.2903	NA	NA	NA	NA	14.4383	13.9328	NA	NA	NA	NA	19.4407	18.5855	0	1	0	1	1	0	3	3	3	0	1	0	1	1	1		By MS/MS		By MS/MS	By MS/MS	By matching
O62325	RNA Binding Motif protein homolog	1	3	3	3	6	4.3	68.739	0	5.9713	NA	NA	18.8129	20.9699	20.2513	19.5663	NA	NA	14.1124	16.2694	15.5509	14.8659	NA	NA	17.9132	18.5656	18.985	19.1821	0	0	0	2	2	2	3	3	3	0	0	2	2	3	2			By matching	By MS/MS	By MS/MS	By MS/MS
O16991	Transcription initiation factor IIB	1	8	8	8	28	35	33.101	0	32.156	20.7282	17.8671	20.5437	24.5819	23.9684	23.9469	16.7281	13.8671	16.5437	20.5819	19.9685	19.9469	18.9664	16.7797	19.089	21.2721	21.8279	21.0503	1	1	1	11	8	6	8	8	8	4	2	4	8	7	7	By MS/MS	By MS/MS	By MS/MS	By MS/MS	By MS/MS	By MS/MS
Q93203	Uncharacterized protein	1	5	5	5	10	5.6	132.43	0	26.721	18.0111	NA	16.3465	21.0148	21.542	22.5933	11.9667	NA	10.3021	14.9704	15.4977	16.5489	17.5765	NA	17.2265	19.3378	19.5094	20.2758	0	0	0	3	3	4	5	5	5	1	0	1	3	4	5	By matching		By matching	By MS/MS	By MS/MS	By MS/MS
P34331	Serine/threonine-protein kinase plk-1	1	50	50	38	478	64.3	73.633	0	323.31	26.8298	26.9101	26.7595	31.3269	31.0003	31.0415	21.7854	21.8657	21.7152	26.2825	25.9559	25.9971	23.6472	23.779	23.6609	26.2893	27.1427	26.913	25	32	33	130	141	117	50	50	38	31	33	37	49	49	46	By MS/MS	By MS/MS	By MS/MS	By MS/MS	By MS/MS	By MS/MS
Q65ZJ0	Uncharacterized protein	1	6	6	6	16	15.6	54.262	0	24.329	20.1754	19.8077	20.5567	23.918	22.9718	23.7659	15.8534	15.4857	16.2348	19.5961	18.6498	19.4439	17.8889	17.501	18.6263	20.8758	21.0517	21.0746	0	0	0	5	5	6	6	6	6	2	1	3	5	5	6	By MS/MS	By MS/MS	By MS/MS	By MS/MS	By MS/MS	By MS/MS
O16992	Carn_acyltransf domain-containing protein	1	9	9	9	21	15.3	85.924	0	35.677	16.823	19.9742	20.3985	23.6787	22.5158	22.7171	11.5752	14.7263	15.1506	18.4309	17.2679	17.4692	15.0454	17.952	18.1803	20.2471	19.8693	20.0148	1	0	0	8	6	6	9	9	9	2	4	5	8	9	8	By MS/MS	By matching	By MS/MS	By MS/MS	By MS/MS	By MS/MS
Q9BKQ8	Probable ATP-dependent RNA helicase DHX35 homolog	1	4	4	4	10	6.7	82.543	0	7.2217	16.6393	NA	NA	21.748	17.9189	19.2922	11.247	NA	NA	16.3557	12.5265	13.8998	17.6773	NA	NA	18.7613	18.3117	18.8104	1	0	0	4	2	3	4	4	4	1	0	0	4	1	3	By MS/MS			By MS/MS	By MS/MS	By MS/MS
Q9N3D3	RNA-binding protein NOB1	1	5	5	5	14	23.4	41.034	0	39.395	18.278	20.1877	19.7449	23.5382	22.4233	22.7925	14.1906	16.1003	15.6574	19.4508	18.3358	18.7051	16.6244	17.9137	17.9896	19.9421	20.3445	20.4182	0	0	0	4	5	5	5	5	5	1	4	3	5	5	5	By matching	By matching	By matching	By MS/MS	By MS/MS	By MS/MS
P34537	E3 ubiquitin-protein ligase bre-1	1	19	19	19	36	22.8	97.443	0	47.251	19.5357	21.1889	20.4395	24.5302	23.5455	23.8187	13.8918	15.5451	14.7956	18.8863	17.9017	18.1749	17.5149	18.2285	17.1448	20.2563	20.6172	20.1471	0	0	0	17	8	11	19	19	19	3	7	6	18	13	15	By MS/MS	By MS/MS	By MS/MS	By MS/MS	By MS/MS	By MS/MS
Q21736	DEAD boX helicase homolog	1	12	12	12	28	25.5	65.95	0	46.216	19.2592	19.4927	20.1502	24.3209	23.3685	23.4689	14.2592	14.4927	15.1501	19.3209	18.3686	18.4689	17.3592	18.2792	18.8334	20.4116	21.0623	21.0659	0	0	0	7	11	10	12	12	12	2	3	5	10	12	10	By matching	By matching	By matching	By MS/MS	By MS/MS	By MS/MS
O18216	RNA-binding protein pno-1	1	5	5	5	11	21.7	30.707	0	14.614	16.8671	17.6153	16.9222	22.09	22.1499	21.0774	13.6972	14.4454	13.7523	18.92	18.98	17.9074	16.9633	17.1136	17.3274	19.6162	20.2799	19.5242	0	0	1	3	4	3	5	5	5	1	2	1	4	5	4	By MS/MS	By MS/MS	By MS/MS	By MS/MS	By MS/MS	By MS/MS
Q9BL68	PINc domain-containing protein	1	4	4	4	9	4.3	140.31	0	16.042	18.3764	17.9416	18.1173	22.1413	21.4959	21.9454	12.5184	12.0836	12.2593	16.2833	15.6379	16.0874	17.6177	17.3547	17.5781	19.931	20.2045	20.2724	0	0	0	4	2	3	4	4	4	1	1	1	4	3	4	By matching	By matching	By matching	By MS/MS	By MS/MS	By MS/MS
Q18199	Uncharacterized protein	1	2	2	2	4	7.2	36.394	0	5.0825	NA	NA	15.7578	20.0257	19.4801	17.802	NA	NA	11.6703	15.9382	15.3926	13.7146	NA	NA	16.9151	17.4797	18.2647	18.127	0	0	0	1	2	1	2	2	2	0	0	1	2	2	1			By matching	By MS/MS	By MS/MS	By MS/MS
O62020	Uncharacterized protein	1	2	2	2	4	6.4	68.732	0.00035829	4.418	NA	NA	NA	19.9378	18.3308	16.5971	NA	NA	NA	15.2373	13.6303	11.8966	NA	NA	NA	18.077	17.5488	15.8894	0	0	0	2	1	1	2	2	2	0	0	0	2	2	1				By MS/MS	By MS/MS	By MS/MS
O45962	Regulation of longevity by E3 ubiquitin-protein ligase	1	8	8	8	17	13	104.77	0	37.245	19.8172	19.1507	17.6879	23.6411	22.3323	22.8767	14.7297	14.0632	12.6004	18.5536	17.2448	17.7892	18.4383	18.5498	16.5363	20.4432	20.3237	20.3763	0	0	0	6	5	6	8	8	8	2	2	1	7	7	7	By matching	By matching	By matching	By MS/MS	By MS/MS	By MS/MS
Q17561	FoP_duplication domain-containing protein	1	8	8	8	23	35.4	24.318	0	31.803	19.5424	19.5459	22.5673	24.8306	24.3793	24.6661	15.9575	15.961	18.9824	21.2456	20.7944	21.0811	19.6776	20.0209	20.8701	22.2096	22.8662	22.9179	1	1	3	5	5	8	8	8	8	2	3	6	7	8	8	By MS/MS	By MS/MS	By MS/MS	By MS/MS	By MS/MS	By MS/MS
G5EDE4	Btz domain-containing protein	1	6	6	6	12	14	63.999	0	16.905	15.5196	19.7348	18.914	22.2567	21.6261	22.2169	10.5196	14.7348	13.914	17.2566	16.6261	17.2169	15.9741	18.095	17.8679	19.2014	19.5795	20.5763	0	0	0	2	4	6	6	6	6	1	4	2	4	6	6	By matching	By MS/MS	By matching	By MS/MS	By MS/MS	By MS/MS
Q93763	Uncharacterized protein	1	8	8	8	18	11.4	98.087	0	35.61	19.6353	19.5273	18.7843	22.4121	22.4244	22.9184	14.1759	14.0679	13.3249	16.9527	16.965	17.4589	17.3566	18.1599	17.1308	19.3731	20.2511	20.4411	2	1	0	4	5	6	8	8	8	3	3	1	4	7	8	By MS/MS	By MS/MS	By matching	By MS/MS	By MS/MS	By MS/MS
H2L0S8	Uncharacterized protein	1	11	11	11	32	33.6	40.471	0	71.701	20.7841	20.4092	20.1417	24.369	23.7229	24.2344	16.6967	16.3218	16.0542	20.2815	19.6354	20.1469	19.1292	18.9209	17.9398	20.9423	20.9896	21.1578	0	1	1	8	11	11	11	11	11	4	3	5	11	10	10	By MS/MS	By MS/MS	By MS/MS	By MS/MS	By MS/MS	By MS/MS
O45431	SFM domain-containing protein	1	9	9	9	22	32.4	40.606	0	85.005	18.0972	20.7102	20.016	24.0525	23.5388	23.7938	13.7753	16.3882	15.6941	19.7306	19.2169	19.4719	17.1756	19.3743	19.0916	20.572	20.803	21.3022	0	0	0	6	6	10	9	9	9	2	4	4	8	8	8	By MS/MS	By MS/MS	By MS/MS	By MS/MS	By MS/MS	By MS/MS
O62183	FoP_duplication domain-containing protein	1	6	6	6	13	31.7	24.476	0	15.568	19.1028	22.3927	19.5308	24.5937	23.1438	23.7052	15.9329	19.2227	16.3608	21.4237	19.9739	20.5354	19.9672	20.451	20.0085	22.0677	22.652	22.6019	0	1	0	3	4	5	6	6	6	2	3	3	6	6	6	By MS/MS	By MS/MS	By MS/MS	By MS/MS	By MS/MS	By MS/MS
Q19370	Rho-GAP domain-containing protein	1	32	32	32	77	38.5	120.24	0	145.51	21.7736	21.5892	22.0585	25.8007	25.4372	25.468	15.9663	15.7818	16.2511	19.9933	19.6298	19.6606	18.9948	18.8487	19.4667	20.8833	21.7998	21.4842	3	1	5	18	25	25	32	32	32	7	6	11	25	28	27	By MS/MS	By MS/MS	By MS/MS	By MS/MS	By MS/MS	By MS/MS
O61786	Innexin	1	2	2	2	5	8.9	44.607	0	8.5889	19.1776	20.4939	19.6891	22.2417	17.8127	20.1571	15.1776	16.494	15.689	18.2417	13.8127	16.1571	16.9972	18.0263	18.1711	20.4428	20.5234	18.996	0	1	0	3	1	0	2	2	2	2	2	2	2	1	2	By matching	By MS/MS	By MS/MS	By MS/MS	By MS/MS	By MS/MS
H2KZC9	Diacylglycerol kinase	1	8	8	8	19	9.9	148.53	0	37.85	17.3713	19.0065	19.5777	23.0353	22.1485	21.7738	11.4886	13.1239	13.6951	17.1526	16.2659	15.8912	16.7725	17.551	18.3043	20.0577	20.1006	19.1886	1	1	1	7	5	4	8	8	8	1	3	3	7	7	6	By MS/MS	By MS/MS	By MS/MS	By MS/MS	By MS/MS	By MS/MS
Q7JP75;REV__Q968Y9	CYtoKinesis defect	2	50	50	50	145	36.3	159.93	0	252.15	23.6441	22.9748	23.1176	27.4926	27.1637	26.9963	17.3772	16.7081	16.8507	21.2258	20.897	20.7295	20.5899	20.2499	20.3993	22.2227	23.0323	22.7019	9	7	9	36	40	44	50;1	50;1	50;1	24	18	23	43	45	46	By MS/MS	By MS/MS	By MS/MS	By MS/MS	By MS/MS	By MS/MS
O44145	PERMeable eggshell	1	4	4	4	18	24.6	22.454	0	26.539	19.7862	19.8685	18.2004	23.7693	22.6248	23.042	16.9789	17.0611	15.3931	20.962	19.8175	20.2347	19.1839	18.5797	18.2651	20.8145	21.0449	20.8073	1	2	1	5	4	5	4	4	4	3	3	1	3	4	3	By MS/MS	By MS/MS	By MS/MS	By MS/MS	By MS/MS	By MS/MS
Q9U369	Uncharacterized protein	1	2	2	2	4	7.8	52.648	0	7.9633	18.7195	18.2701	18.0469	21.5616	21.4915	21.5426	14.7195	14.2701	14.0469	17.5616	17.4915	17.5426	18.2202	17.9462	17.8704	19.596	20.669	20.3796	0	0	0	1	1	2	2	2	2	1	1	1	2	2	2	By matching	By matching	By matching	By MS/MS	By MS/MS	By MS/MS
H2KZV8	LIM zinc-binding domain-containing protein	1	5	5	5	21	73.5	12.235	0	40.242	20.8018	20.5839	20.8033	24.6695	24.4403	24.6869	18.8018	18.5839	18.8033	22.6695	22.4403	22.6869	20.2203	19.9138	20.2295	21.8546	22.7428	22.341	2	1	2	4	7	5	5	5	5	2	2	2	4	5	4	By MS/MS	By MS/MS	By MS/MS	By MS/MS	By MS/MS	By MS/MS
G5EE25;Q9BL96	Protein kinase domain-containing protein	2	14	14	14	28	21.3	108.34	0	93.173	20.4302	20.5299	21.7651	24.9929	24.5028	24.4383	15.0039	15.1036	16.3389	19.5666	19.0765	19.0121	19.166	19.2528	19.3771	21.2991	21.7416	21.314	0	0	0	8	11	9	14;1	14;1	14;1	4	5	8	13	14	14	By MS/MS	By MS/MS	By MS/MS	By MS/MS	By MS/MS	By MS/MS
Q23591	Uncharacterized protein	1	16	16	16	34	28.7	72.571	0	43.533	20.0162	19.5014	19.7845	23.776	23.3209	23.7424	14.8869	14.3721	14.6553	18.6467	18.1916	18.6131	18.406	18.0829	18.4357	20.1136	20.5689	20.579	0	1	1	10	10	12	16	16	16	3	3	3	11	12	13	By MS/MS	By MS/MS	By MS/MS	By MS/MS	By MS/MS	By MS/MS
H2KZQ8	Protein transport protein sec16	1	4	4	4	6	3.5	181.7	0	12.108	17.7211	17.3546	16.8344	20.9892	20.567	20.9534	11.9932	11.6267	11.1066	15.2613	14.839	15.2255	16.7377	17.0094	16.711	18.504	19.2737	18.9891	0	0	0	2	2	2	4	4	4	2	1	1	3	3	3	By matching	By matching	By matching	By MS/MS	By MS/MS	By MS/MS
Q19335	Matrin-type domain-containing protein	1	4	4	4	11	31.1	25.532	0	19.872	19.137	17.9239	18.0193	22.4048	22.2508	21.5016	15.552	14.3389	14.4343	18.8199	18.6658	17.9167	18.212	17.753	17.9113	19.9143	20.0787	20.1632	0	2	0	2	3	4	4	4	4	2	2	1	3	4	3	By matching	By MS/MS	By matching	By MS/MS	By MS/MS	By MS/MS
Q9NA99	Uncharacterized protein	1	3	3	3	6	3.1	132.04	0	8.8176	18.6665	17.8382	17.7033	21.3038	20.09	20.378	12.8336	12.0053	11.8704	15.4709	14.2572	14.5451	16.9905	16.7002	17.2584	19.4227	18.6046	19.0626	0	0	0	3	1	2	3	3	3	3	2	2	3	3	3	By matching	By matching	By matching	By MS/MS	By MS/MS	By MS/MS
Q8WQF3	Smg4_UPF3 domain-containing protein	1	6	6	6	10	17.9	43.149	0	13.281	18.8438	18.9882	19.1948	20.842	22.3562	22.2972	14.9369	15.0813	15.288	16.9351	18.4493	18.3904	17.7685	17.9256	18.1156	19.2736	20.5074	20.1524	0	0	0	2	5	3	6	6	6	2	2	2	3	6	5	By MS/MS	By MS/MS	By MS/MS	By MS/MS	By MS/MS	By MS/MS
Q966I7	CCHC-type domain-containing protein	1	7	7	7	41	45	15.557	0	124.69	23.9883	24.1141	23.8795	26.8747	26.8428	27.0389	20.8184	20.9442	20.7096	23.7047	23.6728	23.869	22.9567	23.0033	22.8981	24.3729	25.3402	25.1769	6	6	6	7	8	8	7	7	7	6	7	7	7	7	7	By MS/MS	By MS/MS	By MS/MS	By MS/MS	By MS/MS	By MS/MS
P34657	Uncharacterized protein ZK632.12	1	3	3	3	7	15.8	30.187	0	5.7203	18.3621	18.9336	16.4459	20.7853	21.3707	20.3472	14.4552	15.0267	12.539	16.8784	17.4638	16.4403	17.1534	17.6825	17.3014	19.079	19.9284	19.1513	0	0	0	2	3	2	3	3	3	2	2	1	2	3	2	By matching	By MS/MS	By MS/MS	By MS/MS	By MS/MS	By MS/MS
Q21216	Uncharacterized protein	1	3	3	3	4	4	152.78	0	9.7004	18.3504	18.5778	19.3021	22.7506	21.9564	21.3177	12.5175	12.7449	13.4691	16.9177	16.1235	15.4848	17.6964	18.1742	18.4396	19.2602	21.185	19.8094	0	0	0	1	1	2	3	3	3	2	1	2	3	3	3	By MS/MS	By MS/MS	By MS/MS	By MS/MS	By MS/MS	By MS/MS
Q22805	Uncharacterized protein	1	7	7	7	12	18.3	63.553	0	19.502	20.3494	20.5413	18.1373	23.0306	22.2464	22.5869	15.5944	15.7864	13.3824	18.2757	17.4915	17.8321	18.8423	18.8795	17.4277	19.7758	20.6123	20.7036	0	0	0	3	5	4	7	7	7	4	4	2	5	7	6	By matching	By matching	By matching	By MS/MS	By MS/MS	By MS/MS
Q966L5	Serrate RNA effector molecule homolog	1	10	10	10	20	17.6	80.794	0	35.801	20.5197	20.0718	19.4555	22.7726	22.5134	23.0235	15.1978	14.7499	14.1335	17.4507	17.1914	17.7015	18.7101	19.07	17.2978	20.0399	20.738	20.2392	0	1	1	6	5	7	10	10	10	3	3	4	7	7	9	By MS/MS	By MS/MS	By MS/MS	By MS/MS	By MS/MS	By MS/MS
P34670	Putative zinc finger matrin-type protein snu-23	1	6	6	6	19	36.9	25.115	0	40.455	20.3472	20.4984	19.6533	23.9361	23.4308	23.3483	17.1774	17.3285	16.4833	20.7662	20.2609	20.1784	19.2877	19.4305	19.2162	20.8867	21.5229	21.3683	1	1	1	6	5	5	6	6	6	3	4	2	6	6	5	By MS/MS	By MS/MS	By MS/MS	By MS/MS	By MS/MS	By MS/MS
P41843	Uncharacterized protein T20B12.3	1	4	4	4	7	8.9	58.514	0	7.4356	18.4648	17.5017	17.5325	21.1471	19.8826	20.1993	13.9411	12.9781	13.0089	16.6236	15.3591	15.6758	16.6684	16.2158	16.6673	18.4203	18.3734	18.5002	0	0	0	3	2	2	4	4	4	3	2	2	4	3	3	By matching	By matching	By MS/MS	By MS/MS	By MS/MS	By MS/MS
Q09464	Uncharacterized protein C16C10.8	1	10	10	10	31	45.1	28.515	0	46.109	20.8904	20.0036	21.3428	24.677	23.7961	24.066	17.19	16.3031	17.6424	20.9765	20.0957	20.3655	19.592	19.0384	19.9069	21.1639	21.4113	21.5447	2	1	3	8	9	8	10	10	10	5	3	6	9	10	9	By MS/MS	By MS/MS	By MS/MS	By MS/MS	By MS/MS	By MS/MS
Q7JLH5	Prion-like-(Q/N-rich)-domain-bearing protein	1	6	6	6	22	33.3	26.165	0	75.838	20.2177	20.6333	21.4292	24.4473	24.0352	24.412	16.8958	17.3114	18.1073	21.1254	20.7133	21.0901	19.7296	19.347	20.0397	20.9935	21.8283	21.8648	1	1	3	6	4	7	6	6	6	2	3	5	6	6	6	By MS/MS	By MS/MS	By MS/MS	By MS/MS	By MS/MS	By MS/MS
Q20877	Uncharacterized protein	1	8	8	8	19	20	49.221	0	28.709	20.0032	18.727	20.1814	24.0963	23.064	22.8589	15.4181	14.142	15.5965	19.5113	18.479	18.2739	19.024	17.9207	18.6351	20.4586	20.4717	20.1983	1	0	1	7	4	6	8	8	8	3	2	4	8	8	7	By MS/MS	By matching	By MS/MS	By MS/MS	By MS/MS	By MS/MS
O62305	Calcium/calmodulin-dependent protein kinase type II	1	8	8	8	18	12.2	79.926	0	22.549	18.2346	20.3609	20.2832	23.6478	22.4576	22.7915	13.0647	15.1909	15.1133	18.4779	17.2877	17.6216	17.7446	18.9081	19.1646	20.5077	20.363	20.4392	0	1	1	7	4	5	8	8	8	1	3	3	7	6	7	By MS/MS	By MS/MS	By MS/MS	By MS/MS	By MS/MS	By MS/MS
Q18239	DiSHevelled related	1	13	13	13	33	26.5	84.694	0	53.323	21.8102	21.1294	20.3608	24.3144	23.8365	24.6391	16.8101	16.1295	15.3607	19.3144	18.8366	19.6391	20.0094	19.9616	19.7931	21.2319	21.8529	22.1554	4	3	3	6	8	9	13	13	13	6	4	5	10	11	10	By MS/MS	By MS/MS	By MS/MS	By MS/MS	By MS/MS	By MS/MS
Q9XWF2	Kin17_mid domain-containing protein	1	18	18	18	46	42.8	46.4	0	96.684	21.9768	20.5392	21.8661	25.2926	24.454	25.0533	17.4533	16.0157	17.3426	20.7691	19.9304	20.5297	20.0106	18.958	20.0898	21.2435	21.5644	21.6825	2	0	2	13	14	15	18	18	18	8	4	6	15	16	17	By MS/MS	By matching	By MS/MS	By MS/MS	By MS/MS	By MS/MS
O61711	RRM domain-containing protein	1	2	2	2	4	5.7	64.623	0.0016795	3.3623	NA	NA	14.6308	19.2634	18.1204	17.779	NA	NA	9.58646	14.219	13.076	12.7346	NA	NA	15.7297	17.0809	17.0229	16.2165	0	0	0	2	2	0	2	2	2	0	0	1	2	2	2			By matching	By MS/MS	By MS/MS	By MS/MS
Q21559	FoP_duplication domain-containing protein	1	11	11	11	43	52.1	25.695	0	52.459	22.9329	21.5851	22.3766	25.8195	25.3354	25.7375	19.4734	18.1257	18.9171	22.3601	21.876	22.2781	20.7459	20.2822	20.728	21.8684	22.6187	22.6693	3	3	5	9	12	11	11	11	11	6	4	5	11	11	11	By MS/MS	By MS/MS	By MS/MS	By MS/MS	By MS/MS	By MS/MS
O62214	Uncharacterized protein	1	12	12	12	30	28.3	55.052	0	33.19	20.534	20.5286	19.6941	23.7112	23.0731	23.7133	15.8901	15.8847	15.0502	19.0674	18.4293	19.0695	19.2047	18.8619	18.6691	20.3247	20.823	20.9614	1	1	2	8	7	11	12	12	12	5	5	3	9	8	10	By MS/MS	By MS/MS	By MS/MS	By MS/MS	By MS/MS	By MS/MS
O61815	RNA helicase	1	14	14	14	42	33.3	61.275	0	51.049	21.1144	21.3876	21.9154	24.6112	23.8698	23.9953	16.1602	16.4334	16.9613	19.657	18.9156	19.0412	19.148	19.1724	19.648	21.1536	21.132	21.0265	3	1	6	9	9	14	14	14	14	7	7	9	12	14	14	By MS/MS	By MS/MS	By MS/MS	By MS/MS	By MS/MS	By MS/MS
G5ED26	Helicase C-terminal domain-containing protein	1	2	2	2	4	2.5	110.48	0.00068918	3.8399	15.1691	15.2824	15.5956	20.22	19.2957	17.0787	9.31111	9.4244	9.7376	14.362	13.4378	11.2207	15.7844	15.9324	16.2589	17.9062	18.0327	17.3532	0	0	0	1	2	1	2	2	2	1	1	1	2	2	1	By MS/MS	By MS/MS	By MS/MS	By MS/MS	By MS/MS	By MS/MS
A0A3P6MY32	Cir_N domain-containing protein	1	2	2	2	4	11.2	34.428	0	6.5456	17.5673	18.5236	18.7607	21.0051	20.56	20.9144	13.6604	14.6167	14.8538	17.0982	16.6531	17.0076	17.8757	17.3134	17.4725	18.8893	19.5532	19.5215	0	0	0	1	1	2	2	2	2	1	2	2	2	2	2	By matching	By matching	By MS/MS	By MS/MS	By MS/MS	By MS/MS
Q17425	TUG-UBL1 domain-containing protein	1	3	3	3	5	10.1	64.759	0	6.6751	20.462	20.9419	20.6664	23.3852	22.5385	22.0088	15.5552	16.035	15.7595	18.4783	17.6315	17.102	20.0519	20.0994	20.4043	22.0212	22.2017	21.551	0	0	0	1	3	1	3	3	3	2	2	2	3	3	3	By MS/MS	By MS/MS	By MS/MS	By MS/MS	By MS/MS	By MS/MS
Q9XTS1	Uncharacterized protein	1	3	3	3	6	5.1	78.632	0	7.8767	16.6078	16.4369	17.3794	20.6267	19.2185	19.5008	11.6536	11.4827	12.4252	15.6725	14.2643	14.5466	16.3169	16.259	15.7623	18.096	17.84	17.5941	0	0	0	2	2	2	3	3	3	1	1	2	2	3	2	By matching	By matching	By MS/MS	By MS/MS	By MS/MS	By MS/MS
A0A1C3NSL9	Apical junction molecule	1	11	11	11	23	8	193.4	0	28.002	20.3529	20.2994	19.1823	22.4889	21.586	22.5898	14.2655	14.212	13.0949	16.4014	15.4985	16.5023	18.4132	18.6026	18.1679	19.8278	20.8252	19.6718	0	2	2	6	7	6	11	11	11	4	4	4	8	7	9	By MS/MS	By MS/MS	By MS/MS	By MS/MS	By MS/MS	By MS/MS
G5ECL2	Synaptojanin	1	8	8	8	20	11.1	124.21	0	20.484	21.9072	21.5346	21.4227	23.447	22.8021	22.8275	16.0003	15.6277	15.5158	17.54	16.8952	16.9206	19.1822	20.1754	20.2326	21.5696	21.9369	21.1999	0	1	1	7	5	6	8	8	8	2	5	5	7	8	7	By MS/MS	By MS/MS	By MS/MS	By MS/MS	By MS/MS	By MS/MS
P03949	Tyrosine-protein kinase abl-1	1	7	7	7	12	9.6	138.32	0	15.661	17.8894	18.0959	18.0634	21.369	21.5057	21.3164	11.8894	12.0959	12.0634	15.369	15.5057	15.3165	17.4143	17.6079	17.3553	18.6513	20.0705	18.7475	0	0	0	3	6	3	7	7	7	1	1	1	5	7	5	By matching	By matching	By matching	By MS/MS	By MS/MS	By MS/MS
O01918	MYND-type domain-containing protein	1	6	6	6	17	29.9	24.969	0	27.715	18.9785	18.906	20.5833	23.7828	22.6124	23.1966	15.8086	15.736	17.4133	20.6129	19.4425	20.0266	18.8433	18.7733	19.4235	20.3885	20.695	21.0483	2	1	2	3	5	4	6	6	6	1	1	3	6	5	5	By MS/MS	By MS/MS	By MS/MS	By MS/MS	By MS/MS	By MS/MS
P52652	Putative transcription elongation factor S-II	1	16	16	16	76	46.8	34.873	0	76.632	22.8854	22.9097	22.9486	26.0664	25.6199	25.9393	18.7979	18.8222	18.8611	21.9789	21.5324	21.8518	20.6293	20.7186	20.717	21.976	22.5199	22.5826	5	7	6	18	20	20	16	16	16	8	9	9	16	13	15	By MS/MS	By MS/MS	By MS/MS	By MS/MS	By MS/MS	By MS/MS
Q95Y51	SMN (Survival of Motor Neuron protein) Related	1	6	6	6	10	32.6	26.066	0	16.403	18.7028	18.4027	18.6024	21.8027	21.4044	21.5828	15.0023	14.7023	14.902	18.1022	17.7039	17.8824	17.612	17.4479	17.7011	18.6767	19.5475	19.5486	0	0	0	3	3	4	6	6	6	3	3	3	5	5	6	By MS/MS	By matching	By matching	By MS/MS	By MS/MS	By MS/MS
Q22088	Uncharacterized protein	1	2	2	2	6	2.6	111.8	0	5.1706	16.4401	14.8122	17.1986	19.4784	19.0432	18.9687	10.6587	9.03089	11.4173	13.6971	13.2619	13.1874	16.1592	16.3306	16.5448	17.8717	18.2922	17.8601	0	0	0	2	2	2	2	2	2	1	1	2	2	2	2	By matching	By MS/MS	By MS/MS	By MS/MS	By MS/MS	By MS/MS
Q20330	Intermediate Filament Organize	1	10	10	10	24	11.3	148.45	0	33.048	19.6574	20.1565	20.8702	23.1055	23.0602	23.0302	13.876	14.3751	15.0889	17.3241	17.2788	17.2489	18.2002	18.4591	18.2283	19.4919	20.4653	19.9158	0	0	0	7	9	8	10	10	10	3	5	7	8	10	10	By matching	By matching	By matching	By MS/MS	By MS/MS	By MS/MS
O16303	DNaJ domain (Prokaryotic heat shock protein)	1	29	29	29	112	64.2	47.514	0	198.31	24.8312	25.0057	25.0055	28.1085	27.3084	27.5732	20.7438	20.9182	20.9181	24.021	23.221	23.4858	22.4677	22.7235	22.7704	24.1686	24.3851	24.3908	11	14	12	24	25	26	29	29	29	18	19	18	27	27	26	By MS/MS	By MS/MS	By MS/MS	By MS/MS	By MS/MS	By MS/MS
D7SFQ2	Uncharacterized protein	1	3	3	3	11	8.1	57.875	0	20.618	18.7806	18.8854	20.2044	22.5686	22.0399	22.0563	14.7805	14.8854	16.2044	18.5686	18.0399	18.0563	18.8044	18.9461	19.2415	20.6314	20.5728	20.7527	0	0	0	3	4	4	3	3	3	1	1	2	3	3	3	By matching	By matching	By MS/MS	By MS/MS	By MS/MS	By MS/MS
Q95QM5	Uncharacterized protein	1	13	13	13	47	29	72.203	0	80.142	21.7004	21.5713	21.0352	24.9949	24.2113	24.3042	16.893	16.7638	16.2278	20.1875	19.4039	19.4968	19.6657	19.6098	19.442	21.1833	21.2398	21.2571	4	3	4	11	12	13	13	13	13	6	6	7	11	11	13	By MS/MS	By MS/MS	By MS/MS	By MS/MS	By MS/MS	By MS/MS
O62071	PeriCentriolar MatriX Deficient	1	33	33	33	121	58.3	70.828	0	222.09	23.783	23.7395	23.9197	27.0965	26.7098	26.7259	18.461	18.4177	18.5978	21.7745	21.3879	21.404	21.1915	21.1078	21.3044	22.4088	23.1502	22.9526	12	9	12	29	30	29	33	33	33	19	21	23	33	33	32	By MS/MS	By MS/MS	By MS/MS	By MS/MS	By MS/MS	By MS/MS
Q9XVF1	Piwi domain-containing protein	1	11	11	11	27	15.8	104.78	0	41.018	19.647	21.7826	20.7203	23.9423	23.2089	23.9107	13.9745	16.1102	15.0478	18.2699	17.5364	18.2383	18.7404	19.6508	19.8019	20.7675	21.1428	21.0583	2	1	1	9	6	8	11	11	11	2	6	4	10	8	10	By MS/MS	By MS/MS	By MS/MS	By MS/MS	By MS/MS	By MS/MS
D5MCR3	SUPpressor	1	9	9	9	46	19.5	52.41	0	32.542	23.1135	23.2237	23.3416	26.4415	25.7826	26.204	19.4131	19.5233	19.6411	22.7411	22.0822	22.5036	21.2977	21.163	21.305	22.5116	22.9112	23.1182	3	6	6	11	10	10	9	9	9	6	7	8	9	9	8	By MS/MS	By MS/MS	By MS/MS	By MS/MS	By MS/MS	By MS/MS
Q18034	Transcriptional repressor NF-X1 homolog	1	24	24	24	59	28.2	125.15	0	88.694	21.8347	21.9152	22.115	25.3534	24.9043	25.0163	15.8347	15.9152	16.115	19.3534	18.9043	19.0163	19.6068	19.7053	19.7995	20.9211	21.5463	21.413	1	3	4	15	18	18	24	24	24	9	11	12	20	24	22	By MS/MS	By MS/MS	By MS/MS	By MS/MS	By MS/MS	By MS/MS
G5EES3	Protein argonaute	1	21	9	9	23	24.8	113.11	0	29.537	19.7152	19.5534	20.5447	23.5069	22.2011	21.9997	14.3576	14.1959	15.1872	18.1493	16.8435	16.6422	17.7982	17.9984	18.5667	19.9704	19.6837	19.4549	0	0	2	9	6	6	21	9	9	13	14	15	18	19	18	By MS/MS	By MS/MS	By MS/MS	By MS/MS	By MS/MS	By MS/MS
Q9N5S3	Uncharacterized protein	1	8	8	8	19	25.2	42.287	0	23.426	20.4583	21.1044	20.5833	24.0935	23.144	23.178	16.5514	17.1975	16.6765	20.1866	19.2372	19.2711	19.0484	19.103	18.3884	20.0984	20.3556	20.81	0	0	0	7	7	5	8	8	8	4	6	3	8	7	7	By matching	By MS/MS	By matching	By MS/MS	By MS/MS	By MS/MS
O45502	DNaJ domain (Prokaryotic heat shock protein)	1	23	23	23	94	60	44.308	0	132.93	24.7496	24.545	24.46	27.727	26.8278	27.3196	20.4277	20.2231	20.1381	23.4051	22.5059	22.9977	22.3732	22.2375	22.2288	23.7068	23.8076	23.9851	8	9	9	22	23	23	23	23	23	13	14	14	21	23	23	By MS/MS	By MS/MS	By MS/MS	By MS/MS	By MS/MS	By MS/MS
Q9U3S8	BED-type domain-containing protein	1	10	10	10	37	39.3	37.589	0	47.134	21.498	20.8425	21.5639	24.7817	24.3203	24.2934	17.6907	17.0351	17.7565	20.9744	20.513	20.486	19.5903	19.4882	19.6862	20.7586	21.3254	21.3104	3	3	3	9	10	9	10	10	10	5	5	5	9	10	7	By MS/MS	By MS/MS	By MS/MS	By MS/MS	By MS/MS	By MS/MS
Q19641	LIM zinc-binding domain-containing protein	1	3	3	3	12	50.6	9.4786	0	58.9	20.8304	19.6905	20.2353	23.3489	23.0914	23.3182	18.2455	17.1055	17.6503	20.764	20.5064	20.7332	20.0422	19.6015	20.0581	20.9182	21.755	21.6558	1	1	1	2	4	3	3	3	3	2	1	2	3	3	3	By MS/MS	By MS/MS	By MS/MS	By MS/MS	By MS/MS	By MS/MS
B5BM26	Uncharacterized protein	1	3	3	3	8	15.8	37.256	0	16.054	17.054	17.3339	17.0115	21.8108	20.7899	21.511	13.3536	13.6334	13.311	18.1103	17.0895	17.8106	17.6441	17.8559	17.7009	19.0446	18.9651	19.8113	0	0	0	3	2	3	3	3	3	1	1	1	3	3	3	By MS/MS	By MS/MS	By matching	By MS/MS	By MS/MS	By MS/MS
Q965Q9	Tudor domain-containing protein	1	16	16	16	51	36.9	66.405	0	113.12	21.6089	22.156	21.5074	24.9683	24.198	24.4223	16.6089	17.156	16.5074	19.9683	19.198	19.4222	19.8039	19.7207	19.5944	20.8698	21.4587	21.3377	6	4	5	12	11	13	16	16	16	8	10	7	14	12	14	By MS/MS	By MS/MS	By MS/MS	By MS/MS	By MS/MS	By MS/MS
Q10946	CWF19-like protein 2 homolog	1	12	12	12	29	24.8	53.166	0	32.856	20.5645	20.5485	20.7373	23.6908	23.0394	23.4735	16.3166	16.3006	16.4893	19.4429	18.7914	19.2255	18.4712	18.6595	18.6813	19.5273	20.3686	20.4258	2	1	0	8	10	8	12	12	12	6	6	7	12	10	10	By MS/MS	By MS/MS	By MS/MS	By MS/MS	By MS/MS	By MS/MS
Q9N3F7	Uncharacterized protein	1	15	15	15	55	53	35.076	0	74.894	23.1316	23.9213	23.9144	26.7961	26.0837	25.9831	19.9617	20.7513	20.7445	23.6262	22.9137	22.8132	21.6568	22.1203	22.064	23.2686	23.5736	23.4812	6	5	10	12	12	10	15	15	15	8	11	13	14	13	12	By MS/MS	By MS/MS	By MS/MS	By MS/MS	By MS/MS	By MS/MS
Q95ZV9	Uncharacterized protein	1	4	4	4	10	10.2	70.929	0	25.818	18.7745	17.4626	18.2395	22.1722	21.6407	22.2102	14.3822	13.0703	13.8472	17.7799	17.2483	17.8179	18.4474	18.1148	18.4508	19.2995	20.1098	20.0634	0	0	1	2	3	4	4	4	4	2	2	2	4	4	4	By MS/MS	By MS/MS	By MS/MS	By MS/MS	By MS/MS	By MS/MS
Q23458	Zinc finger putative Transcription Factor family	1	2	2	2	4	11.2	31.471	0	13.087	18.6688	17.5267	17.5473	21.152	20.7484	20.9699	15.4989	14.3567	14.3773	17.982	17.5784	17.8001	18.3578	17.5642	17.6713	19.0425	19.6079	19.3366	0	0	0	1	1	2	2	2	2	1	1	1	2	2	2	By matching	By matching	By matching	By MS/MS	By MS/MS	By MS/MS
G5ECJ4	Mec-8 protein	1	2	2	2	7	7.7	33.459	0	6.1267	20.047	18.5857	18.9942	22.456	21.3892	21.6737	16.877	15.4158	15.8243	19.2861	18.2193	18.5038	18.9555	18.466	18.8592	20.2014	20.2369	20.2275	0	0	0	3	2	2	2	2	2	2	1	1	2	2	2	By matching	By matching	By MS/MS	By MS/MS	By MS/MS	By MS/MS
Q18265	FUS/TLS RNA binding protein homolog	1	4	4	4	10	9.6	45.193	0	31.623	20.6426	20.9121	20.8697	22.2794	22.164	22.8656	16.1832	16.4527	16.4103	17.82	17.7046	18.4062	19.0296	19.3378	19.807	20.5103	20.849	21.1637	1	0	1	2	3	3	4	4	4	4	3	2	3	4	4	By MS/MS	By MS/MS	By MS/MS	By MS/MS	By MS/MS	By MS/MS
Q0G828	DUF1768 domain-containing protein	1	13	13	13	43	29	51.65	0	71.983	20.4455	21.7113	21.0405	24.893	24.0964	24.0879	16.1975	17.4634	16.7926	20.645	19.8485	19.8399	19.2841	19.5847	19.9696	20.7091	21.3124	21.1299	1	2	3	10	15	12	13	13	13	7	7	7	13	13	12	By MS/MS	By MS/MS	By MS/MS	By MS/MS	By MS/MS	By MS/MS
Q9BKU8	Modifier of protein aggregation 4	1	2	2	2	8	35.4	8.8951	0	23.639	19.839	19.8997	20.0407	22.8239	22.4486	22.8364	18.839	18.8997	19.0407	21.8239	21.4486	21.8364	19.145	19.2226	19.6621	20.2929	20.9517	21.0701	0	1	1	2	2	2	2	2	2	2	2	2	2	2	2	By matching	By MS/MS	By MS/MS	By MS/MS	By MS/MS	By MS/MS
O45766	Spliceosome-associated protein CWC15 homolog	1	5	5	5	12	31.7	26.104	0	16.632	18.0863	19.0316	17.8817	22.5696	21.9438	22.3304	14.9164	15.8617	14.7118	19.3996	18.7739	19.1604	18.3884	18.8022	18.5155	19.6519	20.3394	19.9708	0	1	1	4	4	2	5	5	5	1	2	1	5	4	4	By matching	By MS/MS	By MS/MS	By MS/MS	By MS/MS	By MS/MS
P34313	Protein BUD31 homolog	1	10	10	10	60	49	17.123	0	37.416	23.06	22.8666	22.675	25.6712	25.0041	25.3823	19.89	19.6967	19.5051	22.5012	21.8342	22.2124	20.8425	20.8392	20.9034	21.9254	22.4746	22.4393	6	4	4	17	15	14	10	10	10	8	8	7	10	10	10	By MS/MS	By MS/MS	By MS/MS	By MS/MS	By MS/MS	By MS/MS
A0A4V6M3U0	SH3 domain-containing protein	1	12	12	12	22	17	107.32	0	34.124	19.3719	21.1776	19.8595	23.4184	22.3798	22.886	13.7572	15.5629	14.2448	17.8037	16.7651	17.2713	17.3074	18.8303	18.3815	19.5078	19.7073	19.5411	0	2	1	6	5	8	12	12	12	4	7	6	9	9	11	By matching	By MS/MS	By MS/MS	By MS/MS	By MS/MS	By MS/MS
O18178	Serine/threonine-protein phosphatase 2A regulatory subunit pptr-1	1	8	8	8	25	17.3	61.835	0	28.161	21.2075	20.5856	20.5994	23.8702	22.5912	23.0898	16.5637	15.9418	15.9556	19.2264	17.9474	18.4459	19.4171	19.2124	19.2855	20.5405	20.8033	20.8053	3	1	3	7	5	6	8	8	8	6	5	5	8	6	7	By MS/MS	By MS/MS	By MS/MS	By MS/MS	By MS/MS	By MS/MS
G4SNJ8	WW domain-containing protein	1	3	3	3	10	18.9	25.713	0	7.7647	18.8298	18.7933	19.4746	21.8148	21.5275	21.4754	15.1294	15.0928	15.7742	18.1144	17.8271	17.775	18.7556	18.862	19.6591	20.1619	20.8023	20.5247	1	1	1	2	2	3	3	3	3	2	1	1	2	2	3	By MS/MS	By MS/MS	By MS/MS	By MS/MS	By MS/MS	By MS/MS
E9RKC7	DZF domain-containing protein	1	31	31	31	117	49.5	84.284	0	202.75	24.0434	24.3275	24.1771	27.162	26.5645	26.7691	18.7579	19.0421	18.8916	21.8766	21.2791	21.4837	21.0714	20.9164	21.0617	22.1957	22.5992	22.4542	10	11	12	27	29	28	31	31	31	18	22	24	29	30	30	By MS/MS	By MS/MS	By MS/MS	By MS/MS	By MS/MS	By MS/MS
H2KZ29	Uncharacterized protein	1	8	8	8	26	14.6	72.737	0	25.918	21.1815	21.3853	21.0236	24.2734	23.4983	23.998	16.0116	16.2153	15.8537	19.1035	18.3283	18.8281	20.0777	19.8932	19.9618	21.1783	21.4518	21.4901	2	2	2	7	5	8	8	8	8	4	5	5	8	7	8	By MS/MS	By MS/MS	By MS/MS	By MS/MS	By MS/MS	By MS/MS
O01489	Uncharacterized protein	1	6	6	6	31	35.1	25.166	0	43.137	24.2964	23.6634	24.2065	26.6158	26.2588	26.4039	21.1265	20.4935	21.0366	23.4459	23.0888	23.234	23.4162	22.8548	23.4495	24.2403	24.8305	24.8275	5	3	5	5	6	7	6	6	6	6	4	5	6	6	6	By MS/MS	By MS/MS	By MS/MS	By MS/MS	By MS/MS	By MS/MS
Q9NA78	Thioredoxin domain-containing protein	1	6	6	6	14	44.6	21.467	0	33.233	19.1769	18.8038	18.7376	22.595	21.3287	21.7512	15.7175	15.3444	15.2782	19.1356	17.8692	18.2918	18.9384	18.1885	18.7053	19.8525	20.0927	20.0507	1	0	1	4	3	5	6	6	6	1	2	1	5	3	5	By MS/MS	By MS/MS	By MS/MS	By MS/MS	By MS/MS	By MS/MS
Q93618	Zinc finger CCCH domain-containing protein 15 homolog	1	21	21	21	91	50.3	43.301	0	129.23	24.5207	24.1658	24.3357	27.3281	26.8276	26.9941	20.1988	19.8439	20.0139	23.0062	22.5056	22.6722	22.4777	22.3991	22.7103	23.5845	24.0718	24.0906	10	8	6	17	25	25	21	21	21	12	12	12	19	21	19	By MS/MS	By MS/MS	By MS/MS	By MS/MS	By MS/MS	By MS/MS
Q9U2D8	Rab-GAP TBC domain-containing protein	1	7	7	7	16	10.3	119.51	0	21.34	19.5423	20.4652	19.0441	22.8603	22.0642	22.5947	13.8144	14.7373	13.3161	17.1324	16.3363	16.8668	18.4108	18.3791	18.3874	19.4838	20.022	19.8254	2	0	2	3	4	5	7	7	7	4	3	4	6	7	6	By MS/MS	By matching	By MS/MS	By MS/MS	By MS/MS	By MS/MS
Q95Q34	Serine/threonine-protein kinase RIO2	1	4	4	4	16	8.7	60.485	0	24.222	19.9879	18.9431	19.9693	22.902	21.8586	22.5727	15.2874	14.2427	15.2689	18.2015	17.1582	17.8723	19.0425	18.9093	19.2063	20.1612	20.543	20.6059	2	1	1	4	4	4	4	4	4	2	1	2	3	4	3	By MS/MS	By MS/MS	By MS/MS	By MS/MS	By MS/MS	By MS/MS
Q965N8	NUC173 domain-containing protein	1	9	9	9	23	9.1	147.65	0	25.328	19.3826	19.7845	19.5792	22.7715	22.1943	22.3022	13.1158	13.5177	13.3125	16.5048	15.9275	16.0354	18.0705	18.141	17.8961	19.6656	19.2514	19.3336	1	1	1	8	5	7	9	9	9	4	5	5	8	8	8	By MS/MS	By MS/MS	By MS/MS	By MS/MS	By MS/MS	By MS/MS
O16366	Uncharacterized protein	1	24	24	24	78	55.4	70.693	0	172.06	23.7358	23.4754	23.7507	26.6109	26.1202	26.153	18.4879	18.2275	18.5028	21.363	20.8723	20.9051	21.054	21.0114	21.0539	22.07	22.7024	22.4383	8	7	6	18	22	17	24	24	24	10	11	17	22	23	22	By MS/MS	By MS/MS	By MS/MS	By MS/MS	By MS/MS	By MS/MS
Q18577	DUF148 domain-containing protein	1	5	5	5	22	22.3	28.551	0	18.665	20.6804	20.7689	20.724	23.7215	23.4198	23.4897	16.9799	17.0684	17.0236	20.0211	19.7194	19.7893	19.8021	19.9613	19.7527	20.9518	21.1279	21.5141	2	2	2	4	7	5	5	5	5	2	2	3	4	5	4	By MS/MS	By MS/MS	By MS/MS	By MS/MS	By MS/MS	By MS/MS
O02169	C2H2-type domain-containing protein	1	9	9	9	20	16	84.444	0	32.685	20.7157	20.9483	20.7301	23.6697	22.7454	22.8768	15.9083	16.1409	15.9227	18.8623	17.9381	18.0695	18.8711	19.0795	19.0408	20.0308	20.5435	20.4652	0	0	1	8	6	5	9	9	9	4	5	5	8	7	7	By MS/MS	By MS/MS	By MS/MS	By MS/MS	By MS/MS	By MS/MS
Q19873	WD_REPEATS_REGION domain-containing protein	1	3	3	3	7	8.3	65.818	0	15.702	19.354	16.5908	18.99	21.4694	21.4697	20.438	14.599	11.8359	14.2351	16.7145	16.7148	15.683	18.6892	18.2799	18.5001	19.8057	20.1438	19.544	0	0	0	2	3	2	3	3	3	2	1	2	2	3	2	By matching	By matching	By matching	By MS/MS	By MS/MS	By MS/MS
A0A0T7CIX3	Piwi-like protein	1	7	7	7	14	12.6	98.158	0	16.512	19.0757	20.194	19.6328	22.722	21.5585	22.3754	13.6163	14.7346	14.1734	17.2625	16.0991	16.9159	18.616	18.5126	18.7305	19.9663	19.909	20.0072	0	0	0	6	5	3	7	7	7	2	4	2	6	7	6	By MS/MS	By MS/MS	By matching	By MS/MS	By MS/MS	By MS/MS
H2KZ07	C-type lectin domain-containing protein	1	8	8	8	30	39.9	28.9	0	31.188	22.5107	22.6515	22.3697	25.5588	24.1212	24.833	18.8102	18.9511	18.6693	21.8584	20.4207	21.1325	20.5785	20.7033	20.4978	22.0884	21.6533	22.0523	4	4	3	7	7	5	8	8	8	6	6	6	8	8	8	By MS/MS	By MS/MS	By MS/MS	By MS/MS	By MS/MS	By MS/MS
O17157	Helicase C-terminal domain-containing protein	1	7	7	7	19	16.6	71.977	0	28.308	19.9999	20.1529	20.3758	23.7218	22.4259	22.8226	15.093	15.246	15.4689	18.8149	17.519	17.9157	18.411	18.6982	18.9153	19.8662	20.0584	20.1144	0	0	1	5	6	7	7	7	7	3	3	4	7	6	6	By matching	By matching	By MS/MS	By MS/MS	By MS/MS	By MS/MS
G5ECH5	Serine/threonine-protein phosphatase 4 regulatory subunit 1	1	35	35	35	115	29.1	174.18	0	178.1	23.6234	23.7163	23.7827	26.7944	26.2947	26.106	17.3946	17.4875	17.5539	20.5656	20.0659	19.8771	20.8888	20.7084	20.8731	21.8378	22.5317	22.0827	9	9	14	26	32	25	35	35	35	18	22	24	31	32	31	By MS/MS	By MS/MS	By MS/MS	By MS/MS	By MS/MS	By MS/MS
O62486	Nanos-type domain-containing protein	1	12	12	12	33	25.6	96.182	0	157.59	22.1368	21.7235	21.9874	24.9885	23.9667	24.6399	17.2299	16.8167	17.0806	20.0816	19.0598	19.733	20.3616	20.1273	20.0886	21.1908	21.8184	21.5483	2	1	1	10	8	11	12	12	12	7	6	7	11	9	12	By MS/MS	By MS/MS	By MS/MS	By MS/MS	By MS/MS	By MS/MS
G5EGC1	Uncharacterized protein	1	3	3	3	12	7.7	22.206	0	9.0635	18.4336	19.0184	19.3644	22.1619	20.6968	20.2489	15.8486	16.4334	16.7794	19.5769	18.1118	17.6639	18.3127	18.5355	19.0363	20.4233	20.3089	19.123	1	1	1	3	4	2	3	3	3	1	2	2	3	3	2	By MS/MS	By MS/MS	By MS/MS	By MS/MS	By MS/MS	By MS/MS
Q17353	Partitioning defective protein 3	1	36	36	36	98	37.4	149.32	0	157.46	23.014	22.8446	22.8696	26.13	25.3968	25.8689	16.7662	16.5967	16.6217	19.8821	19.1489	19.621	20.4229	20.1495	20.435	21.3179	21.9045	21.7502	5	5	7	25	25	31	36	36	36	15	16	15	30	30	32	By MS/MS	By MS/MS	By MS/MS	By MS/MS	By MS/MS	By MS/MS
O16519	Gastrulation defective protein 1	1	7	7	7	16	15.8	69.045	0	25.126	20.1953	20.7177	20.035	23.4157	23.1821	23.4468	15.1953	15.7177	15.035	18.4158	18.182	18.4469	19.4303	19.9115	19.2419	20.2339	20.9893	21.3048	1	1	0	3	6	5	7	7	7	2	3	2	6	7	6	By MS/MS	By MS/MS	By matching	By MS/MS	By MS/MS	By MS/MS
Q9N3S2	RNA interference defective protein 10	1	2	2	2	6	4.8	72.154	0	7.498	17.1096	17.5292	17.5196	20.8403	19.704	19.7622	12.3022	12.7218	12.7122	16.0329	14.8967	14.9548	17.0119	17.3285	17.4081	18.722	18.6104	18.3591	0	0	0	2	2	2	2	2	2	1	1	1	2	2	2	By MS/MS	By MS/MS	By MS/MS	By MS/MS	By MS/MS	By MS/MS
Q20774	J domain-containing protein	1	10	10	10	44	34.1	36.265	0	55.45	22.2317	20.8523	22.1893	25.1908	24.5426	24.7976	18.5312	17.1518	18.4888	21.4903	20.8422	21.0971	20.5919	19.9209	20.2084	21.3988	21.5293	21.7162	3	2	3	12	11	13	10	10	10	6	4	8	10	9	9	By MS/MS	By MS/MS	By MS/MS	By MS/MS	By MS/MS	By MS/MS
A0A0K3AUP0	RRM domain-containing protein	1	5	5	5	7	9.3	62.988	0	14.35	20.0532	19.9183	19.7471	23.0004	21.8021	22.3332	15.6609	15.526	15.3548	18.6081	17.4098	17.9409	19.1508	19.06	19.0275	19.9862	20.5765	20.5863	0	0	0	2	3	2	5	5	5	2	2	2	4	3	3	By matching	By matching	By matching	By MS/MS	By MS/MS	By MS/MS
A0A2K5ATS7	C3H1-type domain-containing protein	1	10	10	10	36	20.5	79.203	0	43.793	21.0104	21.062	20.9495	24.5479	23.7535	23.863	16.1524	16.204	16.0915	19.6899	18.8955	19.005	19.4897	19.319	19.6364	20.7006	20.8088	20.8253	1	2	3	11	10	9	10	10	10	4	5	5	9	10	10	By MS/MS	By MS/MS	By MS/MS	By MS/MS	By MS/MS	By MS/MS
Q09345	Polyadenylation and cleavage factor homolog 11	1	23	23	23	75	30.4	91.141	0	121.57	22.9335	21.9449	22.6237	25.5496	24.8978	25.3213	17.3485	16.36	17.0387	19.9647	19.3128	19.7363	20.4036	19.9515	20.2605	21.238	21.5996	21.667	6	7	8	18	16	20	23	23	23	11	10	14	19	19	21	By MS/MS	By MS/MS	By MS/MS	By MS/MS	By MS/MS	By MS/MS
Q9XTC6	Mitogen-activated protein kinase kinase kinase mom-4	1	7	7	7	16	20.7	61.542	0	29.495	18.6313	19.5853	19.4016	23.6981	22.3894	22.7621	13.7733	14.7273	14.5436	18.84	17.5315	17.9042	18.5259	19.3713	19.5215	20.5764	20.0823	20.6359	0	0	1	6	5	4	7	7	7	1	2	2	6	6	5	By MS/MS	By matching	By MS/MS	By MS/MS	By MS/MS	By MS/MS
Q09599	Histone RNA hairpin-binding protein	1	12	12	12	39	39.8	41.48	0	76.369	22.0082	21.7054	22.1484	24.7696	24.3805	24.5251	18.1013	17.7985	18.2415	20.8627	20.4737	20.6182	20.616	20.1442	20.6172	21.4487	22.0124	21.7759	3	3	5	8	10	10	12	12	12	4	5	7	9	11	12	By MS/MS	By MS/MS	By MS/MS	By MS/MS	By MS/MS	By MS/MS
Q9XUY1	U1-type domain-containing protein	1	11	11	11	30	30.2	53.844	0	33.121	20.5877	21.1918	21.1914	23.8437	23.2567	23.684	15.9438	16.5479	16.5476	19.1999	18.6128	19.0401	19.2	19.273	19.2349	20.1863	20.7228	20.6368	1	2	2	7	9	9	11	11	11	3	7	6	9	10	10	By MS/MS	By MS/MS	By MS/MS	By MS/MS	By MS/MS	By MS/MS
H2KZB7	Uncharacterized protein	1	3	3	3	5	4.7	73.544	0.00035881	4.4264	18.1384	16.6549	17.2422	21.5544	20.7192	20.1562	13.4945	12.0112	12.5984	16.9105	16.0753	15.5124	17.8565	17.751	17.3391	18.8144	19.0583	18.8514	0	0	0	2	2	1	3	3	3	1	1	1	3	3	2	By matching	By matching	By matching	By MS/MS	By MS/MS	By MS/MS
H1UBJ9	DNA topoisomerase	1	31	31	31	107	48.9	96.877	0	189.91	23.7422	24.0903	23.804	26.9206	25.9649	26.2872	18.2504	18.5985	18.3121	21.4287	20.4731	20.7953	20.849	21.0858	20.9802	22.0574	22.2531	22.3498	6	11	12	27	23	28	31	31	31	18	22	21	31	27	29	By MS/MS	By MS/MS	By MS/MS	By MS/MS	By MS/MS	By MS/MS
O45666	Nuclear hormone receptor family member nhr-49	1	10	10	10	35	25.1	55.387	0	36.099	21.791	21.6522	21.2265	24.6205	23.3097	23.9044	17.3316	17.1928	16.7671	20.1612	18.8502	19.445	19.8655	19.8915	19.8736	21.1446	21.1393	21.0902	3	4	2	8	10	8	10	10	10	6	7	6	9	9	8	By MS/MS	By MS/MS	By MS/MS	By MS/MS	By MS/MS	By MS/MS
O44740	Meiotic spindle formation protein 2	1	4	4	4	14	16.4	31.458	0	12.662	19.8342	19.7755	19.7289	22.0166	21.6704	21.9536	16.0269	15.9681	15.9216	18.2092	17.863	18.1462	18.0511	18.4572	18.7243	19.5983	19.7023	19.6626	1	1	2	3	4	3	4	4	4	3	3	3	4	4	4	By MS/MS	By MS/MS	By MS/MS	By MS/MS	By MS/MS	By MS/MS
Q22888	Eukaryotic translation initiation factor 4E-4	1	3	3	3	4	17.9	24.584	0	7.155	17.8323	17.8898	15.914	21.2219	20.5757	21.06	14.3728	14.4304	12.4546	17.7625	17.1162	17.6005	17.7494	17.7932	17.6251	19.2394	18.5034	19.1383	0	0	0	2	0	2	3	3	3	2	2	1	3	3	3	By MS/MS	By MS/MS	By MS/MS	By MS/MS	By MS/MS	By MS/MS
Q95QK5	ALS/FTD Associated gene homolog	1	27	27	27	107	42.2	82.461	0	111.76	23.9777	23.4285	23.3055	26.2022	25.8118	25.8226	18.6558	18.1066	17.9837	20.8802	20.4898	20.5007	20.6546	20.2831	20.4831	21.2805	22.1086	21.721	14	13	12	23	23	22	27	27	27	17	17	18	26	27	26	By MS/MS	By MS/MS	By MS/MS	By MS/MS	By MS/MS	By MS/MS
Q86S68	CDT1 domain-containing protein	1	9	9	9	17	18	77.56	0	18.356	20.0757	18.9854	19.5381	23.0153	21.2986	21.5898	14.8663	13.7759	14.3287	17.8059	16.0892	16.3804	18.6811	18.2741	18.444	20.0194	19.4607	19.6024	1	1	1	5	2	7	9	9	9	4	3	3	7	5	7	By MS/MS	By MS/MS	By MS/MS	By MS/MS	By MS/MS	By MS/MS
Q9BLA0	FUBp (FUBP) Like	1	11	11	11	27	21.5	69.923	0	48.603	20.3828	20.3923	20.3193	24.0636	23.1412	23.1597	15.5755	15.5849	15.5119	19.2562	18.3339	18.3524	19.7904	19.4209	19.3182	20.7672	20.7286	20.7077	1	1	1	8	9	7	11	11	11	4	5	5	10	8	8	By MS/MS	By MS/MS	By MS/MS	By MS/MS	By MS/MS	By MS/MS
G5EFL5	ALP/Enigma encoding	1	17	17	17	39	15.9	157.44	0	115.09	22.8568	22.5001	22.0853	24.9271	24.3284	24.8427	16.517	16.1602	15.7455	18.5873	17.9885	18.5028	20.8013	20.5633	20.6621	21.3281	22.3424	22.0288	3	2	1	10	9	14	17	17	17	6	5	6	14	14	15	By MS/MS	By MS/MS	By MS/MS	By MS/MS	By MS/MS	By MS/MS
Q21351	Ras-Gtpase-activating protein SH3 (Three) domain-Binding Protein	1	36	36	36	173	55.8	52.455	0	196.96	26.9099	26.741	26.6558	29.0861	28.6084	28.9926	22.2094	22.0406	21.9554	24.3857	23.908	24.2921	23.6922	23.5264	23.6882	24.4636	25.0006	25.0771	22	20	21	34	38	38	36	36	36	24	31	28	34	35	34	By MS/MS	By MS/MS	By MS/MS	By MS/MS	By MS/MS	By MS/MS
G5EF51	LIM zinc-binding domain-containing protein	1	18	18	18	34	35.7	83.079	0	56.08	21.326	21.2867	20.0704	24.3917	23.4666	23.7708	15.8997	15.8604	14.6441	18.9654	18.0403	18.3446	19.2644	19.2942	18.8246	20.2717	20.1517	20.5696	2	2	0	12	9	9	18	18	18	5	5	3	15	16	12	By MS/MS	By MS/MS	By MS/MS	By MS/MS	By MS/MS	By MS/MS
Q86NJ4	PDZ domain-containing protein	1	27	27	27	64	24.6	183.82	0	122.63	21.8095	22.9888	21.8351	25.2706	24.4462	24.8847	15.4696	16.6489	15.4953	18.9307	18.1064	18.5448	19.1677	19.929	19.5897	20.6429	20.8392	20.8082	1	4	2	18	20	19	27	27	27	8	16	9	24	23	26	By MS/MS	By MS/MS	By MS/MS	By MS/MS	By MS/MS	By MS/MS
Q22135	RRM domain-containing protein	1	11	11	11	42	34.5	33.919	0	39.319	22.3872	22.0566	22.2491	24.6208	24.3042	24.5519	18.3872	18.0566	18.2492	20.6208	20.3042	20.5519	20.3994	19.803	20.2385	20.9158	21.6239	21.5049	3	3	4	12	9	11	11	11	11	7	9	9	11	11	11	By MS/MS	By MS/MS	By MS/MS	By MS/MS	By MS/MS	By MS/MS
G5ECH1	GCFC domain-containing protein	1	4	4	4	11	4.8	94.084	0	11.978	19.0167	19.3079	19.6747	22.0296	20.2865	21.3922	13.7313	14.0225	14.3893	16.7443	15.0011	16.1068	18.2311	17.8593	18.0863	19.0985	19.4858	19.194	0	0	1	4	2	4	4	4	4	2	3	4	4	4	4	By MS/MS	By MS/MS	By MS/MS	By MS/MS	By MS/MS	By MS/MS
Q9GRV2	Ubiquitin carboxyl-terminal hydrolase	1	13	13	13	37	30.2	62.273	0	33.623	22.0184	21.5549	21.4569	24.6867	23.7174	24.3276	17.4948	17.0313	16.9333	20.1631	19.1939	19.804	19.9785	19.8891	19.9469	20.905	21.2568	21.2309	3	4	3	9	8	10	13	13	13	8	5	7	13	12	12	By MS/MS	By MS/MS	By MS/MS	By MS/MS	By MS/MS	By MS/MS
Q8I103	ZO-1 (Zonula Occludens tight junctional protein) Ortholog	1	10	10	10	12	12.1	129.49	0	19.763	20.1581	19.4861	19.4955	21.7613	21.4879	21.7411	14.1581	13.4861	13.4955	15.7613	15.4879	15.7411	18.3767	18.1698	18.1932	18.8401	19.7723	19.7006	0	0	0	2	4	6	10	10	10	3	3	3	5	8	7	By matching	By matching	By matching	By MS/MS	By MS/MS	By MS/MS
Q21302	XPA_C domain-containing protein	1	4	4	4	11	22.4	28.902	0	12.516	20.154	19.2999	20.4783	23.1998	22.1398	22.5397	16.6945	15.8404	17.0189	19.7404	18.6803	19.0803	19.681	19.1903	19.2624	20.4458	20.7088	20.5423	0	0	0	4	4	3	4	4	4	1	1	3	4	4	4	By matching	By matching	By matching	By MS/MS	By MS/MS	By MS/MS
Q9NAA5	Cap-specific mRNA (nucleoside-2-O-)-methyltransferase 1	1	13	13	13	31	17	105.26	0	32.496	20.2278	20.7576	20.3566	23.564	22.4598	23.1163	14.5274	15.0572	14.6562	17.8635	16.7593	17.4158	19.0454	19.0079	18.8098	19.8982	20.1914	20.3275	1	1	3	8	7	11	13	13	13	4	5	4	11	9	12	By MS/MS	By MS/MS	By MS/MS	By MS/MS	By MS/MS	By MS/MS
P34511	Protein vms-1	1	4	4	4	8	6.6	71.319	0	7.2524	19.7207	19.8761	19.765	21.5039	21.421	20.9165	14.7665	14.9219	14.8108	16.5497	16.4667	15.9623	18.0352	18.7903	18.3367	19.4924	19.5218	19.6988	0	1	0	2	3	2	4	4	4	4	4	3	3	3	3	By matching	By MS/MS	By matching	By MS/MS	By MS/MS	By MS/MS
H2L0G8	Uncharacterized protein	1	7	7	7	31	51.2	26.769	0	47.55	22.5616	22.3242	20.2923	24.3629	24.3466	24.3383	18.7542	18.5168	16.485	20.5554	20.5392	20.531	20.8377	20.9205	20.1675	21.429	22.1382	21.8994	3	3	3	7	7	8	7	7	7	5	6	4	6	6	7	By MS/MS	By MS/MS	By MS/MS	By MS/MS	By MS/MS	By MS/MS
G5EC77	Zinc finger putative Transcription Factor family	1	2	2	2	4	5.6	51.424	0.0003639	4.608	18.5621	18.8224	18.4497	20.9918	20.1644	20.2309	14.6552	14.9155	14.5428	17.0848	16.2574	16.324	18.4262	18.6233	18.4306	19.5878	19.8263	19.5969	0	0	0	2	1	1	2	2	2	1	1	1	2	1	1	By matching	By matching	By matching	By MS/MS	By MS/MS	By MS/MS
G5EGL2	OBG-type G domain-containing protein	1	27	27	27	133	71.6	40.808	0	129.12	24.666	24.9238	24.719	27.2069	26.4109	26.7868	20.1425	20.4003	20.1954	22.6834	21.8874	22.2632	22.0359	22.2295	22.1802	23.1271	23.4109	23.4378	17	18	16	28	25	29	27	27	27	19	22	22	26	25	26	By MS/MS	By MS/MS	By MS/MS	By MS/MS	By MS/MS	By MS/MS
Q03570	Mediator of RNA polymerase II transcription subunit 14	1	8	8	8	17	5.8	170.4	0	19.934	18.853	19.5128	18.6225	23.1065	20.2778	21.8978	12.6051	13.2649	12.3746	16.8585	14.0299	15.6498	18.2459	18.6712	18.2082	20.149	19.197	19.2995	1	1	1	6	4	4	8	8	8	2	2	2	7	5	6	By MS/MS	By MS/MS	By MS/MS	By MS/MS	By MS/MS	By MS/MS
Q9XW62	Uncharacterized protein	1	33	33	33	119	50.4	92.467	0	145.73	24.1662	24.0219	24.0249	26.5279	26.3094	26.4345	18.6116	18.4673	18.4702	20.9733	20.7548	20.8799	21.0122	20.7636	21.0085	21.6486	22.3997	22.2557	14	13	13	23	28	28	33	33	33	19	21	20	29	30	29	By MS/MS	By MS/MS	By MS/MS	By MS/MS	By MS/MS	By MS/MS
Q9N592	Nop domain-containing protein	1	9	9	9	43	27.6	55.617	0	107.49	22.8178	22.8357	22.514	25.6763	24.5222	24.9939	18.4959	18.5137	18.192	21.3544	20.2002	20.6719	20.8083	20.5825	20.6465	21.9019	21.7454	21.9083	5	5	4	9	11	9	9	9	9	5	7	6	8	9	8	By MS/MS	By MS/MS	By MS/MS	By MS/MS	By MS/MS	By MS/MS
G5EEK3	Non-centrosomal microtubule array protein 1	1	15	15	15	36	19.2	103.68	0	42.052	20.9019	21.9486	21.4141	23.9458	23.8352	24.0508	15.4101	16.4568	15.9223	18.454	18.3433	18.559	19.8084	20.0099	19.6573	20.5813	21.362	21.0484	1	3	1	8	11	12	15	15	15	6	10	10	12	13	14	By MS/MS	By MS/MS	By MS/MS	By MS/MS	By MS/MS	By MS/MS
Q27355	Transcription factor lin-26	1	12	12	12	29	33.3	55.271	0	35.27	22.1376	21.4547	21.5298	24.5011	23.5851	24.2218	17.1834	16.5005	16.5756	19.5469	18.6308	19.2676	20.3457	20.0956	20.2226	21.3843	21.3158	21.4773	2	1	1	10	7	8	12	12	12	8	6	7	10	10	11	By MS/MS	By MS/MS	By MS/MS	By MS/MS	By MS/MS	By MS/MS
O44772	Uncharacterized protein	1	15	15	15	56	44.7	33.654	0	73.923	23.8659	23.6972	23.8801	26.2078	25.7554	25.7747	19.959	19.7903	19.9732	22.3009	21.8485	21.8678	21.8333	21.8545	22.0239	22.6607	23.392	23.1682	5	5	6	12	15	13	15	15	15	10	8	12	14	14	13	By MS/MS	By MS/MS	By MS/MS	By MS/MS	By MS/MS	By MS/MS
Q8MNT0	LIM domain family	1	7	7	7	15	8.6	125.58	0	20.181	20.1521	19.6275	19.7055	22.827	22.3976	22.6533	14.0437	13.5189	13.597	16.7185	16.2891	16.5448	19.219	18.5547	18.4717	19.7212	20.0764	19.9441	1	0	1	4	3	6	7	7	7	3	3	4	6	6	7	By MS/MS	By MS/MS	By MS/MS	By MS/MS	By MS/MS	By MS/MS
Q22918	Eukaryotic translation initiation factor 5	1	14	14	14	37	38.3	48.786	0	49.064	21.7175	21.3793	21.0643	24.6149	24.0119	23.8795	17.3252	16.9869	16.672	20.2226	19.6195	19.4871	19.6561	19.3105	19.1776	20.3502	20.6701	20.6083	3	2	2	11	11	8	14	14	14	8	8	5	11	13	11	By MS/MS	By MS/MS	By MS/MS	By MS/MS	By MS/MS	By MS/MS
H2KYB3	SUPpressor	1	3	3	3	7	4	103.71	0	10.018	18.4211	19.5185	18.3823	21.7353	20.6464	20.9936	12.9617	14.0591	12.9229	16.2759	15.187	15.5342	17.9719	18.6777	18.0571	19.3528	19.4493	19.3698	0	1	0	3	2	1	3	3	3	2	3	2	3	3	3	By MS/MS	By MS/MS	By matching	By MS/MS	By MS/MS	By MS/MS
Q22250	acidPPc domain-containing protein	1	3	3	3	4	9.6	46.143	0	5.3051	17.5427	19.1315	19.6294	22.2163	19.804	20.2939	13.7353	15.3241	15.8221	18.409	15.9967	16.4865	17.7649	17.9765	18.3015	19.7324	19.1672	18.5661	0	0	0	3	1	0	3	3	3	1	2	3	3	2	2	By MS/MS	By MS/MS	By MS/MS	By MS/MS	By MS/MS	By MS/MS
Q8MYM8	General transcription factor IIF subunit 2	1	8	8	8	33	43	29.652	0	42.585	22.3102	22.2518	22.2752	25.0044	24.0832	24.1782	18.9883	18.9299	18.9533	21.6825	20.7613	20.8563	20.5685	20.5071	20.5983	21.7244	21.7871	21.5815	4	4	5	6	6	8	8	8	8	4	5	6	7	7	7	By MS/MS	By MS/MS	By MS/MS	By MS/MS	By MS/MS	By MS/MS
H2KZI6	C3H1-type domain-containing protein	1	12	12	12	27	26.1	74.423	0	45.641	20.3111	21.1455	20.9021	24.0606	23.394	23.911	15.3569	16.1913	15.9479	19.1065	18.4398	18.9569	19.7114	19.578	19.9409	20.6575	20.9625	21.0268	0	2	1	7	8	9	12	12	12	3	5	5	10	10	10	By MS/MS	By MS/MS	By MS/MS	By MS/MS	By MS/MS	By MS/MS
Q18905	GTP-binding protein cgp-1	1	15	15	15	48	36.7	67.776	0	64.738	22.3486	22.3224	22.1906	24.9114	23.9308	24.3198	17.4906	17.4644	17.3325	20.0534	19.0729	19.4618	20.1976	20.0957	20.3671	21.2579	21.4224	21.3445	8	4	5	10	9	12	15	15	15	9	9	7	10	12	12	By MS/MS	By MS/MS	By MS/MS	By MS/MS	By MS/MS	By MS/MS
O44787	Ubiquitin Specific Protease	1	3	3	3	8	7.6	71	0	9.4529	19.2151	19.2236	19.4275	21.7267	19.5934	20.123	14.2609	14.2694	14.4733	16.7725	14.6392	15.1688	18.2695	17.7941	18.231	18.8426	19.6153	19.1967	1	2	1	2	1	1	3	3	3	2	3	3	3	2	1	By MS/MS	By MS/MS	By MS/MS	By MS/MS	By MS/MS	By MS/MS
Q09347	Uncharacterized protein T05H10.3	1	3	3	3	8	21.5	18.369	0	9.8717	19.41	19.0415	18.8615	22.7005	21.2137	21.6883	15.8251	15.4565	15.2765	19.1156	17.6287	18.1034	19.3658	18.9998	18.9355	20.287	20.0706	20.291	0	1	1	3	1	2	3	3	3	1	1	1	3	2	2	By matching	By MS/MS	By MS/MS	By MS/MS	By MS/MS	By MS/MS
Q23356	Serine/threonine-protein kinase mig-15	1	12	12	12	34	14.3	122.5	0	39.5	21.2172	21.0992	20.8405	24.203	23.4668	23.4467	15.4099	15.2918	15.0331	18.3957	17.6594	17.6393	19.3874	19.708	19.4035	20.3758	20.7256	20.7353	1	3	2	10	8	10	12	12	12	7	6	7	11	11	10	By MS/MS	By MS/MS	By MS/MS	By MS/MS	By MS/MS	By MS/MS
O01864	NRD (Yeast Nuclear pre-mRNA Down-regulation) homolog	1	21	21	21	64	28.6	109.77	0	87.044	23.0284	22.0961	22.4474	25.8334	24.7057	25.2293	17.6709	16.7386	17.0898	20.4759	19.3482	19.8717	20.1584	19.6271	20.1108	21.021	21.0363	21.168	5	4	5	17	15	18	21	21	21	13	10	11	19	18	19	By MS/MS	By MS/MS	By MS/MS	By MS/MS	By MS/MS	By MS/MS
Q9U1S8	Uncharacterized protein	1	20	20	20	67	36.1	62.857	0	114.03	22.9958	23.5974	23.5128	25.8795	25.4212	25.4843	17.9084	18.5099	18.4253	20.792	20.3337	20.3968	20.2643	20.5655	20.5408	21.1822	21.8571	21.6512	6	7	7	16	16	15	20	20	20	14	18	19	20	20	19	By MS/MS	By MS/MS	By MS/MS	By MS/MS	By MS/MS	By MS/MS
G4S460	C2H2-type domain-containing protein	1	12	12	12	26	12.5	144.09	0	30.025	20.4133	20.376	20.7494	23.4129	22.8287	23.0752	15.0557	15.0185	15.3918	18.0553	17.4711	17.7177	18.4525	18.5313	19.582	19.881	19.8715	20.1301	1	0	1	7	10	7	12	12	12	6	6	6	9	11	10	By MS/MS	By MS/MS	By MS/MS	By MS/MS	By MS/MS	By MS/MS
Q95YF1	Uncharacterized protein	1	6	6	6	13	8.7	109.56	0	21.27	20.2017	20.0433	20.776	22.4719	21.0597	21.8873	15.1143	14.9558	15.6885	17.3845	15.9723	16.7998	18.7453	18.4171	19.0997	19.8673	19.8532	19.8578	1	1	3	2	2	4	6	6	6	3	2	6	5	4	5	By MS/MS	By MS/MS	By MS/MS	By MS/MS	By MS/MS	By MS/MS
H2KZG6;A0A0K3AQR2	Acyl CoA DeHydrogenase	2	14	12	12	41	45.7	47.147	0	67.158	22.9137	22.9984	22.5358	26.0898	24.2875	24.759	18.4542	18.5389	18.0764	21.6304	19.828	20.2996	20.9049	20.7421	20.4533	22.1665	21.6098	21.6382	5	4	4	11	8	9	14;2	12;1	12;1	9	9	8	14	13	12	By MS/MS	By MS/MS	By MS/MS	By MS/MS	By MS/MS	By MS/MS
G5EDB9	Rap guanine nucleotide exchange factor	1	14	14	14	32	14.4	163.81	0	49.001	20.6485	19.8432	20.3703	23.6194	23.104	23.3072	14.6485	13.8432	14.3703	17.6194	17.104	17.3071	18.8737	18.7578	19.0888	19.7697	20.1507	20.1124	2	1	1	8	11	9	14	14	14	6	4	6	11	13	11	By MS/MS	By MS/MS	By MS/MS	By MS/MS	By MS/MS	By MS/MS
Q22037	Heterogeneous nuclear ribonucleoprotein A1	1	11	11	11	32	33.2	36.343	0	47.462	21.9098	22.1281	21.9844	24.8431	23.8895	24.3258	18.1025	18.3207	18.1771	21.0357	20.0821	20.5185	20.8625	20.9222	20.9723	21.846	22.0536	22.1603	3	3	3	7	8	8	11	11	11	3	6	5	8	7	9	By MS/MS	By MS/MS	By MS/MS	By MS/MS	By MS/MS	By MS/MS
Q22227	Segment polarity protein dishevelled homolog mig-5	1	13	13	13	39	24.1	75.017	0	44.996	21.7604	21.5642	21.6847	24.4194	23.8826	23.8807	17.0055	16.8094	16.9297	19.6645	19.1277	19.1259	20.0338	19.7236	19.9887	20.8856	21.0755	21.0841	3	3	4	8	11	10	13	13	13	7	7	7	11	12	12	By MS/MS	By MS/MS	By MS/MS	By MS/MS	By MS/MS	By MS/MS
P34498	Probable pre-mRNA-splicing factor ATP-dependent RNA helicase mog-1	1	16	15	15	44	15.3	129.42	0	37.984	21.3728	21.3625	21.795	23.4927	22.9672	23.5324	15.5914	15.5812	16.0136	17.7114	17.1858	17.7511	19.0996	19.4087	19.7329	20.4697	20.531	20.5383	2	5	4	9	10	14	16	15	15	8	10	11	13	14	14	By MS/MS	By MS/MS	By MS/MS	By MS/MS	By MS/MS	By MS/MS
Q9U332	60S ribosomal protein L31	1	4	4	4	17	41	14.261	0	17.659	25.7974	25.4878	25.2591	26.9037	26.1187	26.4879	23.7974	23.4878	23.2591	24.9037	24.1187	24.4879	25.0223	24.1379	24.3857	25.9114	25.8392	25.0924	3	2	3	3	3	3	4	4	4	3	3	4	3	3	3	By MS/MS	By MS/MS	By MS/MS	By MS/MS	By MS/MS	By MS/MS
P08124;Q9N527;O18286;G5ED38	Cuticle collagen 1;Col_cuticle_N domain-containing protein;	4	2	2	2	4	8.6	29.176	0	6.234	18.2994	19.0724	19.248	21.7985	20.2836	21.1898	15.1295	15.9025	16.0781	18.6286	17.1138	18.0199	18.632	18.8535	18.3975	19.5645	19.852	19.7549	0	0	0	2	1	1	2;1;1;1	2;1;1;1	2;1;1;1	1	1	2	2	1	2	By matching	By matching	By matching	By MS/MS	By MS/MS	By MS/MS
O17087	Poly(A) RNA polymerase gld-2	1	31	31	31	101	38.9	124.61	0	186.5	23.724	23.2641	23.4297	26.3108	26.024	25.9766	17.8414	17.3814	17.5471	20.4281	20.1413	20.094	20.7278	20.6009	20.5944	21.3578	21.9529	21.8999	9	7	8	25	28	24	31	31	31	17	14	15	28	30	29	By MS/MS	By MS/MS	By MS/MS	By MS/MS	By MS/MS	By MS/MS
P91453	Uncharacterized protein	1	5	5	5	16	18	45.823	0	29.6	19.7643	19.3316	19.3783	22.65	21.8515	22.219	15.4424	15.0097	15.0564	18.3281	17.5296	17.8971	19.1541	19.1473	19.3459	19.9942	20.3428	20.5937	1	0	0	5	5	5	5	5	5	2	2	2	4	4	4	By MS/MS	By matching	By matching	By MS/MS	By MS/MS	By MS/MS
Q95Q06	Uncharacterized protein	1	6	6	6	10	23.4	26.829	0	13.389	18.8436	20.1418	20.4057	22.5257	21.7133	22.1823	15.3841	16.6824	16.9463	19.0663	18.2539	18.7229	18.5174	19.055	18.7479	19.4673	19.9276	20.2057	0	0	0	4	2	4	6	6	6	2	3	5	6	5	5	By matching	By matching	By matching	By MS/MS	By MS/MS	By MS/MS
Q95Y89	Pescadillo homolog	1	12	12	12	32	27.7	61.625	0	32.917	20.3737	21.5257	21.551	24.4478	23.4549	23.8334	15.6733	16.8253	16.8505	19.7473	18.7544	19.1329	19.0572	19.9356	19.6768	20.6405	20.6818	20.6243	2	3	2	9	7	9	12	12	12	3	6	8	9	9	11	By MS/MS	By MS/MS	By MS/MS	By MS/MS	By MS/MS	By MS/MS
O62349	Uncharacterized protein	1	8	8	8	19	22.5	43.94	0	28.38	20.3842	20.7005	20.1554	23.2764	22.1023	22.7157	15.9919	16.3081	15.7631	18.884	17.7099	18.3234	18.8053	19.3685	18.9159	20.1235	20.2144	20.0018	0	1	0	6	6	6	8	8	8	3	4	3	6	8	7	By matching	By MS/MS	By MS/MS	By MS/MS	By MS/MS	By MS/MS
Q93575	Regulator of telomere elongation helicase 1 homolog	1	8	8	8	20	9.8	112.94	0	22.693	19.5805	19.1594	18.0848	21.9077	21.2256	22.0961	13.7992	13.378	12.3035	16.1264	15.4442	16.3147	18.6651	17.9474	17.9054	18.9731	19.1022	19.6798	2	0	2	5	4	7	8	8	8	3	2	2	6	5	8	By MS/MS	By matching	By MS/MS	By MS/MS	By MS/MS	By MS/MS
Q19906	Cytoplasmic tRNA 2-thiolation protein 2	1	3	3	3	5	11.2	39.411	0	4.8019	17.2226	17.7534	18.6033	19.7699	20.0944	21.063	12.7632	13.2939	14.1439	15.3104	15.635	16.6035	17.8597	17.5255	17.7832	18.8138	18.6089	18.9734	0	0	0	2	1	2	3	3	3	1	1	2	3	3	3	By MS/MS	By MS/MS	By MS/MS	By MS/MS	By MS/MS	By MS/MS
Q21755	Nitric oxide synthase-interacting protein homolog	1	22	22	22	89	71.9	33.973	0	116.88	23.8349	23.8761	24.0413	26.1635	25.627	25.9536	19.513	19.5542	19.7193	21.8416	21.3051	21.6317	21.159	21.2616	21.5617	22.0314	22.596	22.5647	11	7	11	17	22	21	22	22	22	15	15	17	19	19	19	By MS/MS	By MS/MS	By MS/MS	By MS/MS	By MS/MS	By MS/MS
A7WK41	LMWPc domain-containing protein	1	4	4	4	10	30.5	18.645	0	9.9036	19.8493	19.7312	19.4797	22.1955	20.9598	21.8676	16.5274	16.4092	16.1578	18.8736	17.6379	18.5456	18.9793	18.245	18.2652	19.3349	19.5736	19.7798	0	0	0	4	2	4	4	4	4	2	3	3	4	3	4	By matching	By MS/MS	By MS/MS	By MS/MS	By MS/MS	By MS/MS
G5EBW2	USP domain-containing protein	1	9	9	8	16	14.7	90.896	0	29.545	19.4621	20.2283	20.2496	22.6014	21.9524	22.6542	13.8772	14.6435	14.6647	17.0164	16.3675	17.0692	18.2977	18.9888	18.9365	19.505	19.7953	20.115	0	0	0	4	5	7	9	9	8	2	3	3	6	6	9	By matching	By MS/MS	By matching	By MS/MS	By MS/MS	By MS/MS
P90897	DEAD-box ATP-dependent RNA helicase rde-12	1	46	46	46	206	51.6	103.83	0	323.31	24.8987	24.9487	24.8098	27.6281	26.8361	27.1397	19.1438	19.1938	19.0549	21.8732	21.0812	21.3847	21.4408	21.5179	21.5724	22.3414	22.6203	22.7492	22	25	20	49	44	46	46	46	46	33	36	33	45	45	42	By MS/MS	By MS/MS	By MS/MS	By MS/MS	By MS/MS	By MS/MS
Q9XWL0	Uncharacterized protein	1	9	9	9	17	18.7	52.426	0	23.94	21.0257	20.7788	21.0972	23.4151	22.808	23.1696	16.6334	16.3865	16.7048	19.0227	18.4157	18.7773	19.5775	19.3252	19.6029	20.2285	20.6775	20.7691	0	0	1	4	4	8	9	9	9	6	6	7	8	8	9	By MS/MS	By MS/MS	By MS/MS	By MS/MS	By MS/MS	By MS/MS
Q17558	Transcription initiation factor IIF subunit alpha	1	9	9	9	36	27.7	54.463	0	54.567	22.5977	22.0974	22.2264	25.0944	24.4783	24.7536	17.7904	17.2901	17.4191	20.287	19.671	19.9464	21.1144	20.6718	20.9993	21.6273	22.1963	22.1096	2	3	2	9	9	11	9	9	9	6	7	5	8	8	9	By MS/MS	By MS/MS	By MS/MS	By MS/MS	By MS/MS	By MS/MS
O44788	Transgelin	1	6	6	6	18	30	22.92	0	18.407	21.3544	20.2867	20.8184	23.2928	22.9742	23.5138	17.654	16.5862	17.118	19.5923	19.2737	19.8134	20.0509	19.4085	19.5604	20.1306	20.9796	21.0289	2	2	2	4	4	4	6	6	6	2	2	2	5	4	5	By MS/MS	By MS/MS	By MS/MS	By MS/MS	By MS/MS	By MS/MS
U4PAZ9	Patronin (microtubule-binding protein) homolog	1	10	10	10	18	11.2	125.6	0	37.127	20.7778	20.5062	20.0423	22.9761	23.1693	23.0755	15.2232	14.9516	14.4878	17.4215	17.6147	17.5209	19.8343	19.4236	19.1407	20.0616	20.6997	20.7542	1	0	0	5	5	7	10	10	10	4	3	4	6	9	9	By MS/MS	By matching	By matching	By MS/MS	By MS/MS	By MS/MS
Q95PX7	WW domain-containing protein	1	24	24	8	67	28.1	103.67	0	72.174	22.8032	22.7695	22.9128	25.4302	24.8783	25.1451	17.1308	17.097	17.2403	19.7578	19.2059	19.4726	21.0611	20.9023	21.301	21.9088	22.1969	22.2525	6	3	6	17	16	19	24	24	8	11	13	13	21	20	21	By MS/MS	By MS/MS	By MS/MS	By MS/MS	By MS/MS	By MS/MS
G5EDU9	PL48 domain-containing protein	1	2	2	2	3	2.5	120.45	0.0042263	2.7612	16.0281	15.1729	15.6719	19.0467	17.7442	17.8718	10.3002	9.44493	9.94402	13.3188	12.0163	12.144	15.8191	15.305	15.7191	17.0286	16.2975	16.6004	0	0	0	2	0	1	2	2	2	1	1	1	2	2	2	By MS/MS	By MS/MS	By MS/MS	By MS/MS	By MS/MS	By MS/MS
O02334	DNA primase large subunit	1	7	7	7	11	16.5	58.273	0	17.476	19.4742	20.595	19.2767	24.1328	21.6439	22.5677	14.8304	15.9511	14.6328	19.4889	17	17.9239	19.2968	19.3761	19.0522	20.4721	20.0539	20.2624	0	0	0	6	1	4	7	7	7	2	4	3	7	5	6	By MS/MS	By matching	By MS/MS	By MS/MS	By MS/MS	By MS/MS
Q9XVN3	Apoptotic enhancer 1 protein	1	19	19	19	56	27.6	85.435	0	95.222	23.108	22.8646	22.5179	25.4439	24.7599	24.8156	17.9787	17.7353	17.3887	20.3146	19.6307	19.6863	20.8474	20.7905	20.5901	21.4021	22.0232	21.8617	3	4	1	17	17	14	19	19	19	11	9	10	17	16	14	By MS/MS	By MS/MS	By MS/MS	By MS/MS	By MS/MS	By MS/MS
Q9XW26	SP (Specificity Protein) Transcription Factor	1	12	12	12	50	39.1	46.969	0	89.844	23.3953	23.1114	22.9653	25.5436	24.767	25.131	19.6949	19.411	19.2648	21.8432	21.0666	21.4306	21.4217	21.2566	21.2284	21.8783	22.5023	22.5677	6	6	5	12	11	10	12	12	12	10	9	10	12	11	10	By MS/MS	By MS/MS	By MS/MS	By MS/MS	By MS/MS	By MS/MS
G5EE48	TransThyretin-Related family domain	1	3	3	3	7	19.2	22.498	0	22.207	20.0465	19.3378	20.5774	21.2448	21.5417	21.7507	16.7245	16.0159	17.2554	17.9229	18.2197	18.4287	18.9358	18.8717	19.1786	19.8678	20.2603	19.8993	0	1	0	1	2	3	3	3	3	2	2	3	1	3	3	By matching	By MS/MS	By MS/MS	By MS/MS	By MS/MS	By MS/MS
P52013;P52014	Peptidyl-prolyl cis-trans isomerase 5	2	5	5	5	16	25.5	21.927	0	11.763	21.3755	20.9458	20.8565	23.7733	22.7137	23.2886	17.7906	17.3608	17.2716	20.1885	19.1288	19.7036	20.2771	19.513	19.8314	20.7632	20.7651	21.1183	2	1	2	4	4	3	5;1	5;1	5;1	3	4	3	5	5	5	By MS/MS	By MS/MS	By MS/MS	By MS/MS	By MS/MS	By MS/MS
H2L0A8	Uncharacterized protein	1	38	38	38	143	46.1	96.299	0	282.39	25.2574	25.1069	25.2263	27.822	27.2424	27.313	19.8999	19.7493	19.8687	22.4644	21.8848	21.9555	23.5299	23.3824	23.4794	24.0585	24.7066	24.619	18	14	19	29	31	32	38	38	38	24	27	30	37	35	34	By MS/MS	By MS/MS	By MS/MS	By MS/MS	By MS/MS	By MS/MS
H2KZH5	Target Of ERK kinase MPK-1	1	8	8	8	17	15.8	71.254	0	23.085	20.176	20.632	20.6636	22.6716	22.4066	22.8238	15.1316	15.5876	15.6192	17.6272	17.3622	17.7794	19.2593	18.7868	19.246	20.323	19.9429	20.0178	2	1	1	3	5	5	8	8	8	5	6	5	5	7	7	By MS/MS	By MS/MS	By MS/MS	By MS/MS	By MS/MS	By MS/MS
Q95Q03	C2H2-type domain-containing protein	1	4	4	4	5	9.9	37.946	0	8.3161	18.8591	16.5132	18.3716	21.8666	21.1353	21.4512	15.1587	12.8127	14.6712	18.1661	17.4349	17.7508	17.7122	18.1642	18.4755	19.0772	18.924	19.3378	0	0	0	2	1	2	4	4	4	3	1	2	4	4	4	By matching	By matching	By matching	By MS/MS	By MS/MS	By MS/MS
P52874	Protein clpf-1	1	4	4	4	9	10.5	47.598	0	9.7111	NA	19.3557	NA	22.6522	20.0893	21.2911	NA	14.7707	NA	18.0672	15.5043	16.7062	NA	19.367	NA	20.298	19.8868	19.742	0	0	0	4	2	3	4	4	4	0	1	0	4	2	3		By matching		By MS/MS	By MS/MS	By MS/MS
Q9XU67	RBD (RNA binding domain) protein	1	2	2	2	3	2.8	98.042	0	5.484	17.9785	19.184	17.7541	21.124	20.5373	20.8038	12.4549	13.6604	12.2305	15.6004	15.0137	15.2803	NA	18.6715	NA	19.4193	19.7034	19.7192	0	0	0	1	1	1	2	2	2	1	2	1	2	2	2	By matching	By MS/MS	By matching	By MS/MS	By MS/MS	By MS/MS
Q17381	Defective pharyngeal development protein 4	1	2	2	2	5	7.1	55.426	0	9.3262	NA	NA	NA	NA	20.0449	20.4798	NA	NA	NA	NA	16.7229	17.1579	NA	NA	NA	NA	19.6897	19.775	0	0	0	1	2	2	2	2	2	0	0	0	1	2	2				By MS/MS	By MS/MS	By MS/MS
Q20589	Uncharacterized protein	1	2	2	2	7	17.9	10.586	0.00036284	4.5683	21.5776	NA	NA	22.5756	21.5386	21.8963	19.5776	NA	NA	20.5756	19.5386	19.8963	21.581	NA	NA	20.6432	21.1269	20.7448	1	1	1	2	1	1	2	2	2	1	1	1	2	1	2	By MS/MS	By MS/MS	By MS/MS	By MS/MS	By MS/MS	By MS/MS
Q22946	F-box domain-containing protein	1	4	4	4	7	15.4	41.377	0	10.268	19.9429	NA	NA	22.1226	21.2587	21.8724	15.2991	NA	NA	17.4787	16.6148	17.2285	19.4266	NA	NA	20.1843	19.8297	20.2333	0	0	0	4	0	3	4	4	4	3	0	0	4	3	4	By MS/MS			By MS/MS	By MS/MS	By MS/MS
A9Z1L6	KH domain-containing protein	1	5	5	5	11	22.1	44.185	0	17.589	NA	NA	19.5117	22.2884	21.4985	21.5657	NA	NA	14.9881	17.7648	16.975	17.0421	NA	NA	18.9654	19.3416	19.6673	19.589	0	0	0	3	6	2	5	5	5	0	0	3	4	5	4			By MS/MS	By MS/MS	By MS/MS	By MS/MS
Q9U2A9	Ribosome biogenesis protein BOP1 homolog	1	2	2	2	3	4.6	77.381	0	7.7137	NA	NA	18.7108	21.5659	21.4351	19.3366	NA	NA	13.4629	16.318	16.1872	14.0886	NA	NA	19.1733	19.0197	21.0437	18.6492	0	0	0	2	0	1	2	2	2	0	0	1	2	1	1			By matching	By MS/MS	By MS/MS	By MS/MS
U4PMB4	GATA-type domain-containing protein	1	2	2	2	3	6.6	42.176	0	4.7117	NA	17.3326	NA	20.6102	19.3615	21.0624	NA	14.0107	NA	17.2883	16.0396	17.7404	NA	18.2311	NA	18.8798	18.7611	19.7344	0	0	0	1	0	2	2	2	2	0	1	0	1	1	2		By matching		By MS/MS	By matching	By MS/MS
Q10953	Armadillo repeat-containing protein wrm-1	1	3	3	3	5	6.8	90.348	0	12.962	NA	18.8258	NA	21.9508	20.201	19.9015	NA	13.5038	NA	16.6288	14.879	14.5796	NA	18.6378	NA	19.5132	18.9454	19.2728	0	0	0	3	0	2	3	3	3	0	1	0	3	2	3		By matching		By MS/MS	By matching	By MS/MS
Q9NAF9	Peptidyl-prolyl cis-trans isomerase	1	2	2	2	3	11.1	13.32	0	6.1865	NA	NA	19.6178	20.9479	20.086	21.7238	NA	NA	16.4479	17.778	16.9161	18.5539	NA	NA	19.8574	19.5748	19.5662	20.0568	0	0	0	1	0	2	2	2	2	0	0	1	1	1	2			By matching	By MS/MS	By matching	By MS/MS
Q20619	E2F-like (Mammalian transcription factor)	1	2	2	2	3	6.2	66.937	0	10.135	NA	20.5996	NA	21.5682	19.2088	20.7776	NA	15.5121	NA	16.4807	14.1214	15.6901	NA	19.5543	NA	19.1591	19.6955	19.5464	0	0	0	2	0	1	2	2	2	0	2	0	2	1	2		By matching		By MS/MS	By MS/MS	By MS/MS
U4PR50	Uncharacterized protein	1	2	2	2	4	9.3	41.611	0	11.152	NA	18.2071	NA	20.7751	19.3049	19.4792	NA	13.9592	NA	16.5272	15.057	15.2313	NA	18.2124	NA	19.2899	18.9497	18.7744	0	0	0	1	2	1	2	2	2	0	1	0	1	2	1		By matching		By MS/MS	By MS/MS	By MS/MS
P34512	GTP exchange factor for ARFs 1	1	6	6	6	8	19.1	45.081	0	17.076	NA	NA	19.6469	22.27	19.3266	21.2939	NA	NA	15.1234	17.7464	14.803	16.7703	NA	NA	19.2839	19.5812	19.0657	19.6967	0	0	0	4	1	3	6	6	6	0	0	1	4	2	4			By MS/MS	By MS/MS	By MS/MS	By MS/MS
Q9N5Z0	Dimer_Tnp_hAT domain-containing protein	1	2	2	2	3	4.4	73.22	0	5.5026	NA	NA	NA	21.0317	NA	20.2547	NA	NA	NA	16.0774	NA	15.3004	NA	NA	NA	19.5465	NA	19.5498	0	0	0	2	0	1	2	2	2	0	0	0	2	0	1				By MS/MS		By MS/MS
Q965Z4	DUF19 domain-containing protein	1	3	3	3	9	23.1	21.416	0	13.008	NA	20.4681	19.8168	22.1978	21.2754	21.8366	NA	17.2982	16.647	19.0279	18.1055	18.6667	NA	19.1613	19.1953	20.5316	20.7263	20.9095	0	1	0	3	2	3	3	3	3	0	3	2	3	3	3		By MS/MS	By MS/MS	By MS/MS	By MS/MS	By MS/MS
Q9XX15	Ribosomal RNA small subunit methyltransferase nep-1	1	2	2	2	3	10.8	25.765	0	16.919	NA	20.3834	NA	21.0088	18.5591	19.9451	NA	16.5761	NA	17.2014	14.7518	16.1378	NA	19.2603	NA	19.1832	18.7783	19.7535	0	0	0	2	0	1	2	2	2	0	2	0	2	1	1		By matching		By MS/MS	By matching	By MS/MS
Q8ITY5	Uncharacterized protein	1	7	7	7	10	20.1	37.533	0	21.896	NA	19.0567	18.839	22.9282	22.3359	22.6712	NA	14.9693	14.7515	18.8408	18.2484	18.5837	NA	18.0903	17.2663	18.8923	20.573	19.4447	0	0	0	1	6	3	7	7	7	0	2	2	6	6	6		By matching	By matching	By MS/MS	By MS/MS	By MS/MS
Q9GYK8	Uncharacterized protein	1	2	2	2	3	3.5	74.944	0.00069252	3.9079	NA	NA	18.3524	20.4494	19.3772	19.9419	NA	NA	13.4455	15.5425	14.4703	15.035	NA	NA	18.5211	19.0008	18.8486	19.2632	0	0	0	1	1	1	2	2	2	0	0	1	1	2	1			By matching	By MS/MS	By MS/MS	By MS/MS
Q7YWL9	Alba domain-containing protein	1	2	2	2	3	10.2	23.647	0.0039306	2.8855	NA	17.9793	NA	20.0548	18.9568	20.6614	NA	14.8094	NA	16.8849	15.7869	17.4915	NA	18.3267	NA	18.8694	18.6999	18.7732	0	0	0	1	0	2	2	2	2	0	1	0	1	1	2		By matching		By MS/MS	By MS/MS	By MS/MS
Q9U308	Juxtamembrane domain-associated catenin	1	9	9	9	13	9.4	138.36	0	22.092	NA	18.144	17.3371	22.7009	22.493	22.5281	NA	12.2133	11.4064	16.77	16.5623	16.5974	NA	19.0548	18.279	20.4731	20.1756	19.9493	0	0	0	6	3	4	9	9	9	0	1	1	7	7	7		By matching	By matching	By MS/MS	By MS/MS	By MS/MS
A0A3P6PCW4	Uncharacterized protein	1	3	3	3	4	2.3	190.56	0	5.1612	NA	NA	15.0387	20.8866	20.4988	19.7834	NA	NA	8.46883	14.3167	13.929	13.2136	NA	NA	18.008	18.8092	19.0624	18.4244	0	0	0	2	1	1	3	3	3	0	0	1	3	3	2			By MS/MS	By MS/MS	By MS/MS	By MS/MS
Q9XUW8	Arsenite Inducible Protein	1	3	3	3	6	19.8	22.83	0	11.91	NA	NA	NA	20.7729	NA	19.839	NA	NA	NA	16.866	NA	15.9321	NA	NA	NA	19.2919	NA	19.1278	1	0	1	2	1	1	3	3	3	1	0	1	2	1	2	By MS/MS		By MS/MS	By MS/MS	By MS/MS	By MS/MS
O62213	CSD_1 domain-containing protein	1	2	2	2	6	17.8	21.349	0	32.549	20.3527	NA	NA	19.7696	20.8458	21.862	17.0308	NA	NA	16.4476	17.5238	18.5401	19.3471	NA	NA	18.3328	19.516	20.2291	0	1	0	1	2	2	2	2	2	2	1	0	1	2	2	By matching	By MS/MS		By MS/MS	By MS/MS	By MS/MS
H9G2Z8	BPI2 domain-containing protein	1	3	3	3	4	5.9	86.529	0	5.8812	NA	NA	NA	21.2206	19.5634	NA	NA	NA	NA	16.6357	14.9784	NA	NA	NA	NA	19.3605	19.2082	NA	1	0	0	3	0	0	3	3	3	1	0	0	2	1	0	By MS/MS			By MS/MS	By MS/MS
A9D699	HIT-type domain-containing protein	1	2	2	2	4	9.8	22.015	0.00034843	3.9888	NA	NA	18.8436	20.2667	19.5138	20.7448	NA	NA	15.2586	16.6818	15.9288	17.1599	NA	NA	18.8189	18.8555	18.5631	19.5241	0	0	0	1	1	2	2	2	2	0	0	1	1	2	2			By matching	By MS/MS	By MS/MS	By MS/MS
P41999	Nuclear hormone receptor family member nhr-10	1	4	4	4	9	12.7	44.899	0	10.047	17.5886	20.0816	NA	22.9316	22.0853	22.4719	13.3407	15.8337	NA	18.6837	17.8373	18.224	18.2453	19.1171	NA	20.0808	20.4764	20.3875	0	0	0	3	4	2	4	4	4	1	2	0	4	4	4	By matching	By matching		By MS/MS	By MS/MS	By MS/MS
A4UZ35	Uncharacterized protein	1	2	2	2	3	21.7	12.891	0	16.488	NA	NA	18.8273	20.9573	20.163	20.723	NA	NA	15.8273	17.9573	17.163	17.7231	NA	NA	19.0782	18.6904	19.0096	19.3479	0	0	0	2	0	1	2	2	2	0	0	1	2	2	2			By matching	By MS/MS	By MS/MS	By MS/MS
G5EFN2	RICTOR_V domain-containing protein	1	4	4	4	5	4.2	179.97	0	9.3511	NA	NA	17.9645	21.0978	20.0409	19.3228	NA	NA	11.6246	14.7579	13.7011	12.9829	NA	NA	18.2911	18.7885	18.8535	18.544	0	0	0	3	1	1	4	4	4	0	0	1	4	2	1			By matching	By MS/MS	By MS/MS	By MS/MS
Q9U3E2	LID domain-containing protein	1	2	2	2	4	4.3	70.692	0	16.382	18.0555	NA	NA	20.6985	20.057	20.6471	13.5961	NA	NA	16.239	15.5975	16.1876	18.7925	NA	NA	19.0275	18.8952	19.2335	0	0	0	1	1	2	2	2	2	1	0	0	1	2	2	By matching			By MS/MS	By MS/MS	By MS/MS
G5EDA6	4F5 domain-containing protein	1	4	4	4	10	30.1	8.0673	0	9.0749	19.3472	NA	18.693	22.2839	22.4179	22.3403	18.3472	NA	17.693	21.2839	21.4179	21.3403	18.8394	NA	18.5224	19.4552	20.9997	20.4399	0	1	1	2	4	2	4	4	4	2	1	1	4	4	4	By MS/MS	By MS/MS	By MS/MS	By MS/MS	By MS/MS	By MS/MS
Q9XXR4	TransThyretin-Related family domain	1	2	2	2	9	25.5	15.299	0	13.19	NA	18.5894	18.8176	21.9156	20.4035	20.387	NA	15.2675	15.4957	18.5937	17.0816	17.0651	NA	18.5946	18.9451	20.4304	20.0483	19.6822	1	1	2	2	2	1	2	2	2	1	1	2	2	2	1	By MS/MS	By MS/MS	By MS/MS	By MS/MS	By MS/MS	By MS/MS
Q10010	Uncharacterized protein T19C3.4	1	2	2	2	5	8.7	26.61	0	11.227	NA	NA	19.0929	21.0626	18.9461	19.2275	NA	NA	15.508	17.4776	15.3612	15.6425	NA	NA	18.9302	18.5723	18.9049	19.1069	1	1	0	1	0	2	2	2	2	1	1	1	2	1	2	By MS/MS	By MS/MS	By matching	By MS/MS	By matching	By MS/MS
Q09973	Fe2OG dioxygenase domain-containing protein	1	3	3	3	3	9.6	54.994	0	8.9351	NA	18.6211	18.5756	20.9849	19.0656	20.3102	NA	14.0362	13.9906	16.3999	14.4806	15.7252	NA	18.432	NA	18.9537	18.1406	18.2023	0	0	1	2	0	0	3	3	3	0	1	2	2	2	3		By matching	By MS/MS	By MS/MS	By matching	By MS/MS
Q4W5P0	Homologous to Drosophila SQD (Squid) protein	1	5	5	5	13	28.2	33.673	0	40.154	19.3457	19.0654	NA	23.1006	22.4247	22.3082	15.8863	15.606	NA	19.6412	18.9652	18.8487	19.4032	19.1255	NA	19.9621	20.6391	20.6055	0	1	0	4	4	4	5	5	5	1	1	0	5	5	4	By matching	By MS/MS		By MS/MS	By MS/MS	By MS/MS
A0A0S4XR43	SAP domain-containing protein	1	4	4	4	5	3.6	135.19	0	5.7738	NA	16.616	NA	20.973	17.5726	19.7772	NA	10.9435	NA	15.3005	11.9002	14.1048	NA	17.3564	NA	18.4929	17.6545	17.932	0	0	0	3	0	2	4	4	4	0	1	0	3	1	4		By MS/MS		By MS/MS	By matching	By MS/MS
P34305	Putative ATP-dependent RNA helicase rha-2	1	3	3	3	6	5.4	129.96	0	9.4218	18.3422	19.4353	NA	21.8875	21.0475	21.1377	12.4596	13.5527	NA	16.0048	15.1649	15.2551	18.1748	18.4055	NA	19.551	19.8702	19.682	0	0	0	3	1	2	3	3	3	1	2	0	3	3	2	By matching	By matching		By MS/MS	By MS/MS	By MS/MS
G5EFD2	Kinase suppressor of Ras A	1	3	3	3	6	7.7	86.433	0	17.325	NA	17.844	17.8638	22.2255	21.0074	21.4068	NA	12.596	12.6158	16.9776	15.7595	16.1589	NA	18.4536	18.5483	19.6218	19.998	19.0383	0	0	0	3	2	1	3	3	3	0	1	1	3	3	3		By matching	By matching	By MS/MS	By MS/MS	By MS/MS
O44499	General Transcription Factor homolog	1	3	3	3	9	8.8	61.396	0	15.728	NA	18.2837	19.7464	21.784	20.2365	20.9083	NA	13.2837	14.7464	16.784	15.2366	15.9083	NA	17.7027	18.4739	19.6771	18.97	19.1576	0	1	1	2	2	3	3	3	3	0	2	3	3	3	3		By MS/MS	By MS/MS	By MS/MS	By MS/MS	By MS/MS
Q965F9	RING-type domain-containing protein	1	2	2	2	3	4.3	64.89	0	4.6441	18.7202	NA	NA	19.7382	19.1489	19.6556	13.9653	NA	NA	14.9833	14.394	14.9007	18.7326	NA	NA	18.2463	18.7416	18.9335	0	0	0	1	0	2	2	2	2	1	0	0	1	1	2	By matching			By MS/MS	By matching	By MS/MS
Q20741	MYND-type domain-containing protein	1	2	2	2	4	13.1	21.532	0	6.2372	NA	19.4875	17.9099	21.7112	21.0143	21.6157	NA	16.3175	14.74	18.5412	17.8444	18.4458	NA	18.6967	19.084	19.5404	19.8588	19.9286	0	0	0	2	1	1	2	2	2	0	2	1	2	2	2		By MS/MS	By matching	By MS/MS	By MS/MS	By MS/MS
H2L0H5	Wings apart-like protein homolog 1	1	2	2	2	4	4.8	84.331	0	5.0032	21.2354	21.3469	16.8231	23.3546	21.2085	21.4279	15.8778	15.9893	11.4656	17.9971	15.8509	16.0704	NA	NA	19.7578	NA	20.5831	19.7199	0	0	0	2	1	1	2	2	2	1	1	1	2	2	2	By MS/MS	By MS/MS	By matching	By MS/MS	By MS/MS	By MS/MS
Q19132	Ubiquitin carboxyl-terminal hydrolase	1	2	2	2	4	3	123.08	0.00034928	4.0236	NA	16.8686	18.5745	19.5435	20.1651	19.976	NA	11.0612	12.7671	13.7361	14.3578	14.1687	NA	17.5929	17.5562	18.9513	18.8497	18.5445	0	0	0	1	2	1	2	2	2	0	1	2	1	2	2		By matching	By MS/MS	By MS/MS	By MS/MS	By MS/MS
Q6A586	Uncharacterized protein	1	2	2	2	6	4.9	58.022	0.00035817	4.3998	NA	NA	18.9322	20.3133	16.7439	19.5867	NA	NA	14.1773	15.5585	11.989	14.8318	NA	NA	18.4842	18.2124	18.1536	18.3001	0	1	0	2	1	2	2	2	2	0	1	2	2	1	2		By MS/MS	By MS/MS	By MS/MS	By MS/MS	By MS/MS
Q17399	UDP-glucuronosyltransferase	1	2	2	2	4	5.9	58.976	0	6.0458	NA	NA	NA	20.9053	16.7722	NA	NA	NA	NA	16.4459	12.3129	NA	NA	NA	NA	18.6345	17.8451	NA	0	0	0	3	1	0	2	2	2	0	0	0	2	1	0				By MS/MS	By MS/MS
D3YT30	Uncharacterized protein	1	3	3	3	8	4.9	108.43	0	7.9684	NA	19.121	18.5957	20.8634	20.081	20.2664	NA	13.4771	12.9518	15.2196	14.4372	14.6225	NA	19.0365	18.0291	19.6053	19.3559	19.1078	0	1	0	2	3	2	3	3	3	0	1	2	2	3	3		By MS/MS	By matching	By MS/MS	By MS/MS	By MS/MS
A0A131MBD0	Rad21_Rec8 domain-containing protein	1	5	5	5	9	12.9	68.25	0	13.608	NA	18.7003	18.7141	22.4717	20.9942	21.1686	NA	13.9998	14.0138	17.7712	16.2938	16.4682	NA	18.6216	18.1538	19.3571	19.3611	19.0569	0	0	1	2	3	3	5	5	5	0	1	2	5	4	4		By matching	By MS/MS	By MS/MS	By MS/MS	By MS/MS
G5EET7	Uncharacterized protein	1	3	3	3	4	4.9	98.324	0	6.3397	NA	18.2112	17.9903	20.5644	20.1666	20.2788	NA	12.785	12.564	15.1381	14.7403	14.8526	NA	18.1156	18.0454	18.381	19.4515	19.2591	0	0	0	1	1	2	3	3	3	0	1	1	3	2	2		By matching	By matching	By MS/MS	By MS/MS	By MS/MS
Q94417	C-type lectin domain-containing protein 91	1	2	2	2	3	9.3	25.647	0.00036127	4.5213	NA	NA	NA	19.8685	18.3496	NA	NA	NA	NA	16.8685	15.3496	NA	NA	NA	NA	18.3833	17.9944	NA	0	0	0	2	1	0	2	2	2	0	0	0	2	1	0				By MS/MS	By MS/MS
Q9GR61	DNA-directed RNA polymerases I, II, and III subunit RPABC5	1	2	2	2	3	29.9	7.8201	0.00035791	4.3869	NA	NA	19.2896	20.1581	20.1629	20.4899	NA	NA	17.7047	18.5731	18.578	18.905	NA	NA	19.4171	NA	19.8078	19.7851	0	0	0	1	1	1	2	2	2	0	0	1	1	1	1			By matching	By MS/MS	By MS/MS	By MS/MS
Q9N5J4	LIn-8 Domain containing	1	2	2	2	4	6.7	43.412	0	6.0485	NA	17.5469	17.7618	21.2778	19.9299	20.0895	NA	12.9031	13.118	16.634	15.286	15.4457	NA	17.4908	18.2073	19.0791	18.8348	18.6099	0	0	0	2	1	1	2	2	2	0	1	1	2	2	2		By matching	By matching	By MS/MS	By MS/MS	By MS/MS
Q09645	General Transcription Factor homolog	1	4	4	4	9	20.3	31.94	0	12.682	NA	19.6591	21.0109	21.4132	22.1837	21.8762	NA	16.1997	17.5514	17.9537	18.7243	18.4167	NA	20.2959	20.1401	20.5664	20.1523	20.5306	0	1	3	1	2	2	4	4	4	0	1	3	1	3	2		By MS/MS	By MS/MS	By MS/MS	By MS/MS	By MS/MS
Q3S1J0	Uncharacterized protein	1	2	2	2	7	26.3	10.776	0	5.8855	21.8423	NA	21.7742	23.0682	22.6919	22.9056	19.2573	NA	19.1892	20.4833	20.107	20.3206	21.9459	NA	21.4323	21.2283	21.9755	21.8404	0	0	2	2	1	2	2	2	2	1	0	2	2	2	2	By MS/MS		By MS/MS	By MS/MS	By MS/MS	By MS/MS
Q23166	Pribosyltran_N domain-containing protein	1	3	3	3	7	7.9	39.012	0	6.5123	NA	19.1718	19.059	22.1134	20.4811	21.2561	NA	14.7795	14.6667	17.7211	16.0888	16.8638	NA	19.1856	18.5882	19.4955	19.5168	19.4739	0	1	0	2	2	2	3	3	3	0	1	2	3	2	3		By MS/MS	By matching	By MS/MS	By MS/MS	By MS/MS
Q9U267	INTegrator complex Subunit homolog	1	6	6	6	9	9	119.86	0	9.5536	18.9538	20.1721	NA	22.9232	21.9787	22.6936	12.8877	14.106	NA	16.8571	15.9126	16.6276	20.1971	20.754	NA	20.6006	20.7562	20.766	0	1	1	2	3	2	6	6	6	1	2	1	5	4	3	By matching	By MS/MS	By MS/MS	By MS/MS	By MS/MS	By MS/MS
Q9U297	Lysine-specific demethylase 4	1	4	4	4	10	7.4	105.66	0	11.082	NA	19.3981	19.5502	21.6333	20.8236	20.5636	NA	13.8434	13.9956	16.0787	15.269	15.009	NA	18.773	19.0041	19.4876	19.7575	19.1466	0	1	0	4	3	2	4	4	4	0	2	2	4	3	3		By MS/MS	By MS/MS	By MS/MS	By MS/MS	By MS/MS
P34383	Fatty-acid and retinol-binding protein 2	1	2	2	2	4	11.5	20.035	0	4.6969	18.6126	NA	17.1476	21.6696	20.2476	21.5303	15.0276	NA	13.5626	18.0847	16.6626	17.9453	18.4602	NA	17.5623	18.9816	18.9991	19.5246	0	0	0	1	1	2	2	2	2	1	0	1	1	2	2	By matching		By matching	By MS/MS	By MS/MS	By MS/MS
B7WNB4	DTW domain-containing protein	1	2	2	2	4	7.7	27.144	0.0023396	3.2458	NA	17.2941	17.5626	19.7843	19.1927	19.1243	NA	13.3872	13.6558	15.8774	15.2858	15.2175	NA	17.3421	17.5983	18.0132	18.8912	18.5268	0	0	0	1	1	2	2	2	2	0	1	1	2	1	2		By matching	By matching	By MS/MS	By MS/MS	By MS/MS
C7IVR4	Polyglutamine-repeat protein pqn-41	1	6	6	6	12	4.1	229.75	0	13.874	19.016	NA	20.6308	22.4119	21.8173	22.0133	13.1091	NA	14.7238	16.505	15.9105	16.1064	19.3041	NA	19.245	19.5259	19.9596	20.3469	0	0	0	2	6	4	6	6	6	1	0	4	3	6	5	By matching		By matching	By MS/MS	By MS/MS	By MS/MS
H2L0C5	Uncharacterized protein	1	3	3	3	6	3.4	181.69	0	11.335	NA	17.9467	18.4093	20.2527	19.3973	19.5277	NA	11.6069	12.0695	13.9129	13.0574	13.1878	NA	17.9621	18.4007	18.7995	19.0741	18.8548	0	0	0	2	2	2	3	3	3	0	1	1	2	3	3		By matching	By MS/MS	By MS/MS	By MS/MS	By MS/MS
D6RYE0	Cytochrome Oxidase Assembly subunits	1	3	3	3	3	28.3	15.309	0	8.6588	NA	NA	NA	20.3251	15.1051	17.5467	NA	NA	NA	17.0032	11.7832	14.2248	NA	NA	NA	18.0893	15.7514	16.2134	0	0	0	3	0	0	3	3	3	0	0	0	3	1	1				By MS/MS	By MS/MS	By matching
O01485	Sorting Of Apical Proteins	1	7	7	7	10	4.7	227.94	0	13.552	NA	20.6767	20.6005	22.7544	20.7974	22.1689	NA	13.8823	13.806	15.96	14.003	15.3745	NA	20.2112	20.0531	20.0699	20.0706	20.3694	0	2	0	3	1	4	7	7	7	0	3	2	5	2	6		By MS/MS	By matching	By MS/MS	By MS/MS	By MS/MS
Q9XX35	Uncharacterized protein	1	2	2	2	5	3	94.612	0	6.1915	NA	20.1689	19.4401	20.8354	19.4098	20.0276	NA	14.7426	14.0138	15.4092	13.9835	14.6013	NA	19.2608	18.7197	19.4838	19.3288	19.364	0	1	0	2	1	1	2	2	2	0	2	2	2	2	2		By MS/MS	By MS/MS	By MS/MS	By MS/MS	By MS/MS
Q09417	Guanine nucleotide exchange factor subunit R06F6.8	1	3	3	3	4	2.9	163.38	0	8.9208	NA	NA	NA	19.2768	18.2269	NA	NA	NA	NA	13.0869	12.0371	NA	NA	NA	NA	17.7958	17.8117	NA	0	1	0	1	1	1	3	3	3	0	1	0	1	1	1		By MS/MS		By MS/MS	By MS/MS	By MS/MS
O01961	Suppressor of ZYg-1	1	2	2	2	6	3.5	69.912	0	6.6706	NA	19.6047	19.0657	21.4024	19.6944	20.86	NA	15.5173	14.9782	17.315	15.6069	16.7725	NA	19.1584	19.1847	19.4568	19.2799	19.6997	0	1	1	2	1	1	2	2	2	0	2	1	2	1	2		By MS/MS	By MS/MS	By MS/MS	By MS/MS	By MS/MS
O01960	Uncharacterized protein	1	2	2	2	6	7.1	51.526	0	7.2403	19.0916	19.8505	NA	21.2797	21.2666	20.5467	14.8436	15.6025	NA	17.0318	17.0187	16.2987	19.0715	19.9144	NA	19.8532	19.8357	19.9005	1	0	0	1	3	1	2	2	2	1	1	0	1	2	1	By MS/MS	By matching		By MS/MS	By MS/MS	By MS/MS
Q9XWD1	Fatty Acid CoA Synthetase family	1	4	4	4	11	9.3	75.759	0	12.159	NA	20.8537	19.7703	22.6706	19.1469	21.3054	NA	15.8537	14.7703	17.6706	14.1469	16.3054	NA	19.512	19.164	19.8698	19.1546	19.7304	0	3	1	4	0	3	4	4	4	0	3	2	4	1	2		By MS/MS	By MS/MS	By MS/MS	By matching	By MS/MS
U4PBJ9	Calponin-homology (CH) domain-containing protein	1	4	4	4	6	2	246.55	0	5.6846	19.8354	18.8849	19.8159	21.2966	20.3991	21.3124	12.965	12.0145	12.9455	14.4262	13.5287	14.442	NA	18.8875	19.0966	19.0395	19.4302	19.5649	1	0	1	1	1	2	4	4	4	2	1	2	2	2	3	By MS/MS	By MS/MS	By MS/MS	By MS/MS	By MS/MS	By MS/MS
H2L0J8	Uncharacterized protein	1	3	3	3	3	2.8	187.54	0	7.5785	NA	NA	NA	19.4041	19.2181	18.8993	NA	NA	NA	13.1004	12.9143	12.5955	NA	NA	NA	18.0769	17.3491	NA	0	0	0	2	1	0	3	3	3	0	0	0	2	3	1				By MS/MS	By MS/MS	By matching
G5EF86	S-formylglutathione hydrolase	1	2	2	2	3	11.1	31.248	0	5.3217	NA	16.4545	19.192	20.3133	19.5923	20.0633	NA	12.4545	15.192	16.3133	15.5923	16.0633	NA	17.5983	18.4706	18.5907	18.5815	18.8041	0	0	1	0	0	2	2	2	2	0	1	2	1	2	2		By matching	By MS/MS	By matching	By MS/MS	By MS/MS
Q19375	IWS1-like protein	1	3	3	3	4	8.8	57.253	0	19.559	18.8464	NA	17.254	21.2591	19.8177	21.2309	14.5245	NA	12.932	16.9372	15.4958	16.909	18.4278	NA	18.209	19.2119	18.8186	19.3991	0	0	0	1	0	3	3	3	3	1	0	1	2	2	3	By matching		By matching	By MS/MS	By matching	By MS/MS
O44518	Cytoplasmic FMR1-interacting protein homolog	1	4	4	4	7	3.2	145.01	0	7.5869	NA	20.0433	19.9904	22.1783	20.5079	20.9863	NA	14.0891	14.0362	16.2241	14.5537	15.0321	NA	19.1791	19.2233	19.429	19.2702	19.5789	0	1	0	3	1	2	4	4	4	0	3	2	3	2	2		By MS/MS	By matching	By MS/MS	By MS/MS	By MS/MS
Q9U2C3	RAB family	1	3	3	3	5	17.7	23.391	0.00069132	3.8824	NA	20.2363	20.164	21.3386	20.4023	20.7449	NA	16.429	16.3566	17.5313	16.5949	16.9376	NA	19.4981	19.5014	18.8146	19.9532	19.9999	1	0	0	2	1	1	3	3	3	1	2	2	3	1	1	By MS/MS	By MS/MS	By MS/MS	By MS/MS	By MS/MS	By MS/MS
Q9GYR5	DUF1768 domain-containing protein	1	2	2	2	3	2.7	106.67	0.0060452	2.4902	NA	17.9139	17.3161	19.8174	18.7405	20.4853	NA	12.4876	11.8899	14.3912	13.3143	15.059	NA	18.1272	17.8058	18.7029	18.6918	18.2978	0	0	0	1	1	1	2	2	2	0	1	1	1	1	2		By matching	By matching	By MS/MS	By MS/MS	By MS/MS
O61707	TAFH domain-containing protein	1	3	3	3	5	4.8	57.73	0.00035199	4.1542	NA	19.3073	19.6931	19.5321	21.6909	19.9478	NA	14.915	15.3008	15.1398	17.2986	15.5555	NA	19.2185	19.5271	19.3302	19.5181	19.6538	0	1	0	1	1	2	3	3	3	0	3	2	1	3	2		By MS/MS	By matching	By MS/MS	By MS/MS	By MS/MS
Q9NAA7	SAM_MT_RSMB_NOP domain-containing protein	1	2	2	2	4	5.7	49.838	0	6.5043	18.8566	NA	19.0217	20.7746	20.8477	20.938	14.3971	NA	14.5622	16.3151	16.3882	16.4785	18.5762	NA	18.2253	18.3273	19.6548	19.4756	0	0	0	0	2	2	2	2	2	1	0	2	2	2	2	By matching		By matching	By matching	By MS/MS	By MS/MS
Q94241	Yeast SEC homolog	1	3	3	3	3	29.9	24.28	0	10.874	NA	18.6282	18.2488	21.6304	19.1483	19.6206	NA	15.4582	15.0789	18.4604	15.9783	16.4507	NA	18.44	18.3082	19.7719	18.4912	18.2089	0	0	0	2	0	1	3	3	3	0	1	1	2	1	2		By matching	By matching	By MS/MS	By matching	By MS/MS
Q9NAG4	Protein mac-1	1	5	5	5	8	7.9	88.97	0	11.548	NA	18.4009	17.7157	21.8291	19.059	20.7056	NA	13.1155	12.4303	16.5437	13.7736	15.4202	NA	18.4901	18.3434	18.9174	18.7878	18.8499	0	0	0	3	2	3	5	5	5	0	1	1	4	2	3		By matching	By matching	By MS/MS	By MS/MS	By MS/MS
Q09644	Protein arginine methyltransferase NDUFAF7 homolog, mitochondrial	1	3	3	3	6	10.6	48.106	0	7.0895	19.3039	19.0674	NA	22.126	19.3594	20.0887	14.719	14.4825	NA	17.541	14.7745	15.5038	18.6943	18.5567	NA	19.6424	18.9209	18.9162	1	0	0	3	1	1	3	3	3	2	2	0	3	2	2	By MS/MS	By matching		By MS/MS	By MS/MS	By MS/MS
H2KYW1	NeurABin	1	2	2	2	3	2.6	81.953	0.00036101	4.5116	17.0719	NA	18.444	20.1666	19.6923	19.8682	11.6457	NA	13.0178	14.7404	14.2661	14.442	17.0832	NA	17.1312	17.7788	18.6527	18.3795	0	0	0	1	1	1	2	2	2	1	0	2	2	2	2	By matching		By matching	By MS/MS	By MS/MS	By MS/MS
O44565	LAMinin related. See also lmb	1	3	3	3	5	2.7	197.95	0	7.488	17.9976	18.8979	18.7566	19.9198	18.6076	18.53	11.5218	12.4222	12.2809	13.4441	12.1319	12.0542	NA	17.6952	17.8883	18.7168	18.3872	18.1023	1	2	1	1	0	0	3	3	3	2	3	3	1	1	1	By MS/MS	By MS/MS	By MS/MS	By MS/MS	By matching	By MS/MS
P46941	WW domain-containing protein tag-325	1	2	2	2	3	2.3	94.195	0.0003614	4.5242	18.309	19.1341	NA	19.605	20.2593	21.4459	12.9167	13.7418	NA	14.2126	14.8669	16.0535	18.8289	18.8328	NA	18.954	19.4151	19.4053	0	0	0	1	2	0	2	2	2	1	2	0	1	2	2	By matching	By matching		By MS/MS	By MS/MS	By MS/MS
Q9XXI3	Exonuclease domain-containing protein	1	3	3	3	4	15.2	30.261	0	9.329	18.6281	NA	18.3195	20.6719	20.2556	21.6636	14.9276	NA	14.619	16.9715	16.5551	17.9632	18.7429	NA	18.6747	18.8826	19.6432	19.379	0	0	0	1	1	2	3	3	3	1	0	1	2	2	3	By matching		By matching	By MS/MS	By MS/MS	By MS/MS
P34378	39S ribosomal protein L18, mitochondrial	1	3	3	3	6	18.2	19.396	0	4.7269	21.4679	21.0306	NA	21.6593	21.4461	21.3391	18.146	17.7087	NA	18.3374	18.1241	18.0172	20.2904	19.8674	NA	19.9936	19.8762	20.3395	1	1	1	0	1	2	3	3	3	2	3	1	2	3	2	By MS/MS	By MS/MS	By MS/MS	By MS/MS	By MS/MS	By MS/MS
Q9N3F6	PHd Finger family	1	4	4	4	9	6.9	84.017	0	10.282	NA	20.2824	19.8741	21.6334	20.2006	20.6458	NA	14.9605	14.5521	16.3115	14.8787	15.3239	NA	19.3253	19.1642	19.1929	19.5487	18.9932	0	1	2	1	2	3	4	4	4	0	3	2	3	2	4		By MS/MS	By MS/MS	By MS/MS	By MS/MS	By MS/MS
P30641	Putative RNA polymerase II subunit B1 CTD phosphatase rpap-2	1	5	5	5	21	13.6	52.437	0	20.734	16.5034	20.2362	19.8256	21.9361	22.1863	21.2833	11.9798	15.7126	15.302	17.4125	17.6628	16.7598	16.9001	18.9307	18.7028	20.0457	19.5831	20.0113	2	3	2	6	3	5	5	5	5	3	5	5	5	5	5	By MS/MS	By MS/MS	By MS/MS	By MS/MS	By MS/MS	By MS/MS
Q17490	Uncharacterized protein	1	2	2	2	4	0.4	775.4	0	4.9316	NA	18.3635	17.7909	21.0804	19.7399	20.0595	NA	10.0015	9.42895	12.7184	11.378	11.6975	NA	18.42	18.1948	18.9012	18.6212	18.3063	0	0	0	2	1	1	2	2	2	0	1	1	2	2	2		By matching	By matching	By MS/MS	By MS/MS	By MS/MS
Q22469	Matrin-type domain-containing protein	1	4	4	4	5	13.2	57.477	0	13.797	NA	NA	19.0289	21.8716	NA	20.1644	NA	NA	14.444	17.2866	NA	15.5794	NA	NA	19.1807	19.3771	NA	19.4838	0	0	0	2	0	3	4	4	4	0	0	1	2	0	3			By matching	By MS/MS		By MS/MS
O16637	AP-3 complex subunit delta	1	6	6	6	9	6.4	139.95	0	18.315	19.6524	19.5691	NA	21.6104	19.0408	20.7126	13.6751	13.5919	NA	15.6331	13.0635	14.7352	18.1176	18.0428	NA	18.7503	18.5034	18.509	0	1	0	4	3	1	6	6	6	4	4	0	5	2	3	By MS/MS	By MS/MS		By MS/MS	By MS/MS	By MS/MS
Q21970	SP-RING-type domain-containing protein	1	5	5	5	10	7.2	89.501	0	20.587	14.7735	20.1956	18.9224	22.0841	20.8007	20.7063	9.96607	15.3882	14.115	17.2768	15.9933	15.899	17.2845	18.9213	18.5821	20.6376	19.8342	19.2354	0	1	0	4	2	3	5	5	5	1	4	2	4	3	4	By matching	By MS/MS	By matching	By MS/MS	By MS/MS	By MS/MS
G1K0V4	Uncharacterized protein	1	3	3	3	3	5.4	65.877	0.00036049	4.4789	NA	15.5235	NA	17.0888	18.1799	19.2895	NA	10.6655	NA	12.2308	13.3219	14.4315	NA	16.6231	NA	16.5852	16.8995	16.8083	0	0	0	1	0	2	3	3	3	0	1	0	1	2	3		By matching		By MS/MS	By MS/MS	By MS/MS
Q95Q05	MIT_C domain-containing protein	1	3	3	3	6	15.3	26.778	0	7.8673	19.1788	19.2617	NA	19.346	20.0882	20.9311	15.3715	15.4543	NA	15.5387	16.2809	17.1237	18.8024	18.5221	NA	18.702	18.9729	19.1658	0	0	0	2	1	3	3	3	3	1	2	0	2	2	3	By matching	By matching		By MS/MS	By MS/MS	By MS/MS
Q9TZ58	AB hydrolase-1 domain-containing protein	1	2	2	2	3	12.5	29.704	0	4.6561	18.5972	NA	17.9758	20.5922	19.322	19.6264	14.5972	NA	13.9758	16.5922	15.322	15.6265	18.5448	NA	18.2094	18.8945	18.7512	18.9756	0	0	0	2	0	1	2	2	2	1	0	1	2	1	1	By matching		By matching	By MS/MS	By matching	By MS/MS
Q9XUU5	Armadillo repeat-containing protein 1	1	3	3	3	5	8	32.357	0	4.7531	NA	17.1457	19.7728	18.5178	20.243	20.8354	NA	13.5607	16.1878	14.9328	16.658	17.2504	NA	19.1068	19.091	18.7746	19.0715	19.3082	0	1	0	2	1	1	3	3	3	0	2	2	2	2	2		By MS/MS	By MS/MS	By MS/MS	By MS/MS	By MS/MS
O62518	Brix domain-containing protein ZK795.3	1	2	2	2	4	8.6	33.952	0.0066393	2.3709	NA	19.0119	18.739	20.7441	19.5599	19.5074	NA	15.0119	14.739	16.7441	15.5599	15.5074	NA	18.9963	18.8783	19.2627	18.7119	18.7959	0	0	0	1	2	1	2	2	2	0	1	1	1	2	1		By MS/MS	By matching	By MS/MS	By MS/MS	By MS/MS
Q5DX48	Sensory AXon guidance	1	3	3	3	3	2.1	323.61	0	6.4014	NA	18.3175	18.369	21.6634	16.5381	20.0111	NA	11.2195	11.2709	14.5655	9.4401	12.9131	NA	18.0642	18.1478	19.2014	17.7884	18.1165	0	0	0	3	0	0	3	3	3	0	1	1	3	1	2		By matching	By matching	By MS/MS	By MS/MS	By matching
G5ED97	SR-related CTD associated factor 6	1	2	2	2	3	3.3	77.132	0.0032916	2.9733	17.2819	NA	19.5179	21.3173	18.3343	20.5687	12.112	NA	14.348	16.1473	13.1644	15.3987	18.3725	NA	18.7233	19.2193	18.6912	18.9171	0	0	1	1	0	1	2	2	2	1	0	2	2	1	2	By matching		By MS/MS	By MS/MS	By MS/MS	By MS/MS
Q9XVK5	NEDD8-conjugating enzyme ubc-12	1	3	3	3	10	16.1	21.101	0	11.053	19.9243	19.8397	20.266	20.2484	20.7813	21.0251	17.3393	17.2547	17.6811	17.6634	18.1964	18.4401	19.0968	17.6038	19.4132	21.4119	19.817	19.5246	1	1	1	3	2	2	3	3	3	2	2	2	3	3	3	By MS/MS	By MS/MS	By MS/MS	By MS/MS	By MS/MS	By MS/MS
Q9XTV3	Non-structural maintenance of chromosomes element 4	1	4	4	4	14	17.1	45.556	0	11.844	NA	19.4408	19.3731	21.2578	20.4533	20.2506	NA	14.8558	14.7882	16.6729	15.8683	15.6657	NA	18.6529	18.7197	18.7085	18.6625	18.7417	1	2	3	3	3	2	4	4	4	1	2	2	3	4	2	By MS/MS	By MS/MS	By MS/MS	By MS/MS	By MS/MS	By MS/MS
P91189	DNaJ domain (Prokaryotic heat shock protein)	1	3	3	3	7	9.6	55.946	0	8.2445	20.1531	NA	18.8697	20.7802	14.5274	21.304	15.6296	NA	14.3462	16.2567	10.0038	16.7805	19.6822	NA	18.517	20.1783	18.4966	19.12	1	1	1	2	0	2	3	3	3	1	1	1	2	1	3	By MS/MS	By MS/MS	By MS/MS	By MS/MS	By matching	By MS/MS
Q9XWK4	Uncharacterized protein	1	4	4	4	6	9.2	71.075	0	10.687	18.3178	NA	18.5874	19.3263	19.8521	20.7069	13.1885	NA	13.4582	14.1971	14.7229	15.5776	18.1778	NA	18.4951	18.2141	18.7205	19.2676	0	0	0	2	1	3	4	4	4	1	0	1	3	2	3	By matching		By matching	By MS/MS	By MS/MS	By MS/MS
Q95PV7	Transcription Factor ThreeC subunit (GTF3C homolog)	1	3	3	3	3	3.5	119.01	0.001026	3.6879	NA	18.542	18.0276	21.3106	19.051	19.9933	NA	12.9571	12.4426	15.7256	13.4661	14.4084	NA	18.7621	18.3675	18.8042	18.7178	18.218	0	1	0	1	0	1	3	3	3	0	1	1	3	1	2		By MS/MS	By matching	By MS/MS	By MS/MS	By MS/MS
P45965	Uncharacterized protein T09A5.5	1	2	2	2	5	23.9	19.352	0	11.533	NA	19.7328	19.5422	21.6993	19.5793	19.4991	NA	16.4109	16.2203	18.3773	16.2574	16.1772	NA	19.7354	19.6605	20.0285	19.1642	18.7879	0	1	0	2	1	1	2	2	2	0	1	1	2	1	1		By MS/MS	By matching	By MS/MS	By MS/MS	By MS/MS
P34567	General transcription factor IIH subunit 2	1	5	5	5	9	17.3	41.611	0	7.6023	NA	20.9592	20.1751	22.1202	19.9851	20.9884	NA	16.5669	15.7828	17.7279	15.5928	16.5961	NA	19.3514	19.9114	19.3432	19.2375	19.2325	0	2	1	4	1	1	5	5	5	0	3	2	4	2	3		By MS/MS	By MS/MS	By MS/MS	By MS/MS	By MS/MS
H2KY90	Vang-like protein	1	2	2	2	5	5.1	60.438	0	6.3097	NA	19.7983	19.3504	21.5811	20.3014	19.4091	NA	15.0979	14.65	16.8807	15.6009	14.7087	NA	18.9649	18.6329	18.8491	18.5727	18.7088	0	1	0	1	2	1	2	2	2	0	2	2	2	2	1		By MS/MS	By MS/MS	By MS/MS	By MS/MS	By MS/MS
K8ESM7	RUN domain-containing protein	1	2	2	2	4	4	105.95	0	5.5272	15.7115	NA	16.1811	19.7544	17.8978	18.6784	10.3895	NA	10.8592	14.4325	12.5759	13.3565	15.5202	NA	15.9121	18.3366	NA	18.0304	0	0	0	1	2	1	2	2	2	1	0	1	1	2	1	By matching		By MS/MS	By MS/MS	By MS/MS	By MS/MS
Q9GYK4	Related to yeast Vacuolar Protein Sorting factor	1	2	2	2	4	14.9	23.582	0	5.6595	18.8589	18.0053	18.7248	18.9334	19.7513	19.7431	15.689	14.8354	15.5549	15.7635	16.5813	16.5732	18.0425	17.5296	16.6393	20.0841	19.0037	17.4344	0	0	0	1	2	1	2	2	2	1	1	2	1	2	2	By matching	By matching	By MS/MS	By MS/MS	By MS/MS	By MS/MS
O17909	Chromodomain and Helicase Domain protein	1	2	2	2	3	2.1	169	0.00036417	4.6148	17.4081	NA	17.8911	19.5349	18.7698	20.155	11.1986	NA	11.6816	13.3254	12.5603	13.9455	17.6079	NA	17.9085	17.9088	18.3308	18.6269	0	0	0	2	0	1	2	2	2	1	0	1	2	1	2	By matching		By matching	By MS/MS	By matching	By MS/MS
O45436	Nuclear hormone receptor family member nhr-4	1	2	2	2	3	5.1	55.465	0.00035689	4.3494	NA	14.7303	16.1462	19.4818	16.2965	16.3866	NA	10.0298	11.4457	14.7814	11.596	11.6862	NA	15.7116	15.4988	17.0832	16.2858	16.1829	0	0	0	2	1	0	2	2	2	0	1	2	2	2	1		By MS/MS	By matching	By MS/MS	By MS/MS	By MS/MS
Q9TXI7	Phosphatidylinositol 3-kinase catalytic subunit type 3	1	2	2	2	4	3.2	103.06	0	5.2634	NA	17.7844	NA	20.3192	19.0688	NA	NA	12.2926	NA	14.8273	13.577	NA	NA	17.9015	NA	18.5035	18.1091	NA	0	0	0	2	2	0	2	2	2	0	1	0	2	2	0		By MS/MS		By MS/MS	By MS/MS
Q95XJ5	Uncharacterized protein	1	12	12	12	30	37.6	50.112	0	44.363	19.9648	20.8003	21.8728	23.6995	22.906	22.8718	15.321	16.1564	17.2289	19.0557	18.2621	18.2279	18.1981	19.6061	19.9157	20.7435	20.3064	20.7397	3	2	4	7	5	9	12	12	12	4	5	8	9	7	12	By MS/MS	By MS/MS	By MS/MS	By MS/MS	By MS/MS	By MS/MS
Q20287	Uncharacterized protein	1	2	2	2	6	8.1	33.643	0.00069493	3.9502	NA	19.0485	18.7368	19.8025	14.7886	19.4752	NA	14.8005	14.4888	15.5546	10.5406	15.2273	NA	18.511	18.3737	18.7271	18.1245	18.2317	1	1	1	2	0	1	2	2	2	1	2	2	2	1	2	By MS/MS	By MS/MS	By MS/MS	By MS/MS	By MS/MS	By MS/MS
Q21452	Lipoyl synthase, mitochondrial	1	2	2	2	3	9.9	39.767	0	9.6011	15.132	15.5369	NA	19.7451	NA	18.0683	11.2251	11.63	NA	15.8383	NA	14.1614	15.266	15.5105	NA	18.5747	NA	16.4212	0	0	0	2	1	0	2	2	2	1	1	0	2	1	1	By matching	By MS/MS		By MS/MS	By MS/MS	By MS/MS
K7ZUH9;P08898	Histone H3;Histone H3	2	4	4	2	17	28.7	15.344	0	12.466	25.3412	25.7923	26.2285	27.4332	26.7645	27.7434	23.3411	23.7923	24.2285	25.4332	24.7645	25.7433	23.5177	25.2929	25.7187	25.7194	26.6808	26.1338	3	3	2	4	3	2	4;4	4;4	2;2	3	4	4	4	4	4	By MS/MS	By MS/MS	By MS/MS	By MS/MS	By MS/MS	By MS/MS
O44412	Uncharacterized protein	1	2	2	2	8	4.6	64.656	0	6.7116	NA	19.3486	17.7188	20.7162	19.6332	19.5645	NA	14.2612	12.6313	15.6288	14.5457	14.4771	NA	18.422	18.2935	18.4661	18.3647	18.0263	0	1	1	2	2	2	2	2	2	0	2	1	2	2	2		By MS/MS	By MS/MS	By MS/MS	By MS/MS	By MS/MS
Q11174	Probable endochitinase	1	14	14	14	37	25.1	66.857	0	43.363	22.7709	23.3176	21.4937	26.464	23.7526	24.4182	18.016	18.5627	16.7387	21.7091	18.9977	19.6633	21.2493	21.7326	20.4167	23.2582	21.947	22.1733	3	5	2	14	6	7	14	14	14	8	10	6	14	9	9	By MS/MS	By MS/MS	By MS/MS	By MS/MS	By MS/MS	By MS/MS
Q966I8	Proteasome subunit beta	1	3	3	3	13	15.3	26.443	0	28.719	NA	21.8233	20.9222	21.9271	20.4497	21.0685	NA	18.3638	17.4628	18.4676	16.9903	17.6091	NA	21.0929	20.3177	19.7041	20.065	19.6218	2	3	3	1	2	2	3	3	3	2	3	3	2	2	3	By MS/MS	By MS/MS	By MS/MS	By MS/MS	By MS/MS	By MS/MS
O17297	SKN-1 Dependent Zygotic transcript	1	3	3	3	3	17.8	37.45	0.0010204	3.5703	18.6373	20.2835	19.6215	23.1136	22.8179	22.6931	14.8299	16.4762	15.8141	19.3063	19.0106	18.8857	NA	22.0848	21.4902	20.4319	20.4101	20.6775	0	1	1	0	0	1	3	3	3	1	2	2	3	3	3	By matching	By MS/MS	By MS/MS	By MS/MS	By MS/MS	By MS/MS
A0A2K5ATW7	Protein kish	1	2	2	2	4	14.1	8.7896	0.00068705	3.7465	NA	17.4871	17.6634	20.7972	NA	19.636	NA	15.4871	15.6634	18.7972	NA	17.636	NA	17.3573	17.5563	19.3739	NA	18.9931	0	0	0	2	1	1	2	2	2	0	1	1	2	1	1		By MS/MS	By MS/MS	By MS/MS	By MS/MS	By MS/MS
Q18031	Nicotinamide Nucleotide Transhydrogenase	1	9	9	9	19	14.4	109.68	0	33.52	19.7997	19.1393	19.6182	23.9128	20.1033	21.964	14.5903	13.9298	14.4087	18.7034	14.8938	16.7545	18.9278	18.27	18.4688	20.7152	19.2569	19.3897	2	1	1	8	2	5	9	9	9	2	1	3	8	3	7	By MS/MS	By MS/MS	By MS/MS	By MS/MS	By MS/MS	By MS/MS
Q19305	SPONdin (Extracellular matrix glycoprotein) family	1	3	3	3	3	3.9	92.418	0	11.34	NA	16.9935	18.4442	20.1845	18.495	17.8698	NA	11.5341	12.9848	14.725	13.0356	12.4104	NA	17.7542	17.7206	17.7309	17.7331	17.8373	0	0	0	3	0	0	3	3	3	0	1	2	3	1	1		By MS/MS	By MS/MS	By MS/MS	By matching	By matching
Q95PY4	Mitochondrial Ribosomal Protein, Small	1	2	2	2	3	7.7	21.23	0.0013559	3.5	17.7799	17.4557	16.6966	18.4012	16.4199	15.3425	14.1949	13.8708	13.1116	14.8163	12.8349	11.7576	NA	NA	NA	17.0706	15.5448	14.8581	1	1	0	1	0	0	2	2	2	1	1	1	1	1	1	By MS/MS	By MS/MS	By matching	By MS/MS	By MS/MS	By matching
P91041	HP domain-containing protein	1	5	5	5	6	8.2	104.79	0	11.76	17.3304	18.6456	NA	20.6746	20.4097	20.4092	11.63	12.9452	NA	14.9742	14.7092	14.7088	17.94	18.5989	NA	18.2967	18.4435	18.0192	0	0	0	2	2	2	5	5	5	1	1	0	3	4	5	By matching	By matching		By MS/MS	By MS/MS	By MS/MS
O62329;Q22429	Uncharacterized protein	2	3	3	3	6	4.3	95.057	0	4.9808	NA	19.9852	18.8544	20.6638	20.2692	20.0632	NA	14.6277	13.4969	15.3062	14.9117	14.7055	NA	19.0396	19.1559	18.225	18.8354	18.8099	0	2	2	0	2	0	3;1	3;1	3;1	0	2	2	2	3	2		By MS/MS	By MS/MS	By MS/MS	By MS/MS	By matching
Q9N394	RRM domain-containing protein	1	2	2	2	4	8.3	33.364	0	5.3202	NA	17.3057	17.2578	21.3779	NA	21.3514	NA	14.4984	14.4505	18.5706	NA	18.5441	NA	17.5554	17.5894	18.2935	NA	19.9474	0	0	0	2	0	2	2	2	2	0	1	1	2	0	2		By matching	By matching	By MS/MS		By MS/MS
Q22258	Serine/threonine-protein kinase ATR	1	5	5	5	15	1.9	292.61	0	7.4513	19.2265	20.6269	20.4287	22.5537	22.2788	20.9087	11.9411	13.3415	13.1433	15.2682	14.9933	13.6233	18.8324	20.5228	20.0544	20.8913	21.4389	20.4635	0	4	0	5	3	3	5	5	5	3	3	3	5	4	2	By MS/MS	By MS/MS	By MS/MS	By MS/MS	By MS/MS	By MS/MS
P34666	2-methoxy-6-polyprenyl-1,4-benzoquinol methylase, mitochondrial	1	2	2	2	6	7.4	32.435	0.00035524	4.2686	NA	20.2672	20.0135	20.7301	19.3697	20.3773	NA	16.1797	15.926	16.6426	15.2823	16.2898	NA	19.7191	20.1288	19.2462	18.9517	19.1597	0	1	1	1	1	2	2	2	2	0	2	1	1	1	2		By MS/MS	By MS/MS	By MS/MS	By MS/MS	By MS/MS
O61787	Innexin-16	1	5	5	5	11	20.7	43.086	0	21.039	21.1035	19.8859	20.6577	22.0899	21.1542	21.4204	17.1035	15.8859	16.6577	18.0899	17.1541	17.4205	19.5409	19.1071	18.7826	20.5556	20.7011	19.5096	1	1	0	4	3	2	5	5	5	4	2	3	4	5	4	By MS/MS	By MS/MS	By MS/MS	By MS/MS	By MS/MS	By MS/MS
Q23495	HEAT repeat-containing protein 1 homolog	1	8	8	8	9	6.1	185.23	0	12.544	20.6817	20.963	20.6462	22.8716	20.6053	22.2239	14.1272	14.4084	14.0917	16.317	14.0507	15.6693	19.1892	19.0257	19.2606	20.9686	20.3198	19.5003	1	0	0	5	1	2	8	8	8	4	5	5	7	5	3	By MS/MS	By MS/MS	By MS/MS	By MS/MS	By MS/MS	By MS/MS
Q9XW25	AT hook Transcription Factor family	1	2	2	2	4	2.4	179.06	0	7.7376	20.0774	17.2508	19.5969	18.9049	NA	18.1412	13.8681	11.0413	13.3875	12.6954	NA	11.9318	NA	17.2534	NA	17.4238	NA	17.43	1	1	1	1	0	0	2	2	2	1	1	1	1	0	1	By MS/MS	By MS/MS	By MS/MS	By MS/MS		By MS/MS
O18167	INTegrator complex Subunit homolog	1	7	7	7	20	7.3	120.85	0	22.657	17.8889	20.4372	19.3517	21.9535	20.7353	21.2461	12.245	14.7932	13.7079	16.3097	15.0914	15.6023	18.0717	19.0141	18.2135	19.9941	19.5427	19.032	1	2	1	8	5	3	7	7	7	1	4	5	7	5	5	By MS/MS	By MS/MS	By MS/MS	By MS/MS	By MS/MS	By MS/MS
Q9N3Q8	Dauer abnormal formation protein 25	1	8	8	8	17	29.9	43.674	0	28.54	20.4832	18.8201	18.8427	23.0537	21.7086	22.3231	16.0238	14.3607	14.3832	18.5942	17.2492	17.8637	19.5158	18.4495	18.5532	20.3874	19.9143	19.4458	2	0	1	7	4	3	8	8	8	3	1	2	8	6	7	By MS/MS	By matching	By MS/MS	By MS/MS	By MS/MS	By MS/MS
Q20497	Mediator of RNA polymerase II transcription subunit 12	1	3	3	3	5	0.9	400.77	0	5.087	16.0176	17.0474	15.7862	20.2343	18.1173	18.2127	8.98416	10.0139	8.75282	13.201	11.0839	11.1793	15.8602	16.1223	15.7848	17.8487	16.536	16.6096	0	0	0	3	0	2	3	3	3	1	2	1	3	3	3	By MS/MS	By MS/MS	By MS/MS	By MS/MS	By MS/MS	By MS/MS
Q17936	FUBp (FUBP) Like	1	2	2	2	3	3.3	65.595	0	4.8827	20.0726	18.0877	NA	20.4023	19.7656	20.2992	15.2653	13.2804	NA	15.5949	14.9582	15.4918	19.2905	18.5745	NA	17.9332	18.8127	18.787	0	0	0	1	0	2	2	2	2	2	1	0	2	2	2	By matching	By matching		By MS/MS	By MS/MS	By MS/MS
Q21059	Zinc metalloproteinase nas-34	1	11	11	11	29	20.3	66.258	0	45.186	22.5469	23.0116	21.9207	25.8059	23.5432	24.4203	18.225	18.6897	17.5988	21.4839	19.2212	20.0983	20.6017	20.9998	20.4008	21.9982	21.4457	21.54	3	3	1	11	5	6	11	11	11	6	7	5	11	7	8	By MS/MS	By MS/MS	By MS/MS	By MS/MS	By MS/MS	By MS/MS
P90947	Alpha-catenin-like protein hmp-1	1	4	4	4	3	4.5	103.99	0	6.0237	18.7697	NA	18.2174	20.2233	19.1576	19.1832	13.0148	NA	12.4625	14.4684	13.4026	13.4284	18.4761	NA	18.303	18.1431	18.1143	18.5469	0	0	0	1	0	2	4	4	4	1	0	1	3	2	2	By matching		By matching	By MS/MS	By MS/MS	By MS/MS
Q9GZI0	BAT2_N domain-containing protein	1	15	15	15	36	19.8	127.95	0	41.265	22.4969	21.569	22.1812	24.5859	24.2695	24.6966	16.769	15.8411	16.4532	18.858	18.5416	18.9687	20.7478	20.0849	20.5672	21.1624	21.4281	21.7877	1	2	3	6	11	13	15	15	15	5	5	8	11	14	15	By MS/MS	By MS/MS	By MS/MS	By MS/MS	By MS/MS	By MS/MS
Q21816	Uncharacterized protein	1	11	11	11	19	18.5	93.032	0	27.176	20.5228	20.4401	19.9009	22.7157	21.642	22.2187	15.2008	15.1182	14.579	17.3937	16.3201	16.8968	19.0897	18.9035	18.6503	19.9704	19.8697	19.7749	1	0	1	8	5	4	11	11	11	5	5	5	8	9	9	By MS/MS	By MS/MS	By MS/MS	By MS/MS	By MS/MS	By MS/MS
Q17695	Spindly-like protein spdl-1	1	13	13	13	32	32.4	55.284	0	40.916	21.2371	21.7574	21.9703	24.2472	24.2134	23.7402	16.3791	16.8995	17.1124	19.3892	19.3554	18.8822	20.0515	20.3905	20.5726	21.0048	21.6151	21.3614	2	1	2	6	11	10	13	13	13	5	4	5	9	12	10	By MS/MS	By MS/MS	By MS/MS	By MS/MS	By MS/MS	By MS/MS
Q21730	Uncharacterized protein	1	5	5	5	9	16.4	43.461	0	14.92	19.75	20.1768	19.4469	22.3494	20.9709	22.3675	15.5021	15.9288	15.199	18.1014	16.7229	18.1196	18.8051	18.8809	18.7424	19.4671	19.9882	19.9388	0	1	0	2	1	5	5	5	5	2	3	2	4	3	5	By matching	By MS/MS	By MS/MS	By MS/MS	By MS/MS	By MS/MS
G5EFV2	Protein kinase domain-containing protein	1	7	7	7	15	8.1	113.13	0	17.082	19.4539	20.4184	19.1847	22.9379	21.7658	21.8388	13.6725	14.6371	13.4033	17.1566	15.9844	16.0574	17.958	18.707	18.2585	19.1906	19.444	19.2467	0	3	0	2	4	6	7	7	7	3	5	3	6	6	6	By MS/MS	By MS/MS	By MS/MS	By MS/MS	By MS/MS	By MS/MS
Q17850	Serine/threonine-protein kinase pak-1	1	15	15	15	43	39.2	63.88	0	58.016	21.0021	21.6572	22.2864	24.7617	24.3275	24.6282	15.9577	16.6128	17.242	19.7173	19.283	19.5838	19.8431	19.9206	20.2772	20.8764	20.9893	21.124	3	2	5	10	11	12	15	15	15	4	6	9	12	13	14	By MS/MS	By MS/MS	By MS/MS	By MS/MS	By MS/MS	By MS/MS
C1P627	J domain-containing protein	1	5	5	5	15	13.9	44.658	0	15.115	19.5911	19.9307	19.3654	22.2029	21.1484	20.5256	14.9472	15.2868	14.7216	17.5591	16.5045	15.8818	18.5315	18.4075	17.7951	19.224	19.7849	18.6712	1	1	1	3	4	5	5	5	5	3	4	5	5	5	5	By MS/MS	By MS/MS	By MS/MS	By MS/MS	By MS/MS	By MS/MS
Q23361	Probable Dol-P-Man:Man(7)GlcNAc(2)-PP-Dol alpha-1,6-mannosyltransferase	1	2	2	2	4	8.3	57.149	0	10.606	16.5358	17.2588	17.531	21.1917	19.2645	18.493	12.0122	12.7353	13.0074	16.6682	14.7409	13.9695	18.0388	16.8792	17.1764	18.7507	18.8309	17.4572	0	0	0	2	1	1	2	2	2	1	2	2	2	2	2	By matching	By MS/MS	By MS/MS	By MS/MS	By MS/MS	By MS/MS
Q9GRZ1;Q9GRZ0	Microtubule End Binding Protein;EB1 C-terminal domain-containing protein	2	6	6	6	18	29.4	34.854	0	34.067	19.6962	20.5489	19.688	23.0735	21.8841	22.5283	15.6962	16.5489	15.688	19.0735	17.8841	18.5283	19.1126	19.4021	18.8805	19.968	19.9808	20.3867	0	1	1	6	5	5	6;5	6;5	6;5	2	4	3	6	5	5	By matching	By MS/MS	By MS/MS	By MS/MS	By MS/MS	By MS/MS
Q9N533	WD_REPEATS_REGION domain-containing protein	1	7	7	7	16	2.1	448.01	0	18.076	20.5854	19.582	19.9375	22.4187	21.7636	21.6889	13.0776	12.0742	12.4297	14.9109	14.2558	14.1811	18.8665	17.4686	18.2057	18.8414	19.1642	19.4657	2	0	1	2	7	4	7	7	7	4	3	5	6	7	6	By MS/MS	By MS/MS	By MS/MS	By MS/MS	By MS/MS	By MS/MS
K8FE02	IMP Homolog	1	18	18	18	53	30.3	94.552	0	119.53	21.6369	22.4961	21.6771	25.219	24.3973	24.7278	16.6826	17.5419	16.7229	20.2648	19.4431	19.7735	20.1628	20.7139	20.5514	21.348	21.4288	21.5808	2	5	5	17	13	11	18	18	18	5	8	8	16	15	14	By MS/MS	By MS/MS	By MS/MS	By MS/MS	By MS/MS	By MS/MS
Q9XTY6	Numb-related protein 1	1	17	17	17	49	38.3	65.51	0	61.357	21.3312	22.1228	22.2735	24.6838	24.3384	24.6401	16.2019	16.9936	17.1442	19.5546	19.2091	19.5108	19.7745	19.8541	20.2685	20.7555	21.0754	20.9947	2	4	4	11	14	14	17	17	17	8	9	9	13	15	16	By MS/MS	By MS/MS	By MS/MS	By MS/MS	By MS/MS	By MS/MS
Q9N5U5	Cell division cycle protein 73	1	12	12	12	43	30.4	58.092	0	42.838	21.7675	21.7768	21.669	23.8025	23.4606	23.754	16.68	16.6893	16.5815	18.7151	18.3731	18.6665	20.0232	19.7754	19.8148	20.561	20.9618	21.0067	3	4	6	8	11	11	12	12	12	8	10	10	10	11	12	By MS/MS	By MS/MS	By MS/MS	By MS/MS	By MS/MS	By MS/MS
Q9N3G1	Uncharacterized protein	1	4	4	4	8	12.1	52.844	0	10.976	18.8484	20.8681	21.0209	21.159	20.715	20.9704	14.2046	16.2242	16.3771	16.5152	16.0712	16.3265	17.9071	19.0931	19.2139	20.0325	19.432	19.6563	0	2	1	1	2	2	4	4	4	2	3	4	2	3	3	By matching	By MS/MS	By MS/MS	By MS/MS	By MS/MS	By MS/MS
O44760	HTH La-type RNA-binding domain-containing protein	1	4	4	4	14	7.6	84.358	0	16.999	20.2061	19.5052	19.3506	22.4083	21.634	21.9846	15.3988	14.6979	14.5432	17.601	16.8266	17.1773	18.8079	18.9272	18.891	19.5621	20.0787	19.8887	1	2	1	3	3	4	4	4	4	3	2	2	3	3	4	By MS/MS	By MS/MS	By MS/MS	By MS/MS	By MS/MS	By MS/MS
Q9NA69	Uncharacterized protein	1	12	12	12	34	18.3	81.274	0	35.116	21.3445	21.111	21.5512	24.2451	22.927	23.7376	16.3001	16.0666	16.5068	19.2007	17.8826	18.6932	20.0859	19.8537	19.9444	21.0435	20.8335	20.9095	1	3	3	11	7	9	12	12	12	5	6	8	11	10	11	By MS/MS	By MS/MS	By MS/MS	By MS/MS	By MS/MS	By MS/MS
Q9BIC2	RNA Binding Motif protein homolog	1	17	17	17	44	24.6	104.47	0	67.571	21.5499	22.2759	22.3914	24.9992	24.2928	25.0203	16.1576	16.8836	16.9991	19.6069	18.9004	19.628	20.525	20.7367	20.7356	21.3905	21.7067	21.8018	2	3	4	9	13	13	17	17	17	5	8	10	11	15	15	By MS/MS	By MS/MS	By MS/MS	By MS/MS	By MS/MS	By MS/MS
O61201	zinc_ribbon_16 domain-containing protein	1	2	2	2	4	0.6	587.14	0	5.5395	16.5075	15.8621	16.2574	20.8986	19.7819	17.4576	8.53594	7.89051	8.28586	12.9271	11.8104	9.48599	17.4492	17.0282	17.4163	18.2693	18.5011	18.0165	0	0	0	2	1	1	2	2	2	1	1	1	2	2	1	By MS/MS	By MS/MS	By MS/MS	By MS/MS	By MS/MS	By MS/MS
Q09531	Uncharacterized protein F07F6.4	1	31	31	31	164	51.6	57.911	0	270.81	25.5829	25.4383	25.4765	27.8848	27.4802	27.5664	20.6287	20.484	20.5224	22.9306	22.5261	22.6122	22.6428	22.3485	22.5317	23.2285	23.6203	23.5669	19	19	22	31	36	37	31	31	31	22	24	24	28	29	30	By MS/MS	By MS/MS	By MS/MS	By MS/MS	By MS/MS	By MS/MS
O17580	Nucleolar complex protein 2 homolog	1	4	4	4	5	5	81.953	0	6.0448	17.4148	18.5982	17.3091	21.3094	18.7058	20.2523	12.4148	13.5982	12.3091	16.3094	13.7058	15.2523	17.5308	17.499	17.5392	18.5693	18.1147	18.7748	0	0	0	3	0	2	4	4	4	1	2	1	4	1	2	By matching	By matching	By MS/MS	By MS/MS	By MS/MS	By MS/MS
Q9U304	RNA Binding Motif protein homolog	1	18	18	18	38	23.7	104.27	0	47.292	21.2957	20.8748	21.3326	24.6002	24.0914	24.3419	15.4884	15.0674	15.5252	18.7928	18.284	18.5345	19.7043	19.8549	20.051	20.4408	21.0587	20.9897	3	4	2	8	11	10	18	18	18	8	7	6	16	15	14	By MS/MS	By MS/MS	By MS/MS	By MS/MS	By MS/MS	By MS/MS
E5QCJ3	RF_PROK_I domain-containing protein	1	2	2	2	6	22.8	17.405	0	16.061	19.9169	19.4433	20.0527	21.8232	21.41	21.6438	17.3319	16.8583	17.4678	19.2383	18.825	19.0588	19.8381	19.4485	20.1802	20.338	21.0548	20.9389	0	1	1	1	1	2	2	2	2	1	1	1	1	1	2	By MS/MS	By MS/MS	By MS/MS	By MS/MS	By MS/MS	By MS/MS
Q21230	Eukaryotic translation initiation factor 2 subunit 2	1	13	13	13	56	53.2	27.58	0	74.053	22.9663	22.8877	23.0338	25.7119	24.9308	25.0329	19.1589	19.0804	19.2265	21.9045	21.1234	21.2255	21.4131	21.4006	21.5046	22.0973	22.5459	22.5382	6	5	5	15	14	11	13	13	13	7	6	8	13	13	12	By MS/MS	By MS/MS	By MS/MS	By MS/MS	By MS/MS	By MS/MS
A0A0K3AWM6	Protein mom-5	1	3	3	3	6	9.5	63.197	0	9.0049	NA	20.0563	19.5469	21.2677	19.2548	20.1396	NA	15.7344	15.225	16.9458	14.9329	15.8177	NA	19.7656	19.7007	18.9487	18.8299	18.6685	1	2	1	2	0	0	3	3	3	1	2	1	2	1	2	By MS/MS	By MS/MS	By MS/MS	By MS/MS	By matching	By matching
B3GWA1	NONO (Conserved nuclear protein, aka PSF) homolog	1	32	32	32	153	41.1	59.787	0	201.22	24.9871	24.8642	24.975	27.8651	26.4855	27.3235	20.4635	20.3407	20.4515	23.3415	21.9619	22.8	22.059	22.106	22.329	22.9127	23.093	23.3232	18	17	17	36	30	35	32	32	32	23	21	21	32	30	30	By MS/MS	By MS/MS	By MS/MS	By MS/MS	By MS/MS	By MS/MS
Q10124	Putative RNA exonuclease pqe-1	1	29	29	29	90	24.7	182.26	0	118.26	23.1816	22.9	22.9842	25.6866	24.926	25.2513	16.9336	16.652	16.7363	19.4387	18.678	19.0034	19.9021	19.8136	20.0381	20.6755	20.9254	20.966	9	7	11	20	21	22	29	29	29	17	17	15	23	24	27	By MS/MS	By MS/MS	By MS/MS	By MS/MS	By MS/MS	By MS/MS
O61749	Probable signal recognition particle 19 kDa protein	1	2	2	2	4	15.5	15.87	0.0029772	3.0784	18.3934	17.8463	17.5627	20.6667	20.0459	19.6628	15.586	15.039	14.7554	17.8593	17.2386	16.8554	18.106	17.7588	17.6377	18.4883	18.7966	19.0273	0	0	0	2	1	1	2	2	2	1	1	1	2	2	1	By MS/MS	By matching	By MS/MS	By MS/MS	By MS/MS	By MS/MS
Q965Y1	Methionine aminopeptidase	1	27	27	27	138	84.6	41.742	0	180.55	25.5291	25.1794	25.3724	28.1465	27.2238	27.6544	20.9441	20.5944	20.7874	23.5615	22.6389	23.0695	23.0893	23.0372	23.0688	23.8015	24.0395	24.1481	16	16	16	29	28	33	27	27	27	16	16	18	25	25	25	By MS/MS	By MS/MS	By MS/MS	By MS/MS	By MS/MS	By MS/MS
Q0KHC1	Uncharacterized protein	1	4	4	4	12	19	26.726	0	12.223	20.5554	20.7527	20.6379	21.9851	22.1948	22.6931	16.9705	17.1677	17.0529	18.4001	18.6098	19.1081	19.6636	19.886	20.1002	20.6526	20.8293	20.9503	2	1	1	2	2	4	4	4	4	3	3	3	3	3	4	By MS/MS	By MS/MS	By MS/MS	By MS/MS	By MS/MS	By MS/MS
O62203	Pharyngeal muscle protein 2	1	10	10	10	33	11.6	117.88	0	38.616	20.9822	20.5951	20.7811	23.5503	22.6602	23.1548	15.5229	15.1357	15.3216	18.0909	17.2007	17.6953	18.9145	18.9629	19.0949	19.5644	19.9875	20.1856	4	1	1	9	9	9	10	10	10	7	5	5	10	9	9	By MS/MS	By MS/MS	By MS/MS	By MS/MS	By MS/MS	By MS/MS
Q17348	Small nuclear ribonucleoprotein Sm D3	1	5	5	5	24	45.6	14.812	0	27.311	21.3245	21.5341	21.0731	23.9638	22.9034	23.8151	18.5171	18.7267	18.2658	21.1564	20.096	21.0078	19.9637	19.7034	19.7303	20.5122	20.6866	20.963	2	1	2	7	5	7	5	5	5	3	4	4	5	4	5	By MS/MS	By MS/MS	By MS/MS	By MS/MS	By MS/MS	By MS/MS
O01326	Ribonuclease 3	1	17	17	17	38	16.2	125.33	0	40.697	22.2453	21.8503	21.6156	24.491	23.5558	23.8084	16.4639	16.069	15.8343	18.7097	17.7744	18.027	19.5558	19.4887	19.4844	20.1664	20.5945	20.5254	1	1	2	10	12	12	17	17	17	12	10	11	15	15	16	By MS/MS	By MS/MS	By MS/MS	By MS/MS	By MS/MS	By MS/MS
Q18964;A3RMU2	WD repeat and FYVE domain-containing protein 2	2	11	11	11	64	27	46.239	0	73.613	23.2917	23.6688	23.5212	25.5838	25.0764	25.3828	18.7681	19.1453	18.9976	21.0602	20.5528	20.8592	20.8196	21.1632	21.0627	21.6847	22.1382	21.979	11	11	11	10	7	14	11;1	11;1	11;1	9	10	11	10	9	11	By MS/MS	By MS/MS	By MS/MS	By MS/MS	By MS/MS	By MS/MS
A0A131MCT5	TFIIB-type domain-containing protein	1	7	7	7	18	14.3	82.556	0	34.448	20.8796	21.037	20.4599	23.86	21.8852	23.1973	15.6702	15.8276	15.2505	18.6506	16.6758	17.9879	19.3507	19.5	19.0207	20.2739	20.0695	20.2831	1	1	2	4	2	8	7	7	7	5	5	4	6	5	7	By MS/MS	By MS/MS	By MS/MS	By MS/MS	By MS/MS	By MS/MS
Q10943	ADP-ribosylation factor 1-like 2	1	4	3	3	12	28.2	20.521	0	26.451	20.3117	20.6502	20.3775	22.3196	20.9251	21.3659	16.9898	17.3283	17.0556	18.9976	17.6031	18.044	18.8818	19.9485	19.7669	20.6395	20.7375	19.9675	1	2	2	3	2	2	4	3	3	3	3	3	4	3	3	By MS/MS	By MS/MS	By MS/MS	By MS/MS	By MS/MS	By MS/MS
P91349;REV__P91349	Spindle-defective protein 5	2	65	65	65	277	60.9	135.15	0	323.31	25.5429	25.2255	25.4734	27.8922	27.2663	27.3586	19.3931	19.0757	19.3236	21.7425	21.1166	21.2088	21.314	21.1238	21.4145	21.8886	22.5027	22.2066	35	30	36	57	62	57	65;1	65;1	65;1	43	43	50	60	61	59	By MS/MS	By MS/MS	By MS/MS	By MS/MS	By MS/MS	By MS/MS
Q09415	SET domain-containing protein 14	1	10	10	10	32	31.7	48.546	0	52.093	20.5397	21.1954	21.3044	24.0205	23.3977	23.4561	16.0161	16.6718	16.7807	19.4969	18.8742	18.9325	19.2761	19.7463	19.8887	20.3895	20.6293	20.6253	0	3	3	8	10	8	10	10	10	4	6	6	9	10	9	By matching	By MS/MS	By MS/MS	By MS/MS	By MS/MS	By MS/MS
G5EBX3	cyclin L	1	3	3	3	4	7.7	55.992	0	5.3768	17.9143	NA	18.7176	20.9785	19.6555	19.2606	13.2138	NA	14.0172	16.2781	14.955	14.5602	18.3911	NA	17.856	18.1622	18.2546	17.5967	1	0	0	2	0	1	3	3	3	1	0	2	3	2	2	By MS/MS		By matching	By MS/MS	By matching	By MS/MS
Q9U2U0	U2AF splicing factor	1	15	15	15	61	62.5	30.855	0	63.956	23.9013	23.9626	23.5701	26.1785	25.0792	25.8649	19.9944	20.0558	19.6632	22.2716	21.1723	21.958	21.5955	21.7666	21.5709	22.22	22.642	22.7836	7	7	7	13	14	13	15	15	15	10	10	9	14	15	13	By MS/MS	By MS/MS	By MS/MS	By MS/MS	By MS/MS	By MS/MS
Q22666	Uncharacterized protein	1	21	21	21	90	45.7	38.338	0	85.507	26.105	26.1085	26.2818	27.4067	26.8809	27.1494	22.105	22.1086	22.2818	23.4067	22.8808	23.1493	25.0949	25.1712	25.2623	25.7161	26.2399	26.2822	13	10	13	19	17	18	21	21	21	16	17	18	19	20	20	By MS/MS	By MS/MS	By MS/MS	By MS/MS	By MS/MS	By MS/MS
Q20223;Q20224	Fatty acid-binding protein homolog 1;Fatty acid-binding protein homolog 2	2	4	4	4	9	29.6	18.284	0	12.026	20.8844	18.5955	19.7578	20.9043	21.2334	22.2192	17.425	15.1361	16.2984	17.4449	17.774	18.7598	19.5723	18.7762	19.1818	19.792	20.17	20.2769	2	0	1	3	1	2	4;2	4;2	4;2	2	1	2	3	2	2	By MS/MS	By matching	By MS/MS	By MS/MS	By MS/MS	By MS/MS
P53015	Uncharacterized protein F31E3.4	1	11	11	11	28	13	127.17	0	29.903	21.6407	21.1776	21.6621	24.1358	23.0061	23.4266	15.8593	15.3962	15.8808	18.3544	17.2247	17.6453	19.7032	19.935	19.8042	20.7784	20.8	20.57	1	2	2	9	6	8	11	11	11	6	4	7	10	10	11	By MS/MS	By MS/MS	By MS/MS	By MS/MS	By MS/MS	By MS/MS
Q23400	Probable RNA 3-terminal phosphate cyclase-like protein	1	4	4	4	11	15.8	41.596	0	10.875	19.9197	20.6594	20.6739	22.8053	21.2799	21.5925	15.9197	16.6594	16.674	18.8053	17.2798	17.5925	18.811	19.303	19.3501	20.0645	19.9155	20.1888	0	1	1	3	3	3	4	4	4	2	3	3	4	3	3	By MS/MS	By MS/MS	By MS/MS	By MS/MS	By MS/MS	By MS/MS
O17612	Enoyl-CoA Hydratase	1	22	14	14	44	36.6	81.914	0	60.262	21.7627	21.5393	21.6103	24.9593	23.1056	23.8654	16.3033	16.0799	16.1509	19.4998	17.6462	18.4059	19.5136	19.4524	19.5914	20.555	20.3156	20.391	6	4	3	13	8	10	22	14	14	14	14	14	22	17	19	By MS/MS	By MS/MS	By MS/MS	By MS/MS	By MS/MS	By MS/MS
P90829	DNA polymerase delta catalytic subunit	1	54	54	54	225	51.5	120.83	0	289.83	25.0888	25.2143	25.0629	27.8995	26.5959	27.1127	19.1115	19.237	19.0856	21.9222	20.6186	21.1354	20.9545	21.075	21.0048	21.9536	21.8174	21.965	23	28	28	47	48	51	54	54	54	38	41	42	50	50	51	By MS/MS	By MS/MS	By MS/MS	By MS/MS	By MS/MS	By MS/MS
Q09301;Q09295	Putative RNA-binding protein EEED8.12;Putative RNA-binding protein EEED8.4	2	3	3	3	7	18.8	21.649	0	5.3419	20.1472	20.3867	20.6209	22.2613	21.8092	22.3604	17.1472	17.3868	17.6208	19.2613	18.8092	19.3604	19.5672	19.9823	20.4227	20.6498	21.0229	20.9769	0	1	1	2	2	1	3;2	3;2	3;2	2	2	2	3	3	3	By MS/MS	By MS/MS	By MS/MS	By MS/MS	By MS/MS	By MS/MS
G5ECB9	MEX-1	1	20	20	20	83	50.2	56.607	0	267.98	24.7741	24.7213	24.8163	26.8137	26.4521	26.5176	20.1303	20.0774	20.1724	22.1698	21.8082	21.8737	22.2252	22.0895	22.3191	22.7068	23.35	23.2535	10	7	9	19	18	20	20	20	20	17	14	15	19	20	19	By MS/MS	By MS/MS	By MS/MS	By MS/MS	By MS/MS	By MS/MS
H2KYH8	Uncharacterized protein	1	3	3	3	6	5	75.097	0	8.3055	19.8723	18.6916	19.039	21.3637	20.3458	20.5697	14.5868	13.4062	13.7536	16.0783	15.0604	15.2842	18.823	17.4038	18.5803	19.267	19.2951	18.9173	1	0	1	2	1	1	3	3	3	2	2	2	3	3	3	By MS/MS	By MS/MS	By MS/MS	By MS/MS	By MS/MS	By MS/MS
G5EC24	Tyrosine-protein phosphatase non-receptor type ptp-2	1	22	22	22	72	35.5	76.742	0	115.89	22.88	23.2082	22.5182	25.8021	24.4293	25.1127	17.632	17.9603	17.2703	20.5541	19.1814	19.8648	21.0693	21.317	20.9927	22.0318	21.8896	22.1234	7	9	5	19	15	17	22	22	22	11	14	10	20	18	21	By MS/MS	By MS/MS	By MS/MS	By MS/MS	By MS/MS	By MS/MS
Q19579	Polyadenylate-binding protein	1	22	19	19	88	39.5	75.981	0	131.18	24.1939	23.4035	23.4055	25.9764	25.0499	25.3689	19.1495	18.3592	18.3611	20.932	20.0055	20.3245	21.3759	21.2213	21.245	21.9991	22.2303	22.2781	7	10	9	23	20	19	22	19	19	16	17	16	22	22	22	By MS/MS	By MS/MS	By MS/MS	By MS/MS	By MS/MS	By MS/MS
Q22307	ATP-dependent RNA helicase A	1	20	20	20	53	19.4	144.21	0	62.697	22.2619	22.534	22.6625	25.343	23.8796	24.315	16.1326	16.4047	16.5332	19.2137	17.7503	18.1857	19.847	19.76	19.9774	20.782	20.8001	20.6654	3	7	4	14	10	15	20	20	20	10	14	13	18	15	17	By MS/MS	By MS/MS	By MS/MS	By MS/MS	By MS/MS	By MS/MS
Q9GRZ2	Yeast PRP (Splicing factor) related	1	41	41	41	140	47.7	109.16	0	174.41	24.4423	24.4458	24.4703	26.9796	26.0717	26.3859	18.635	18.6384	18.6629	21.1722	20.2644	20.5786	21.937	21.8029	21.8757	22.5868	22.7847	22.9028	14	13	18	29	35	31	41	41	41	20	24	27	35	39	33	By MS/MS	By MS/MS	By MS/MS	By MS/MS	By MS/MS	By MS/MS
C1P633	MAGI (Membrane Associated Guanylate kinase Inverted) homolog	1	4	4	4	12	3.1	115.2	0	6.5798	20.02	20.0095	19.574	21.9044	21.4724	20.8921	14.1373	14.1269	13.6913	16.0218	15.5898	15.0095	19.1309	18.9528	18.6535	19.3798	20.0232	19.9893	1	1	1	2	4	3	4	4	4	2	3	3	3	4	4	By MS/MS	By MS/MS	By MS/MS	By MS/MS	By MS/MS	By MS/MS
Q9N4J7;A4F325	Uncharacterized protein	2	22	22	22	74	35.4	81.205	0	84.051	23.006	22.379	22.9521	25.2064	24.4677	25.0549	17.3336	16.7066	17.2797	19.534	18.7953	19.3824	20.222	19.9692	20.1085	20.6355	21.0859	21.2022	8	5	8	15	19	19	22;4	22;4	22;4	16	14	17	20	20	22	By MS/MS	By MS/MS	By MS/MS	By MS/MS	By MS/MS	By MS/MS
Q18241	Uncharacterized protein	1	4	4	4	6	3.8	146.15	0	7.428	19.0501	19.0326	18.7877	21.7434	20.4721	20.7422	13.3497	13.3322	13.0872	16.0429	14.7716	15.0418	18.2918	18.2859	18.1125	19.2331	18.5794	19.501	0	0	0	3	0	3	4	4	4	3	3	3	4	4	4	By MS/MS	By MS/MS	By MS/MS	By MS/MS	By MS/MS	By MS/MS
P46578	Protein CLEC16A homolog	1	2	2	2	6	2.1	100.86	0.00069469	3.9407	17.0923	18.2727	16.9418	20.6894	19.408	19.7126	11.6999	12.8804	11.5495	15.297	14.0157	14.3202	17.4319	17.1788	17.561	18.4371	18.1405	18.2133	0	0	1	2	1	2	2	2	2	1	2	1	2	2	2	By matching	By matching	By MS/MS	By MS/MS	By MS/MS	By MS/MS
Q9BIA9	Uncharacterized protein	1	2	2	2	6	5.3	41.046	0	4.708	19.0314	19.2104	18.5231	22.2607	19.6505	20.5403	14.572	14.751	14.0636	17.8013	15.1911	16.0809	19.0314	19.2129	18.6414	20.4401	19.2353	19.8291	1	1	0	2	1	1	2	2	2	1	1	1	2	1	1	By MS/MS	By MS/MS	By matching	By MS/MS	By MS/MS	By MS/MS
C1P629	Cleavage Factor IM (CFIm) homolog	1	5	5	5	15	12	53.905	0	17.905	20.4394	21.4748	21.3858	23.5221	22.9194	23.3855	15.9799	17.0153	16.9264	19.0627	18.4599	18.926	19.4146	19.5885	19.6179	20.0422	20.4472	20.7487	1	1	2	4	3	4	5	5	5	3	4	4	5	5	5	By MS/MS	By MS/MS	By MS/MS	By MS/MS	By MS/MS	By MS/MS
Q9TZE0	MICOS complex subunit MIC13	1	5	5	5	19	62.7	11.118	0	17.058	19.6902	19.5891	19.3761	23.7395	21.4067	21.151	17.3683	17.2672	17.0541	21.4177	19.0847	18.8291	18.5921	19.3824	19.4006	20.6288	19.6781	19.6829	4	2	2	6	3	2	5	5	5	4	2	2	5	4	3	By MS/MS	By MS/MS	By MS/MS	By MS/MS	By MS/MS	By MS/MS
A0A168H365	Uncharacterized protein	1	7	7	7	29	21.3	50.21	0	91.969	22.3538	22.4992	21.7219	24.8622	24.2468	24.4899	18.6534	18.7987	18.0214	21.1617	20.5463	20.7895	20.5317	20.789	20.6923	21.3835	21.6397	21.5939	3	3	3	5	7	8	7	7	7	4	5	4	5	7	7	By MS/MS	By MS/MS	By MS/MS	By MS/MS	By MS/MS	By MS/MS
Q9XZI6	Phosphatidylinositol-binding clathrin assembly protein unc-11	1	3	3	3	6	6.3	64.063	0	8.1871	19.9741	20.0924	17.5017	21.9206	20.7987	20.9314	15.9741	16.0924	13.5017	17.9206	16.7987	16.9315	18.677	19.246	18.5751	19.2299	20.1158	19.7445	0	1	0	3	1	1	3	3	3	2	2	1	3	3	2	By MS/MS	By MS/MS	By MS/MS	By MS/MS	By MS/MS	By MS/MS
P34288	GTPase-activating protein pac-1	1	10	10	10	19	8.9	173.39	0	33.256	21.4432	21.4711	20.8744	23.9351	22.1147	22.7357	15.3771	15.405	14.8083	17.869	16.0487	16.6695	19.4219	19.5519	19.425	20.2511	20.0583	20.6812	2	0	1	6	4	6	10	10	10	5	5	4	9	6	6	By MS/MS	By MS/MS	By MS/MS	By MS/MS	By MS/MS	By MS/MS
Q21827	G patch domain-containing protein 1 homolog	1	32	32	32	118	42.5	92.629	0	159.61	24.8993	23.5577	24.4696	26.661	26.2104	26.2733	19.855	18.5133	19.4252	21.6167	21.166	21.2289	21.8805	20.909	21.7324	22.1069	22.5904	22.4144	16	11	17	20	30	24	32	32	32	21	16	23	24	30	26	By MS/MS	By MS/MS	By MS/MS	By MS/MS	By MS/MS	By MS/MS
Q20374	Protein PAT1 homolog 1	1	17	17	17	78	24.1	93.671	0	74.344	23.4196	22.9723	22.9202	25.6225	24.7471	24.9105	18.4654	18.0181	17.966	20.6683	19.7929	19.9563	20.531	20.5391	20.568	21.1392	21.611	21.4568	10	9	11	16	18	14	17	17	17	14	12	13	17	15	16	By MS/MS	By MS/MS	By MS/MS	By MS/MS	By MS/MS	By MS/MS
Q09390	High mobility group protein 1.2	1	5	5	5	16	18.3	27.319	0	10.912	21.0417	19.9505	20.991	22.7781	22.5839	23.1865	17.5823	16.491	17.5316	19.3186	19.1245	19.7271	20.2313	19.5526	20.2229	20.4315	20.9709	21.1565	1	1	2	4	4	4	5	5	5	3	3	4	5	5	5	By MS/MS	By MS/MS	By MS/MS	By MS/MS	By MS/MS	By MS/MS
A0A5K1ICF1	RING-type domain-containing protein	1	38	38	38	144	52.5	102.92	0	190.09	24.725	24.609	24.8842	27.0914	26.5671	26.7023	19.1401	19.0241	19.2992	21.5065	20.9822	21.1173	21.4781	21.5273	21.727	22.0847	22.738	22.4543	19	13	16	34	31	31	38	38	38	26	25	30	36	37	35	By MS/MS	By MS/MS	By MS/MS	By MS/MS	By MS/MS	By MS/MS
O16786	WW domain-containing protein	1	4	4	4	10	19.6	32.112	0	24.923	19.51	19.9026	19.8371	22.8213	19.9978	22.6763	15.8095	16.2022	16.1367	19.1209	16.2974	18.9759	19.5041	18.8493	19.057	19.6022	19.7156	20.627	1	0	1	3	2	3	4	4	4	1	2	2	4	2	4	By MS/MS	By MS/MS	By MS/MS	By MS/MS	By MS/MS	By MS/MS
G5EFV3	Regulator of spindle assembly protein 2	1	38	38	38	132	43.3	107.77	0	197.05	23.6026	23.5071	23.4691	26.2658	25.8401	25.9326	17.9879	17.8924	17.8543	20.6511	20.2254	20.3179	20.6154	20.4161	20.532	20.9789	21.6847	21.4239	9	9	12	30	37	35	38	38	38	19	24	23	33	37	34	By MS/MS	By MS/MS	By MS/MS	By MS/MS	By MS/MS	By MS/MS
G5EEW9	Connector enhancer of kinase suppressor of ras	1	6	6	6	12	8.9	90.135	0	20.819	20.0613	20.4054	20.3998	22.3583	21.5927	22.3134	14.5694	14.9136	14.9079	16.8664	16.1008	16.8215	18.6329	18.7592	18.8861	19.3587	19.5943	19.8459	0	0	1	5	2	4	6	6	6	2	4	4	6	4	5	By matching	By matching	By MS/MS	By MS/MS	By MS/MS	By MS/MS
Q95X83	RNA POlymerase I (A) subunit	1	2	2	2	3	5.3	48.939	0.00135	3.4276	19.586	NA	19.1926	20.8176	19.8305	20.3767	14.8856	NA	14.4922	16.1171	15.1301	15.6763	19.585	NA	18.3818	18.3241	18.5731	18.6245	1	0	0	1	1	0	2	2	2	1	0	2	2	2	2	By MS/MS		By matching	By MS/MS	By MS/MS	By matching
Q9XUU8	Uncharacterized protein	1	4	4	4	18	10.1	76.162	0	41.518	20.5501	21.3608	21.8705	23.63	21.9792	23.0494	15.7427	16.5534	17.0632	18.8227	17.1719	18.242	20.3328	20.0994	20.1918	21.0226	21.0653	21.0425	2	3	2	4	4	3	4	4	4	2	4	4	4	4	4	By MS/MS	By MS/MS	By MS/MS	By MS/MS	By MS/MS	By MS/MS
Q18140	BTB domain-containing protein	1	10	10	10	26	21.2	72.558	0	30.903	19.9818	21.3918	21.1392	24.1408	22.9587	22.7972	14.8524	16.2626	16.0099	19.0115	17.8294	17.668	19.2638	19.6437	19.5503	20.6201	20.2974	20.0463	1	4	3	9	6	3	10	10	10	3	7	6	9	10	7	By MS/MS	By MS/MS	By MS/MS	By MS/MS	By MS/MS	By MS/MS
O17753	PHD-type domain-containing protein	1	3	3	3	5	11.7	26.087	0	8.6892	17.6206	19.1758	16.9326	21.348	19.2625	19.1326	14.1611	15.7163	13.4732	17.8885	15.8031	15.6732	17.3978	17.7016	18.0682	18.4012	18.941	18.3269	0	0	0	2	1	2	3	3	3	2	2	1	3	2	3	By MS/MS	By matching	By matching	By MS/MS	By MS/MS	By MS/MS
G5EEW5	Uncharacterized protein	1	27	26	26	99	32.3	122.57	0	127.61	23.125	23.5538	23.4257	25.7253	25.3257	25.5657	17.2921	17.7209	17.5929	19.8924	19.4929	19.7328	20.8602	20.9468	21.0396	21.5484	21.8793	21.918	9	13	13	20	25	19	27	26	26	14	17	17	22	27	25	By MS/MS	By MS/MS	By MS/MS	By MS/MS	By MS/MS	By MS/MS
Q9U2F6	Related to yeast Vacuolar Protein Sorting factor	1	4	4	4	15	24.5	25.972	0	16.529	20.1478	20.0154	19.9308	22.7921	22.3937	22.8733	16.9778	16.8454	16.7608	19.6222	19.2238	19.7034	19.6423	19.3567	19.3605	19.695	20.5233	20.6387	0	2	1	4	5	3	4	4	4	2	2	2	4	4	4	By MS/MS	By MS/MS	By MS/MS	By MS/MS	By MS/MS	By MS/MS
G5EG47	Transcription initiation factor IIE subunit beta	1	4	4	4	7	22.5	33.009	0	13.787	20.3658	20.2529	19.2793	21.9892	21.2538	21.1627	16.5585	16.4456	15.4719	18.1819	17.4464	17.3554	19.1475	18.9302	18.8787	19.0876	20.0522	20.3024	1	0	0	1	1	4	4	4	4	3	4	3	4	3	4	By MS/MS	By MS/MS	By MS/MS	By MS/MS	By MS/MS	By MS/MS
P34478	Gex-3-interacting protein 13	1	5	5	5	12	7.2	76.739	0	7.2792	18.2183	18.8471	18.5759	21.345	20.4524	21.0756	13.3603	13.9891	13.7179	16.487	15.5944	16.2177	17.5735	18.1664	17.8106	18.5627	18.7349	18.7299	0	1	0	4	4	3	5	5	5	2	3	3	4	5	5	By MS/MS	By MS/MS	By matching	By MS/MS	By MS/MS	By MS/MS
Q86MP3	Ectopic P granules protein 6	1	6	6	6	20	20.4	43.677	0	20.349	20.8157	20.6882	20.8641	23.1476	22.4055	22.9256	16.5677	16.4402	16.6161	18.8997	18.1576	18.6777	19.7843	19.521	19.9577	20.9007	20.3418	20.4835	1	1	2	6	5	5	6	6	6	4	2	4	6	6	6	By MS/MS	By MS/MS	By MS/MS	By MS/MS	By MS/MS	By MS/MS
Q967F1	SUI1 domain-containing protein	1	4	4	4	13	52.3	12.382	0	18.039	19.6745	20.5246	19.8988	22.1332	22.126	22.0478	17.0896	17.9397	17.3138	19.5482	19.541	19.4628	19.135	19.6361	19.36	19.6479	20.552	20.3708	1	2	0	4	3	3	4	4	4	2	3	2	4	4	3	By MS/MS	By MS/MS	By matching	By MS/MS	By MS/MS	By MS/MS
O01571	Uncharacterized protein	1	2	2	2	7	16.1	13.961	0.00069013	3.8596	19.5627	19.0303	19.4827	21.4999	20.9562	21.4432	16.7553	16.223	16.6754	18.6925	18.1488	18.6359	19.564	19.0343	19.6023	20.0203	20.2066	20.4131	1	1	1	1	1	2	2	2	2	1	1	1	1	2	2	By MS/MS	By MS/MS	By MS/MS	By MS/MS	By MS/MS	By MS/MS
O62477	Uncharacterized protein	1	5	5	5	12	5.7	102.44	0	11.6	18.0087	19.6909	19.0443	21.2943	20.0061	20.0746	12.6868	14.369	13.7224	15.9724	14.6841	14.7527	18.1371	18.0269	18.6471	19.2987	19.1185	18.8275	1	2	2	3	2	2	5	5	5	1	3	3	3	2	2	By MS/MS	By MS/MS	By MS/MS	By MS/MS	By MS/MS	By MS/MS
Q9N5M0	MADF domain transcription factor	1	2	2	2	7	6.7	36.772	0	5.7474	20.0773	17.6345	19.4564	21.9871	20.8552	21.2762	15.9899	13.547	15.369	17.8997	16.7677	17.1887	19.5045	19.4119	19.0718	20.0525	20.0433	20.3083	1	1	1	1	1	2	2	2	2	2	2	2	2	2	2	By MS/MS	By MS/MS	By MS/MS	By MS/MS	By MS/MS	By MS/MS
Q9TXP3	Myotubularin-related protein 5	1	5	5	5	6	3.8	200.19	0	9.4396	20.0523	20.8805	20.1391	23.1388	20.8552	22.1613	13.6261	14.4543	13.7128	16.7125	14.4289	15.735	19.4723	19.6891	19.636	20.7099	19.7899	20.7116	0	0	0	2	0	4	5	5	5	3	4	2	4	2	5	By MS/MS	By MS/MS	By MS/MS	By MS/MS	By MS/MS	By MS/MS
Q95Y44	J domain-containing protein	1	5	5	5	14	26.5	27.719	0	39.348	20.8274	20.6011	20.6307	22.1787	22.0602	22.6385	17.3679	17.1417	17.1712	18.7193	18.6008	19.179	19.2886	19.4407	19.4236	19.6304	20.4235	20.5052	0	1	1	3	4	5	5	5	5	4	4	4	4	4	5	By matching	By MS/MS	By MS/MS	By MS/MS	By MS/MS	By MS/MS
O45950	C2H2-type domain-containing protein	1	20	20	20	67	33.9	81.657	0	88.789	22.4773	22.8453	22.6729	25.6763	24.5356	24.7218	17.4772	17.8452	17.6729	20.6763	19.5356	19.7218	20.6803	20.905	20.9942	21.6802	21.5695	21.7295	3	4	7	19	16	18	20	20	20	11	12	13	18	17	17	By MS/MS	By MS/MS	By MS/MS	By MS/MS	By MS/MS	By MS/MS
G5EBX6	HRDC domain-containing protein	1	2	2	2	3	2.5	100.92	0.00035386	4.2145	16.5303	18.7935	17.5738	20.5776	18.6821	18.9415	10.8024	13.0656	11.8459	14.8497	12.9542	13.2135	17.0899	17.5789	17.6707	18.0278	18.5444	18.1644	0	0	0	1	1	1	2	2	2	1	2	1	2	1	1	By MS/MS	By MS/MS	By MS/MS	By MS/MS	By MS/MS	By MS/MS
Q9N3Z3	Serine/threonine-protein kinase chk-1	1	16	16	16	50	42.1	56.934	0	66.326	22.8333	22.2666	22.5607	25.4436	24.6219	24.7178	18.1894	17.6227	17.9168	20.7998	19.978	20.0739	20.7696	20.6167	20.7288	21.4421	21.5338	21.5361	5	3	4	15	12	11	16	16	16	7	6	9	15	15	13	By MS/MS	By MS/MS	By MS/MS	By MS/MS	By MS/MS	By MS/MS
Q20129	Uncharacterized protein	1	16	16	16	21	18	134.42	0	33.586	20.4413	20.1577	20.0546	22.932	21.4344	21.8362	14.4871	14.2035	14.1003	16.9778	15.4801	15.882	18.5362	18.0459	18.1753	19.4721	18.9034	18.7738	0	1	2	10	4	4	16	16	16	5	5	6	13	8	11	By MS/MS	By MS/MS	By MS/MS	By MS/MS	By MS/MS	By MS/MS
Q21481	SCP2 domain-containing protein	1	4	4	4	11	12.4	46.262	0	21.347	20.7461	20.4217	20.1284	22.5403	21.5401	22.3087	16.1022	15.7779	15.4845	17.8965	16.8963	17.6648	19.3493	19.2297	19.0958	20.1816	19.8797	20.005	2	1	0	2	2	4	4	4	4	3	3	3	2	3	4	By MS/MS	By MS/MS	By matching	By MS/MS	By MS/MS	By MS/MS
Q23398	Uncharacterized protein	1	19	3	3	5	41.7	50.692	0	7.8608	18.385	19.2048	19.2384	21.1279	19.7733	21.1752	13.6845	14.5044	14.5379	16.4274	15.0728	16.4748	18.2193	18.3814	18.4237	19.0463	18.4862	19.876	0	0	0	2	0	3	19	3	3	8	9	8	15	15	16	By matching	By matching	By matching	By MS/MS	By matching	By MS/MS
Q19491	Tudor domain-containing protein	1	35	35	35	161	52.8	77.739	0	228.36	25.4118	25.5734	25.6655	27.791	26.8557	27.2731	20.3244	20.486	20.578	22.7035	21.7682	22.1856	22.5053	22.6381	22.7816	23.3106	23.4534	23.531	21	22	23	34	26	35	35	35	35	25	27	28	29	32	34	By MS/MS	By MS/MS	By MS/MS	By MS/MS	By MS/MS	By MS/MS
Q21691	Nuclear RNAi defective-3 protein	1	36	36	36	149	38.6	119.71	0	165.77	24.8451	24.5834	24.6326	27.0272	26.0963	26.5037	18.9382	18.6765	18.7257	21.1203	20.1893	20.5968	21.0037	21.0046	21.0272	21.6582	21.8246	21.9179	19	20	18	29	30	33	36	36	36	29	28	31	35	34	35	By MS/MS	By MS/MS	By MS/MS	By MS/MS	By MS/MS	By MS/MS
Q9NLD1	HnRNP A1 homolog	1	27	27	27	128	45.5	65.919	0	189.4	25.0251	25.0591	24.7661	27.3528	26.3047	26.8847	20.1671	20.2011	19.9081	22.4948	21.4468	22.0267	21.6426	21.5541	21.5095	22.2098	22.3147	22.5463	17	18	17	27	23	26	27	27	27	19	21	19	26	25	26	By MS/MS	By MS/MS	By MS/MS	By MS/MS	By MS/MS	By MS/MS
Q22532;Q9TYV1;Q9XVC6	Uncharacterized protein;Uncharacterized protein;	3	2	2	2	3	11.9	20.666	0.0013541	3.481	16.9565	17.3491	16.5568	18.8436	18.4006	18.3946	13.6346	14.0271	13.2349	15.5217	15.0787	15.0727	16.8893	17.1527	16.7017	17.16	18.1242	17.8223	0	0	0	1	1	1	2;2;2	2;2;2	2;2;2	1	1	1	2	1	1	By MS/MS	By matching	By MS/MS	By MS/MS	By MS/MS	By MS/MS
Q20576	Prion-like-(Q/N-rich)-domain-bearing protein	1	4	4	4	5	7.8	81.375	0	12.029	19.8812	20.0526	19.4964	21.2834	20.9939	21.5757	15.2963	15.4676	14.9114	16.6983	16.409	16.9908	18.5893	18.7302	18.6369	19.1786	19.4821	19.6469	0	0	0	1	1	3	4	4	4	3	3	2	2	3	4	By matching	By matching	By matching	By MS/MS	By MS/MS	By MS/MS
Q22707	RNA/RNP complex-1-interacting phosphatase homolog	1	8	8	8	19	42.5	27.061	0	25.245	20.9675	20.515	19.9861	23.1504	21.8382	23.203	17.1601	16.7077	16.1787	19.3431	18.0309	19.3956	19.7509	19.4883	18.9857	19.9745	20.0445	20.5415	2	2	0	5	3	7	8	8	8	4	4	3	7	6	7	By MS/MS	By MS/MS	By MS/MS	By MS/MS	By MS/MS	By MS/MS
Q95QA3	Phosphofurin Acidic Cluster Sorting protein homolog	1	6	6	6	14	9.3	89.433	0	11.229	17.4159	18.2208	19.531	22.328	22.2614	21.3435	12.094	12.8988	14.2091	17.006	16.9395	16.0215	18.3531	18.8152	18.9615	19.3918	19.872	19.1983	1	1	1	4	6	1	6	6	6	2	3	3	5	5	3	By MS/MS	By MS/MS	By MS/MS	By MS/MS	By MS/MS	By MS/MS
A0A486WX07	MIF4G domain-containing protein	1	66	66	66	275	49.7	129.7	0	323.31	26.3412	26.2708	26.281	28.5912	27.5983	28.0297	20.6408	20.5703	20.5806	22.8907	21.8978	22.3292	22.4075	22.345	22.4271	22.9897	23.2562	23.266	34	31	36	68	55	51	66	66	66	41	46	49	64	57	57	By MS/MS	By MS/MS	By MS/MS	By MS/MS	By MS/MS	By MS/MS
P34580	Putative ATP-dependent RNA helicase T26G10.1	1	4	4	4	17	10	54.227	0	12.336	19.6487	20.2038	20.3171	22.8827	22.2466	22.5961	15.1893	15.7444	15.8576	18.4233	17.7872	18.1367	19.4788	19.2693	19.5213	19.888	20.2805	20.4328	2	1	1	4	4	5	4	4	4	1	2	2	4	4	4	By MS/MS	By MS/MS	By MS/MS	By MS/MS	By MS/MS	By MS/MS
Q9NAG7	Zinc finger putative Transcription Factor family	1	3	3	3	8	10.7	49.45	0	10.081	18.4271	19.02	17.1924	21.57	20.6246	21.0743	14.6197	15.2126	13.3851	17.7627	16.8173	17.2669	18.0709	18.3898	18.5166	18.8287	19.2613	19.2182	0	1	0	2	3	2	3	3	3	2	2	1	3	3	3	By MS/MS	By MS/MS	By MS/MS	By MS/MS	By MS/MS	By MS/MS
O16725	Uncharacterized protein	1	9	9	8	22	27.7	50.296	0	20.362	20.0735	20.4619	21.2694	23.1088	21.5281	21.8113	15.2662	15.6545	16.462	18.3014	16.7207	17.0039	18.4912	19.2339	19.8107	20.1544	20.2344	19.4774	1	4	2	8	5	2	9	9	8	5	5	5	8	5	5	By MS/MS	By MS/MS	By MS/MS	By MS/MS	By MS/MS	By MS/MS
P91303	Probable V-type proton ATPase subunit G	1	3	3	3	13	34.1	14.485	0	11.578	21.06	20.9151	21.0776	23.0719	22.5969	22.6575	18.06	17.9151	18.0776	20.0718	19.5969	19.6575	20.303	20.3398	20.5833	20.832	21.3825	21.3408	1	2	2	3	3	2	3	3	3	2	2	2	3	3	2	By MS/MS	By MS/MS	By MS/MS	By MS/MS	By MS/MS	By MS/MS
Q9U2M8	Coiled-coil and C2 domain-containing protein 1-like	1	11	11	11	33	20.5	85.499	0	48.487	22.0813	21.2256	21.4513	24.4095	23.3535	23.7713	17.0369	16.1813	16.4069	19.3651	18.3092	18.7269	19.478	19.2436	19.1644	19.9163	20.1473	20.1502	2	0	2	9	9	11	11	11	11	9	6	9	11	10	10	By MS/MS	By MS/MS	By MS/MS	By MS/MS	By MS/MS	By MS/MS
P30642	Eukaryotic translation initiation factor 3 subunit D	1	16	16	16	72	39.3	64.288	0	247.36	23.4463	23.5834	23.453	25.7071	25.0217	25.0712	18.8613	18.9984	18.868	21.1221	20.4367	20.4862	21.0282	21.105	21.0333	21.6624	21.9686	21.8594	9	10	11	12	15	15	16	16	16	11	12	11	13	15	14	By MS/MS	By MS/MS	By MS/MS	By MS/MS	By MS/MS	By MS/MS
G5EFU0	Serine/threonine-protein kinase pak-2	1	7	7	7	15	15.3	58.837	0	18.851	19.9654	20.4585	20.2683	22.364	21.8843	22.1884	15.2105	15.7037	15.5134	17.6091	17.1294	17.4336	18.1907	18.5474	18.9892	19.1054	19.6507	19.295	1	1	1	1	5	6	7	7	7	3	4	4	4	6	7	By MS/MS	By MS/MS	By MS/MS	By MS/MS	By MS/MS	By MS/MS
A0A0M9JJ86	Endo/exonuclease/phosphatase domain-containing protein	1	5	5	5	16	10.4	59.078	0	17.402	21.408	20.7187	21.6874	23.6524	22.5917	22.9384	17.086	16.3968	17.3654	19.3305	18.2698	18.6164	20.0723	19.4416	20.119	20.6581	20.6545	20.6431	2	2	2	4	3	3	5	5	5	2	2	4	5	4	5	By MS/MS	By MS/MS	By MS/MS	By MS/MS	By MS/MS	By MS/MS
P32085	TATA-box-binding protein	1	2	2	2	3	7.1	36.647	0.00035002	4.074	15.789	15.9368	16.0922	20.586	16.9955	20.1778	12.6191	12.7668	12.9223	17.4161	13.8256	17.0079	17.1616	17.2368	17.3724	18.6043	17.5572	17.9253	0	0	0	2	0	1	2	2	2	1	1	1	2	1	2	By MS/MS	By MS/MS	By MS/MS	By MS/MS	By MS/MS	By MS/MS
Q09646	SWIB domain-containing protein	1	7	4	4	8	17	51.689	0	7.1473	19.7789	19.9077	19.3693	21.8656	20.7849	21.3038	14.9715	15.1004	14.5619	17.0582	15.9775	16.4964	18.5615	19.005	18.5402	19.1716	19.6615	19.5792	1	0	0	3	1	3	7	4	4	3	3	4	6	5	6	By MS/MS	By MS/MS	By matching	By MS/MS	By MS/MS	By MS/MS
G5EE80	Signal recognition particle 54 kDa protein	1	15	15	15	58	32.9	54.963	0	65.101	23.6073	23.357	23.1265	25.6253	24.8128	25.1999	18.7999	18.5496	18.3192	20.8179	20.0055	20.3926	21.0718	21.1229	21.1092	21.6444	21.9685	21.995	7	7	7	12	12	13	15	15	15	12	11	10	14	13	14	By MS/MS	By MS/MS	By MS/MS	By MS/MS	By MS/MS	By MS/MS
A0A5E4LZ74	Uncharacterized protein	1	17	17	17	52	41.6	51.639	0	46.954	22.6011	22.5432	22.1095	24.8599	24.0563	24.4865	17.9007	17.8427	17.4091	20.1596	19.3559	19.7861	20.0188	19.9663	19.8232	20.6142	20.6045	20.8878	4	3	6	12	14	13	17	17	17	9	11	11	15	17	16	By MS/MS	By MS/MS	By MS/MS	By MS/MS	By MS/MS	By MS/MS
Q9U3L5	Uncharacterized protein	1	8	8	8	15	30.7	25.653	0	17.7	20.2731	20.6481	20.3363	23.2357	21.8351	22.1803	16.4658	16.8407	16.5289	19.4283	18.0278	18.373	18.8151	18.6083	18.6204	19.6774	19.3521	19.3109	1	1	0	4	4	5	8	8	8	4	6	6	7	7	7	By MS/MS	By MS/MS	By MS/MS	By MS/MS	By MS/MS	By MS/MS
Q21278	Pre-mRNA-splicing factor SLU7	1	5	5	5	11	10	74.46	0	10.645	20.9933	20.8641	20.795	23.0343	21.9805	22.7691	16.1859	16.0568	15.9877	18.227	17.1732	17.9618	19.7613	20.2206	20.2187	20.6842	20.8778	20.9303	0	0	0	4	2	5	5	5	5	3	2	3	5	5	5	By MS/MS	By MS/MS	By MS/MS	By MS/MS	By MS/MS	By MS/MS
[truncated: 2,750 more rows]
[truncated: 25 more columns]

## Sheet: SPD-5 indirect TurboID embryos
Ppie-1::GFP nanobody:HA:TurboID + GFP:SPD-5 (Embryos)
											Log2(raw intensity)						Log2(iBAQ intensity)						Log2(LFQ intensity)
[truncated: 2,154 more rows]
[truncated: 25 more columns]

## Sheet: PLK1 indirect TurboID embryos
Ppie-1::GFP nanobody:HA:TurboID + GFP:PLK-1 (Embryos)
[truncated: 3,646 more rows]
[truncated: 25 more columns]

## Sheet: SPD-5 direct TurboID neurons
Posm-6::TurboID:GFP:SPD-5 (Ciliated sensory neurons)
[truncated: 844 more rows]
[truncated: 25 more columns]

## Sheet: SPD-5 indirect TurboID neurons
Posm-6::GFP nanobody:HA:TurboID + GFP:SPD-5 (Ciliated sensory neurons)
[truncated: 1,281 more rows]
[truncated: 25 more columns]

[truncated: 1 more sheets: SPD-5 indirect TurboID GPCs]
