# Supplementary material for: A modified TurboID approach identifies tissue-specific centriolar components in C. elegans
Source: PLoS Genet. 2022 Apr 20;18(4):e1010150. doi: 10.1371/journal.pgen.1010150 (PMC9020716; doi:10.1371/journal.pgen.1010150)
Supplement: S2 Table — GenBank accession numbers for Cep97/Cep135 orthologs presented in Figs 4, S3 and S4. (XLSX) [file pgen.1010150.s006.xlsx]

## Sheet: CEP97
Species	Taxonomy	GenBank accession number
Homo sapiens	Chordates (vertebrates, mammals)	NP_078824.2
Mus musculus	Chordates (vertebrates, mammals)	NP_083091.1
Gallus gallus	Chordates (vertebrates, birds)	XP_416617.3
Xenopus tropicalis	Chordates (vertebrates, amphibians)	XP_002932323.1
Salmo salar	Chordates (vertebrates, ray-finned fishes)	XP_014020014.1
Caenorhabditis elegans	Nematodes (Clade V)	NP_504289.1
Haemonchus placei	Nematodes (Clade V)	VDO20984.1
Strongyloides ratti	Nematodes (Clade IV)	XP_024501221.1
Brugia malayi	Nematodes (Clade III)	CDP97244.1
Loa loa	Nematodes (Clade III)	XP_020302755.1
Ixodes scapularis	Arthropods (arachnids)	XP_042147701.1
Tribolium castaneum	Arthropods (insects, Coleoptera)	XP_008192430.1
Apis mellifera	Arthropods (insects, Hymenoptera)	XP_026302272.1
Aedes aegypti	Arthropods (insects, Diptera)	XP_021700503.1
Drosophila melanogaster	Arthropods (insects, Diptera)	NP_608811.2
Schistosoma japonicum	Platyhelminthes	TNN15012.1
Nematostella vectensis	Cnidaria	XP_032235303.1

## Sheet: CEP135
Species	Taxonomy	GenBank accession number
Homo sapiens	Chordates (vertebrates, mammals)	DAA05590.1
Mus musculus	Chordates (vertebrates, mammals)	NP_950197.1
Gallus gallus	Chordates (vertebrates, birds)	XP_015141032.2
Xenopus laevis	Chordates (vertebrates, amphibians)	XP_018085543.1
Danio rerio	Chordates (vertebrates, ray-finned fishes)	NP_001186919.1
Ciona intestinalis	Chordates (tunicates)	XP_026695802.1
Strongylocentrotus purpuratus	Echinoderms	XP_030836773.1
Saccoglossus kowalevskii	Hemichordates	XP_006816961.1
Caenorhabditis elegans	Nematodes (Clade V)	H06I04.1
Diploscapter pachys	Nematodes (Clade V)	PAV76889.1
Haemonchus contortus	Nematodes (Clade V)	CDJ85186.1
Ancylostoma ceylanicum	Nematodes (Clade V)	EYC45603.1
Brugia malayi	Nematodes (Clade III)	VIO90302.1
Loa loa	Nematodes (Clade III)	XP_020306507.1
Ixodes scapularis	Arthropods (arachnids)	XP_040063216.2
Tribolium castaneum	Arthropods (insects, Coleoptera)	XP_015834903.1
Apis mellifera	Arthropods (insects, Hymenoptera)	XP_026297149.1
Aedes aegypti	Arthropods (insects, Diptera)	XP_021710667.1
Drosophila melanogaster	Arthropods (insects, Diptera)	NP_648749.3
Nematostella vectensis	Cnidaria	XP_032228756.1
Monosiga brevicollis	Choanoflagellates	XP_001750240.1
